# Supplementary material for: Mechanical control of the alternative splicing factor PTBP1 regulates extracellular matrix stiffness induced proliferation and cell spreading
Source: iScience. 2025 Mar 22;28(4):112273. doi: 10.1016/j.isci.2025.112273 (PMC12002664; doi:10.1016/j.isci.2025.112273)
Supplement: Table S1. Mass spectrometry results of biotinylated proteins +/− tetracycline treatment (RhoA induction), related to Figure 2 [file mmc2.xlsx]

## Sheet: Legend
Table S1: Mass spectrometry results of biotinylated proteins +/- tetracycline treatment (RhoA induction), related to Figure 2. Statistical analysis of label-free quantitative MS analysis of Streptavidin pulldowns was performed using Perseus. Proteins that significantly increased in abundance in response to RhoA induction are highlighted in green and those that decreased in abundance are highlight…

## Sheet: Table S1
LFQ intensity TurboID_NLS+Tet-01	LFQ intensity TurboID_NLS+Tet-02	LFQ intensity TurboID_NLS+Tet-03	LFQ intensity TurboID_NLS-Tet-01	LFQ intensity TurboID_NLS-Tet-02	LFQ intensity TurboID_NLS-Tet-04	LFQ intensity TurboID_NLS-Tet-05	Student's T-test Significant +Tet_-Tet S0 2	Peptides	Razor + unique peptides	Unique peptides	Sequence coverage [%]	Unique + razor sequence coverage [%]	Unique sequence coverage [%]	Mol. weight [kDa]	Q-value	Score	Intensity	MS/MS count	-Log Student's T-test p-value +Tet_-Tet__S0 2	Student's T-test q-value +Tet_-Tet__S0 2	Student's T-test Difference +Tet_-Tet__S0 2	Student's T-test Test statistic +Tet_-Tet__S0 2	Protein IDs	Majority protein IDs	Gene names	Protein names	id
-0.286564	-0.437466	0.0048275	-7.42135	-6.85494	-6.89336	-6.56953	+	4	2	2	27	7.9	7.9	13.908	0	4.2204	335080000	6	5.98725	0	6.69506	2.99357	Q8N257;Q16778;P33778;P23527;P06899;Q6DRA6;Q6DN03	Q8N257;Q16778;P33778;P23527;P06899;Q6DRA6;Q6DN03	HIST3H2BB	Histone H2B type 3-B	1035
0.731131	0.954529	0.115185	-1.70423	-5.99515	-7.473	-7.78487	+	3	3	3	14.6	14.6	14.6	35.894	0	21.913	85487000	4	1.89658	0	6.33959	1.72724	Q8NEJ9;G3V4G1;H0YJ17	Q8NEJ9	NGDN	Neuroguidin	1977
-1.58486	-0.890743	-1.73987	-6.17237	-7.89353	-8.09544	-7.43091	+	4	4	4	15.4	15.4	15.4	33.307	0	5.1024	71228000	11	3.92595	0	5.9929	2.34518	Q15072	Q15072	ZNF146	Zinc finger protein OZF	1566
-1.66863	-0.689264	-0.79817	-8.25298	-6.8922	-5.66962	-6.53819	+	4	4	4	13.2	13.2	13.2	44.812	0	6.1484	196110000	9	3.41465	0	5.78622	2.15403	F8VQ14;F5GWF6;P78371	F8VQ14;F5GWF6;P78371	CCT2	T-complex protein 1 subunit beta	522
-1.42288	-1.82103	-2.41173	-7.91911	-7.39929	-6.47447	-8.37949	+	3	3	3	25.7	25.7	25.7	16.733	0.0020593	2.3408	80280000	3	3.86479	0	5.65788	2.22758	J3KMX5;P62277;E9PS50	J3KMX5;P62277	RPS13	40S ribosomal protein S13	709
-1.56422	-0.572647	-0.732918	-5.01047	-7.08082	-7.08594	-6.79385	+	74	2	0	44.2	0.5	0	236.16	0	4.2185	406100000	7	3.45509	0	5.53617	2.09406	A0A087WY61;F5H4J1;F5H6Y5;K4DIE0;F5H763;F5H0Z7;F5H2F3;F5H3L6;F5GZW1;F5H1L0;F5GWK2;F5H073;F5H068;F8W6T3;F5H7R5;F5H4Y4;F5GWA2	A0A087WY61	NUMA1	Nuclear mitotic apparatus protein 1	73
-2.21088	-2.29691	-2.46457	-7.44453	-7.28978	-7.87892	-8.7046	+	3	1	1	34.7	9.3	9.3	14.117	0.0012909	2.8641	14696000	7	4.54576	0	5.50534	2.31267	D6RBG8;O75364	D6RBG8;O75364	PITX2	Pituitary homeobox 2 (Fragment)	393
-1.99097	-1.1705	-1.843	-7.14085	-6.10361	-8.38403	-6.87573	+	5	5	5	9.7	9.7	9.7	67.214	0	11.498	66455000	14	3.57491	0	5.4579	2.10017	Q8N883	Q8N883	ZNF614	Zinc finger protein 614	1951
0.421352	-0.345278	-1.55332	-7.35547	-0.885506	-7.04199	-7.64076	+	2	2	2	21	21	21	19.443	0	3.4313	143110000	6	1.34329	0.000453333	5.23852	1.31755	Q01658	Q01658	DR1	Protein Dr1	1395
-2.58173	-2.05341	-2.43859	-6.98764	-8.8234	-6.49022	-7.65003	+	5	4	4	16.9	14.9	14.9	40.282	0	15.215	96754000	11	3.40431	0	5.12991	1.96438	Q12792;F8VS81;F8VRG3	Q12792;F8VS81	TWF1	Twinfilin-1	1447
-0.0332756	-3.38299	-3.56474	-6.69172	-7.40612	-7.30754	-7.13634	+	3	3	3	14.6	14.6	14.6	35.979	0	5.2965	101770000	6	2.35442	0	4.80842	1.61434	Q9P287	Q9P287	BCCIP	BRCA2 and CDKN1A-interacting protein	2512
-3.10313	-2.17783	-2.59444	-6.82371	-7.86044	-6.21582	-7.71662	+	4	4	4	9.2	9.2	9.2	68.895	0	5.1665	68502000	11	3.51885	0	4.52902	1.80398	P52747;E7EN86;E9PPB0;C9JRS3;E9PLN4;E9PS81;E9PMY8;E9PJF2;C9JTC5;C9J2G7;C9JCG1;E9PLS7	P52747;E7EN86;E9PPB0;C9JRS3;E9PLN4;E9PS81;E9PMY8;E9PJF2;C9JTC5	ZNF143	Zinc finger protein 143	1289
-0.732399	-1.72982	-2.39884	-6.97171	-7.03387	-3.55562	-6.69518	+	3	3	3	36.9	36.9	36.9	22.168	0	15.635	61115000	10	2.04713	0	4.44374	1.44624	P20290;H0Y9Y1;D6RDG3	P20290	BTF3	Transcription factor BTF3	1120
-0.581621	-0.430839	0.4216	-6.38689	-3.45884	-2.80182	-5.72171	+	25	1	1	55.5	4.8	4.8	68.349	0.00087566	3.0312	55663000	10	2.05404	0.000519084	4.39536	1.43792	G3V256;G3V3Y4;G3V3R9;G3V240;G3V572;G3V473;A0A087WTC9;G3V2X4;H0YJ51;H0YJ87	G3V256	ZC3H14	Zinc finger CCCH domain-containing protein 14	595
-3.87202	-3.22084	-2.84703	-7.0176	-7.5316	-7.41077	-7.61029	+	2	2	2	13.8	13.8	13.8	30.658	0	3.6503	31392000	6	4.44973	0	4.07927	1.77748	Q9Y277;E5RHE1;E5RJN6;E5RHZ6	Q9Y277;E5RHE1;E5RJN6;E5RHZ6	VDAC3	Voltage-dependent anion-selective channel protein 3	2630
-1.74476	-2.16978	-1.62953	-2.65727	-7.21943	-6.74613	-6.66069	+	3	3	3	20.6	20.6	20.6	18.012	0.00044425	3.2236	124290000	4	1.59253	0.00286705	3.97285	1.21729	P62937;F8WE65;C9J5S7;A0A0B4J2A2;A0A075B767;A0A075B759;Q9Y536;F5H284	P62937;F8WE65;C9J5S7	PPIA	Peptidyl-prolyl cis-trans isomerase A	1364
-2.88283	-2.61207	-3.01164	-7.18157	-3.42492	-7.78644	-7.96547	+	3	3	3	10.2	10.2	10.2	29.811	0.0020938	2.5835	16187000	7	1.50213	0.00380861	3.75408	1.14885	P09017	P09017	HOXC4	Homeobox protein Hox-C4	1048
-3.90006	-3.63719	-3.58518	-7.38608	-7.59292	-6.86294	-7.65139	+	2	2	2	2.9	2.9	2.9	113.79	0	6.5039	15621000	6	4.77648	0	3.66586	1.64581	Q9NSE4	Q9NSE4	IARS2	Isoleucine--tRNA ligase, mitochondrial	2434
-2.76348	-2.53889	-1.81103	-7.49716	-6.33903	-6.17071	-3.28442	+	6	6	6	17.3	17.3	17.3	59.089	0	5.9982	96414000	7	1.60775	0.00504505	3.4517	1.11809	P13682;C9J011;C9JGS9;C9JGR2	P13682	ZNF35	Zinc finger protein 35	1078
-0.391495	0.394501	-0.679552	-0.262373	-7.12873	-0.0608501	-6.32286	+	4	4	4	23.9	23.9	23.9	22.487	0	7.3441	230450000	12	0.667643	0.0253394	3.21819	0.754201	Q92522	Q92522	H1FX	Histone H1x	2060
-2.08787	-1.68819	-0.182972	-2.27938	-2.33578	-5.19692	-7.35356	+	3	3	3	20.8	20.8	20.8	22.658	0	13.555	66878000	11	0.959005	0.0166034	2.97174	0.841646	P61758;B4DWR3	P61758;B4DWR3	VBP1	Prefoldin subunit 3	1338
1.24632	1.38231	2.17841	-1.22703	-0.522676	-2.05222	-1.64665	+	10	10	10	30.3	30.3	30.3	54.826	0	31.451	591090000	37	2.8882	0.00283429	2.96449	1.20674	O00401	O00401	WASL	Neural Wiskott-Aldrich syndrome protein	822
-2.35387	-2.34453	-2.48795	-8.40786	-7.14305	-2.67994	-2.9111	+	5	5	5	11.9	11.9	11.9	61.054	0	8.5096	45179000	12	0.808031	0.0232902	2.89004	0.774908	P10809;E7EXB4;E7ESH4;C9JL25	P10809	HSPD1	60 kDa heat shock protein, mitochondrial	1062
0.695524	1.20848	1.38832	-1.41185	-1.4971	-1.42478	-2.67715	+	2	2	2	13.2	13.2	13.2	15.43	0.00044543	3.2635	266970000	8	3.05112	0.00309677	2.85016	1.18537	Q5TEC6;K7EMV3;K7EP01;B4DEB1;K7EK07;K7ES00;Q6NXT2;Q71DI3;Q16695;P84243;P68431	Q5TEC6;K7EMV3;K7EP01;B4DEB1;K7EK07;K7ES00;Q6NXT2;Q71DI3;Q16695;P84243;P68431	HIST2H3PS2	Histone H3	1696
-1.35893	-1.76488	-1.5441	-1.61924	-7.45889	-7.04786	-1.45843	+	1	1	1	14.1	14.1	14.1	15.224	0	3.4786	115640000	6	0.685157	0.0306804	2.84013	0.717702	K7EMT0;Q15428	K7EMT0;Q15428	SF3A2	Splicing factor 3A subunit 2 (Fragment)	771
-1.14903	-2.6033	-1.472	-3.09115	-7.38411	-2.07514	-5.7366	+	4	4	4	7.9	7.9	7.9	117.11	0	8.4065	53448000	8	0.9406	0.0194974	2.83031	0.812544	Q5T6F2;F5H2U4;A0A0D9SFI5;A2A305	Q5T6F2;F5H2U4	UBAP2	Ubiquitin-associated protein 2	1688
-3.32664	-3.06309	-2.81999	-7.37818	-7.57023	-1.92629	-6.66058	+	3	3	3	13.6	13.6	13.6	26.736	0	6.9584	44125000	7	0.867876	0.0224079	2.81392	0.785418	F8VW96;Q16527;F8VQR7	F8VW96;Q16527;F8VQR7	CSRP2	Cysteine and glycine-rich protein 2	563
-0.930819	-0.918577	-0.861324	-1.99553	-2.2384	-2.2697	-8.28646	+	6	6	6	19.7	19.7	19.7	50.602	0	6.9818	261770000	9	0.736077	0.0281039	2.79395	0.733043	Q96C00;A0A087X1K1;A0A087X1Z5	Q96C00;A0A087X1K1;A0A087X1Z5	ZBTB9	Zinc finger and BTB domain-containing protein 9	2119
-0.388393	0.530758	0.00742912	-0.789848	-7.98103	-1.32071	-0.803848	+	5	5	5	14.7	14.7	14.7	63.052	0	19.585	364870000	15	0.616327	0.0364151	2.77379	0.678106	Q8N3Z6;X6R4A7	Q8N3Z6	ZCCHC7	Zinc finger CCHC domain-containing protein 7	1934
-2.13056	-2.02904	-2.09055	-7.55076	-1.97792	-2.63151	-6.79319	+	5	5	5	13	13	13	54.813	0	8.7625	135650000	10	0.757213	0.0300586	2.65496	0.721429	Q12894;H7C444;H7C2Z4	Q12894	IFRD2	Interferon-related developmental regulator 2	1455
2.52532	1.8672	2.15607	0.0676384	-0.181753	-0.594648	-0.990587	+	9	9	8	32.6	32.6	31.1	57.221	0	107.56	825120000	74	3.35603	0.00469725	2.6077	1.12486	P26599;A6NLN1;A0A0D9SF20;K7EKJ7;K7EK45;K7ELW5;K7ES59;A0A087WU68	P26599;A6NLN1;A0A0D9SF20	PTBP1	Polypyrimidine tract-binding protein 1	1146
-5.11378	-4.28723	-5.16762	-7.293	-6.92263	-7.7199	-7.83657	+	4	3	3	12.4	8.5	8.5	46.871	0	3.3268	84277000	4	3.18408	0.00540969	2.58681	1.10378	P38919;I3L3H2;J3QQP0;E9PBH4;F8WE11	P38919;I3L3H2	EIF4A3	Eukaryotic initiation factor 4A-III	1202
-3.1961	-3.01512	-3.05295	-2.96735	-7.21523	-5.83689	-6.51505	+	5	4	4	30.7	27.8	27.8	29.345	0	5.4609	27333000	9	1.15945	0.0185	2.54557	0.820094	P20719;P09067	P20719;P09067	HOXA5	Homeobox protein Hox-A5	1123
-3.3156	-3.50058	-3.72228	-5.05701	-4.17835	-7.70581	-7.2132	+	2	2	2	6.8	6.8	6.8	40.422	0.00086957	2.9811	7452700	4	1.27001	0.0165571	2.52577	0.84038	Q9Y617	Q9Y617	PSAT1	Phosphoserine aminotransferase	2684
4.57961	4.24324	3.7313	2.3366	2.27372	1.55699	0.476364	+	4	4	1	32.8	32.8	14.8	13.936	0	45.232	6658500000	39	2.22281	0.010883	2.5238	0.98898	Q99878;Q96KK5;Q9BTM1;Q16777;Q93077;Q7L7L0;Q6FI13;P20671;P0C0S8;P04908;H0YFX9	Q99878;Q96KK5;Q9BTM1;Q16777;Q93077;Q7L7L0;Q6FI13;P20671;P0C0S8;P04908;H0YFX9	HIST1H2AJ	Histone H2A type 1-J	1023
-2.06396	-1.32679	-1.67984	-0.798645	-1.11316	-6.39848	-8.36076		4	4	4	8.3	8.3	8.3	86.874	0	43.799	125050000	11	0.492697	0.0601662	2.47757	0.582538	Q9Y3M9	Q9Y3M9	ZNF337	Zinc finger protein 337	2658
-4.35664	-4.14425	-4.40025	-7.10863	-5.81682	-7.67209	-6.49001	+	3	3	2	5.4	5.4	3.5	71.143	0	14.205	55405000	8	2.45202	0.0098251	2.4715	0.997651	Q5CZA5	Q5CZA5	ZNF805	Zinc finger protein 805	1653
-2.48876	-1.75539	-2.86787	-3.8558	-2.35725	-6.19348	-6.86899	+	3	3	3	31.7	31.7	31.7	25.977	0	5.412	35145000	10	0.955612	0.0257443	2.44821	0.749801	Q8IYL3	Q8IYL3	C1orf174	UPF0688 protein C1orf174	1908
-3.22368	-1.97585	-2.95665	-3.70849	-3.91235	-6.50951	-6.07815	+	2	2	2	3.6	3.6	3.6	65.401	0	3.758	24706000	6	1.29324	0.0205612	2.3334	0.801035	Q9UHD8;K7EJV0;K7ER52;K7EPY1;K7ENL0;K7EIE4;K7EQD7;K7EK18;K7EL40	Q9UHD8;K7EJV0;K7ER52;K7EPY1;K7ENL0;K7EIE4;K7EQD7;K7EK18;K7EL40	SEPTIN9	Septin-9	2551
-2.98664	-2.49948	-2.89876	-3.0221	-3.14817	-6.10533	-8.19215	+	4	4	4	13	13	13	57.406	0	17.513	79533000	14	0.749537	0.0397609	2.32197	0.666794	Q8N720	Q8N720	ZNF655	Zinc finger protein 655	1948
-4.60502	-4.67385	-4.85216	-5.79434	-7.26325	-9.12056	-5.93849	+	4	4	4	17.8	17.8	17.8	51.279	0	5.0827	21695000	6	1.28189	0.0211759	2.31882	0.795488	Q8N6B5;A8MUV4;O15409;Q0PRL4;A8MTU2;C9JQP8	Q8N6B5;A8MUV4;O15409;Q0PRL4	FOXP2	Forkhead box P2, isoform CRA_d (Fragment)	260
-3.9829	-3.40653	-3.76024	-3.25684	-7.58655	-5.86203	-7.42798	+	3	3	3	5.2	5.2	5.2	68.264	0	7.4374	50755000	8	0.956546	0.0294515	2.3168	0.724859	P55199;U3KQ90	P55199;U3KQ90	ELL	RNA polymerase II elongation factor ELL	1312
-1.03711	-0.484886	-2.41586	-3.25372	-2.18969	-2.50124	-6.56135	+	5	5	5	26.5	26.5	26.5	42.07	0	15.804	82083000	14	0.883905	0.0312191	2.31388	0.705279	Q9BX40;A0A0C4DFV2;Q5TBQ1;Q5TBQ0;Q5TBP9	Q9BX40;A0A0C4DFV2;Q5TBQ1;Q5TBQ0	LSM14B	Protein LSM14 homolog B	2279
3.83629	4.50567	4.49921	0.447058	2.34804	2.13466	3.03311	+	10	10	9	17.5	17.5	15.4	74.543	0	27.04	2196500000	55	1.71011	0.0161395	2.28967	0.855721	A0A0A0MRM9;Q14978;S4R349;S4R402;S4R3C2	A0A0A0MRM9;Q14978	NOLC1	Nucleolar and coiled-body phosphoprotein 1 (Fragment)	133
-2.25218	-2.89626	-2.01322	-7.10455	-1.83631	-2.77879	-6.70083		13	4	3	41.7	15.2	12.6	49.129	0	11.615	37152000	11	0.647115	0.0515385	2.2179	0.615367	O00148;K7EQN7;K7EPJ3	O00148	DDX39A	ATP-dependent RNA helicase DDX39A	808
1.77985	1.45193	0.256687	-0.469065	-0.806547	-1.70554	-1.14753	+	5	5	5	10.7	10.7	10.7	53.716	0	34.126	385380000	27	2.15901	0.0142961	2.19499	0.878932	Q96HR8;D6RIB3	Q96HR8	NAF1	H/ACA ribonucleoprotein complex non-core subunit NAF1	2156
1.88955	0.736813	1.17342	-0.443294	-1.58098	-1.20291	-0.476234	+	7	7	7	30.3	30.3	30.3	62.338	0	25.977	230870000	27	2.40363	0.0129565	2.19245	0.900565	Q5VTE6	Q5VTE6	ANGEL2	Protein angel homolog 2	1704
0.410038	-0.490242	-0.984762	-2.23233	-2.75807	-1.64289	-3.06611	+	6	6	6	67.4	67.4	67.4	15.789	0	15.412	207940000	13	2.03442	0.0176152	2.06986	0.826864	Q9Y244	Q9Y244	POMP	Proteasome maturation protein	2627
-1.76199	-2.19796	-0.341967	-3.87377	-3.05616	-4.36957	-2.58252	+	6	6	6	31	31	31	36.053	0	13.643	70121000	16	1.54762	0.0241694	2.03653	0.763565	P04406;E7EUT5	P04406;E7EUT5	GAPDH	Glyceraldehyde-3-phosphate dehydrogenase	1021
1.72892	0.601393	1.73985	-0.465736	-0.711624	-0.276911	-0.705645	+	5	5	5	23.1	23.1	23.1	30.692	0	45.713	647800000	31	2.59657	0.0199269	1.8967	0.810757	Q9BTT0;E9PPH5;Q5TB19;E9PLC4	Q9BTT0;E9PPH5	ANP32E	Acidic leucine-rich nuclear phosphoprotein 32 family member E	2260
0.186312	-1.96301	-0.893995	-1.45491	-7.94467	-0.884407	-0.649885		8	8	8	17.2	17.2	17.2	76.715	0	9.552	231210000	12	0.370334	0.114833	1.84324	0.446383	P49915	P49915	GMPS	GMP synthase [glutamine-hydrolyzing]	1261
1.48717	1.43602	1.78378	0.0293579	0.216854	-0.907856	-0.400419	+	6	6	6	27.1	27.1	27.1	33.043	0	142.37	797310000	34	2.71021	0.0213766	1.8345	0.794336	P29084;E5RH41;E5RIW4;E5RK24	P29084;E5RH41	GTF2E2	Transcription initiation factor IIE subunit beta	1157
2.79387	3.33432	3.13178	1.6163	1.44065	1.23228	0.739069	+	12	12	11	47.4	47.4	45.8	54.461	0	129.38	3837900000	85	3.04591	0.0199067	1.82958	0.809441	P46937;H0YCI3;H7C4S7;A0A0D9SGF2;A0A0D9SET0;A0A0D9SGF8;A0A0D9SEY4;E7EWI0;A0A0E3D6M1;A0A0D9SGI1;Q86UL8	P46937;H0YCI3	YAP1	Transcriptional coactivator YAP1	1238
-3.6451	-2.13301	-2.11494	-3.20907	-3.44776	-3.53055	-7.57839		3	3	3	8	8	8	56.684	0.00044484	3.2397	66138000	5	0.646558	0.0715769	1.81043	0.546887	P98170;B1AKU2	P98170;B1AKU2	XIAP	E3 ubiquitin-protein ligase XIAP	1388
3.12274	3.24912	3.64028	2.9499	2.00778	0.998089	0.38551	+	4	4	2	20.5	20.5	6	18.804	0	15.295	5451300000	57	1.30296	0.042534	1.75206	0.653606	U3KQK0;Q99880;Q99879;Q99877;Q93079;Q5QNW6;P62807;P58876;P57053;O60814;Q96A08	U3KQK0;Q99880;Q99879;Q99877;Q93079;Q5QNW6;P62807;P58876;P57053;O60814	HIST1H2BN	Histone H2B	909
1.3934	-1.04886	1.90334	0.702055	-0.636322	-1.40087	-2.67254		57	1	1	50.8	1.9	1.9	117.46	0	104.8	445350000	22	0.739297	0.0677617	1.75121	0.559285	A0A0C4DG89;D6RJA6;H0Y9U3	A0A0C4DG89	DDX46	Probable ATP-dependent RNA helicase DDX46	194
1.81644	2.11169	1.3639	0.533432	0.375824	-0.329722	-0.40057	+	15	15	15	40.7	40.7	40.7	46.836	0	88.6	847820000	77	2.42693	0.027895	1.71927	0.735825	P05455;E7ERC4;E9PGX9;E9PFL9	P05455;E7ERC4;E9PGX9	SSB	Lupus La protein	1030
-0.740744	-0.652517	-0.612482	-1.20724	-0.884808	-6.78111	-0.657763		5	5	5	30.4	30.4	30.4	29.841	0	6.7799	466710000	9	0.431995	0.111268	1.71415	0.45831	O75937;S4R3J5	O75937	DNAJC8	DnaJ homolog subfamily C member 8	961
-0.407829	-0.219921	-0.225008	-1.55506	-1.21419	-2.31396	-2.84287	+	6	6	6	19.8	19.8	19.8	60.422	0	31.119	186950000	39	1.93094	0.0328016	1.69727	0.69611	Q96BT3;H3BTR4;H3BUW2;H3BQJ0;I3L4F8	Q96BT3;H3BTR4	CENPT	Centromere protein T	2115
0.264578	1.17305	-0.173117	-1.2013	-1.12035	-1.00648	-1.72801	+	6	6	6	19.3	19.3	19.3	51.506	0	17.738	305180000	16	2.1597	0.031163	1.68554	0.707686	X6RAJ1;Q02040	X6RAJ1;Q02040	AKAP17A	A-kinase anchor protein 17A	1400
0.411768	0.079916	1.19116	-0.937704	-0.680222	-1.59177	-1.25262	+	8	8	8	24.4	24.4	24.4	58.199	0	50.336	550460000	38	2.2505	0.0310569	1.67653	0.710068	A0A0A6YYI3;A0A0B4J1V8;Q9NQ55;A8MV53;C9J3W3;C9JHF7;H7C446	A0A0A6YYI3;A0A0B4J1V8;Q9NQ55;A8MV53;C9J3W3	PPAN-P2RY11	Protein PPAN-P2RY11	170
3.56229	3.53513	3.40705	2.45664	1.97582	1.7052	1.3106	+	15	15	15	51.3	51.3	51.3	41.401	0	66.913	2308800000	84	2.63477	0.0307844	1.63943	0.71666	Q8TDN6	Q8TDN6	BRIX1	Ribosome biogenesis protein BRX1 homolog	2013
-2.66195	-2.41362	-2.63484	-3.01962	-3.14293	-7.32369	-3.33718		4	1	1	28.2	6.9	6.9	27.644	0	52.62	88151000	15	0.615675	0.0917045	1.63572	0.505807	D6R9B1;D6RHI1	D6R9B1;D6RHI1	ELF2	ETS-related transcription factor Elf-2 (Fragment)	386
2.963	1.55727	3.47335	1.31248	1.02852	1.13614	0.639044	+	14	14	14	40.7	40.7	40.7	56.077	0	63.268	1842200000	71	1.62888	0.043047	1.63549	0.652073	Q96F86;H3BPN4;H3BSQ0;H3BNJ7;H3BMB8;H3BTH0;H3BQP5;H3BU87;H3BQ37;H3BPW9;H3BTF8	Q96F86;H3BPN4	EDC3	Enhancer of mRNA-decapping protein 3	2136
-2.68778	-2.01353	-2.89163	-4.02791	-3.42564	-4.55882	-4.60659	+	4	4	4	27.3	27.3	27.3	22.919	0	6.2361	52704000	14	2.03342	0.0364746	1.62376	0.677971	Q5VZM0;Q7L523;Q5VZM2	Q5VZM0;Q7L523;Q5VZM2	RRAGB	Ras-related GTP-binding protein B (Fragment)	1715
-0.0778332	1.10137	-0.707727	-1.62572	-1.28789	-1.56218	-1.58952	+	6	6	6	24.4	24.4	24.4	56.918	0	32.547	195170000	23	1.79943	0.0406821	1.62159	0.661087	Q02930;H9KVC5	Q02930;H9KVC5	CREB5	Cyclic AMP-responsive element-binding protein 5	1407
2.00531	1.86134	1.62232	0.7118	0.53409	-0.279573	-0.112972	+	13	13	13	33.7	33.7	33.7	74.89	0	75.069	857250000	59	2.52185	0.0321352	1.61632	0.702499	Q15061;C9IZK7;C9JEE7	Q15061	WDR43	WD repeat-containing protein 43	1565
-2.70226	-2.44709	-2.99447	-3.43695	-3.29158	-2.2929	-8.26106		5	5	4	8.8	8.8	6.8	95.796	0	3.68	49408000	5	0.445632	0.114422	1.60602	0.447545	P54278;C9J167;Q13670;A4D2B8	P54278;C9J167	PMS2	Mismatch repair endonuclease PMS2	1306
1.23615	1.16711	1.37957	0.127256	-0.0237751	-0.422604	-0.980219	+	14	14	14	20.6	20.6	20.6	102.83	0	42.192	590700000	62	2.508	0.033861	1.58578	0.690279	Q7Z7L1;K7EIM3;Q68D06;K7ER38;C9JUT2;K7EJJ3;C9JDG6;C9J902	Q7Z7L1	SLFN11	Schlafen family member 11	1839
5.41732	5.71131	5.7427	4.08835	4.21675	4.43593	3.43725	+	12	12	12	18.4	18.4	18.4	70.702	0	133.52	20448000000	119	2.695	0.0328655	1.57921	0.696143	Q14739;C9JXK0;C9JES9	Q14739;C9JXK0	LBR	Lamin-B receptor	1546
-3.74228	-3.15216	-3.74982	-3.42725	-6.71965	-5.39019	-4.93662		4	4	4	4.1	4.1	4.1	143.23	0	15.709	41234000	7	0.944198	0.0684338	1.57034	0.556823	J3KNS1;Q9UPW5	J3KNS1;Q9UPW5	AGTPBP1	Cytosolic carboxypeptidase 1	718
2.73537	2.50831	3.04956	1.17396	1.47165	0.902525	1.24236	+	19	19	19	30.2	30.2	30.2	114.16	0	187.58	1937100000	114	3.35906	0.0306585	1.56679	0.715124	A0A0A6YYL4;P57737;I3L167;E7EP81;I3L2Y6;I3L212;I3L359;I3L1M1;I3L0X8;I3NI06;I3L426;I3L1G9;I3L351;I3L442	A0A0A6YYL4;P57737;I3L167	CORO7-PAM16	Coronin	171
5.567	5.02233	4.3093	3.94692	3.45272	3.20695	3.00463	+	7	7	7	55.9	55.9	55.9	13.527	0	141.18	8782800000	103	1.99834	0.0425989	1.5634	0.654662	P62316;K7ERG4;K7EJB5	P62316;K7ERG4	SNRPD2	Small nuclear ribonucleoprotein Sm D2	1350
1.87072	1.67421	1.3185	0.0980358	0.0914459	0.0452919	0.0149097	+	7	7	5	22	22	15.2	44.712	0	94.272	1194100000	55	4.03407	0.028257	1.55872	0.729327	P25490;H0YJV7;H0YJU4;Q96MM3	P25490;H0YJV7;H0YJU4	YY1	Transcriptional repressor protein YY1	1139
4.5546	3.5123	3.56923	2.4113	2.29841	2.55567	2.06657	+	10	10	10	26.4	26.4	26.4	54.389	0	48.199	5120100000	52	2.39174	0.0387349	1.54572	0.669633	Q9NZM5;M0QX73;M0QZU5;M0QYZ9;M0QZ34	Q9NZM5	GLTSCR2	Glioma tumor suppressor candidate region gene 2 protein	2496
-1.91515	-1.40481	-0.737267	-1.20417	-1.66764	-3.19553	-5.51993		6	6	6	13.4	13.4	13.4	55.142	0	46.838	222460000	26	0.603129	0.0997718	1.54441	0.484845	G5EA30;Q92879;E9PQK4;E9PSH0;E9PKU1;E9PKA1;F5H4Y5;F5H0D8	G5EA30;Q92879;E9PQK4;E9PSH0;E9PKU1	CELF1	CUG triplet repeat, RNA binding protein 1, isoform CRA_c	611
-1.57144	-2.01404	-0.5784	-1.863	-1.5524	-7.15742	-1.1395		5	5	5	36.6	36.6	36.6	32.642	0	5.474	248300000	10	0.38702	0.12987	1.54012	0.414629	Q32Q12;P22392;E7ERL0;J3KPD9;P15531;C9K028;F6XY72;E5RHP0;O60361	Q32Q12;P22392;E7ERL0;J3KPD9;P15531	NME1-NME2	Nucleoside diphosphate kinase	1129
-2.25203	-1.8304	-1.94513	-2.47144	-1.73211	-2.62857	-7.35597		4	4	4	6.2	6.2	6.2	104.06	0	5.688	81126000	7	0.444745	0.119879	1.53784	0.436438	Q6P1N0;K7EJY5;K7EMP1	Q6P1N0	CC2D1A	Coiled-coil and C2 domain-containing protein 1A	1757
2.30481	1.58491	1.95461	0.672829	1.14879	-0.0344276	-0.117443	+	9	9	9	39.5	39.5	39.5	29.597	0	108.47	1648200000	67	1.9241	0.0460337	1.53067	0.638632	P62701;A6NH36;C9JEH7;Q8TD47;P22090	P62701	RPS4X	40S ribosomal protein S4, X isoform	1353
-2.53526	-2.10453	-1.15678	-7.38011	-1.92678	-2.45253	-1.99334		6	6	4	36.4	36.4	26.9	32.922	0	17.919	106720000	15	0.409902	0.127914	1.506	0.418613	P52907	P52907	CAPZA1	F-actin-capping protein subunit alpha-1	1291
-2.25273	-1.08184	-0.609455	-2.87815	-1.91443	-3.03271	-3.37237		6	6	6	50.4	50.4	50.4	12.398	0	20.191	257940000	34	1.36558	0.0605096	1.48474	0.581991	H0YMA4;Q15004;H0YKX3	H0YMA4;Q15004;H0YKX3	KIAA0101	HCG2039386, isoform CRA_b	655
3.13509	3.20668	2.95135	2.04869	1.74145	1.24499	1.44197	+	6	6	6	34.4	34.4	34.4	30.84	0	125.18	2090500000	56	2.97905	0.0397758	1.47844	0.666708	Q13151	Q13151	HNRNPA0	Heterogeneous nuclear ribonucleoprotein A0	1471
-2.33163	-1.98074	-1.32742	-3.16426	-2.59233	-3.45904	-4.20646		5	5	5	8.6	8.6	8.6	91.154	0	44.299	79771000	18	1.59863	0.0559753	1.47559	0.59801	Q9NYL2;C9J3F7	Q9NYL2	ZAK	Mitogen-activated protein kinase kinase kinase MLT	2485
0.412359	0.460262	0.79784	-0.568634	-0.683117	-1.23737	-1.17773	+	10	10	10	32.3	32.3	32.3	69.135	0	56.409	446360000	46	2.90303	0.0404571	1.47353	0.662183	Q6NUN9;C9JNZ9;Q6ZMS7;H7C5A9;Q75MW2;Q9UDV6	Q6NUN9	ZNF746	Zinc finger protein 746	1749
3.06042	2.01189	1.4513	0.838018	1.14638	0.255768	0.678982		9	9	9	48.6	48.6	48.6	35.431	0	26.15	735610000	36	1.62002	0.0580698	1.44475	0.589346	Q6P2C8	Q6P2C8	MED27	Mediator of RNA polymerase II transcription subunit 27	1759
1.38685	1.77765	2.2283	0.462395	0.0782719	0.604622	0.327784	+	5	5	5	33.1	33.1	33.1	15.919	0	96.482	1785100000	45	2.69725	0.0463384	1.42933	0.637314	H0YN88;A0A075B716;P0CW22;P08708;H0YN73	H0YN88;A0A075B716;P0CW22;P08708;H0YN73	RPS17	40S ribosomal protein S17	10
0.741075	0.78417	0.738964	-0.56056	-0.404503	-0.281351	-1.44671		5	5	5	10.6	10.6	10.6	75.066	0	8.4899	1225200000	15	2.2205	0.0510209	1.42802	0.617471	B0ZBF8;B0ZBF6;A0A0D9SFL9;P08235	B0ZBF8;B0ZBF6;A0A0D9SFL9;P08235	NR3C2	Mineralocorticoid receptor	222
0.239201	0.656279	0.543213	-0.902727	-1.21868	-0.555115	-1.11488	+	9	9	9	48	48	48	33.886	0	68.892	667770000	41	3.05427	0.0437931	1.42741	0.648164	Q9BY42;A0A0A0MQR2;A2A2L6;A2A2L5	Q9BY42;A0A0A0MQR2;A2A2L6;A2A2L5	RTFDC1	Protein RTF2 homolog	2286
-2.33098	-0.593248	-1.03281	-2.6175	-2.36591	-2.79106	-3.20738		7	7	7	14.5	14.5	14.5	61.32	0	11.733	138270000	15	1.49475	0.0628304	1.42645	0.574237	H0Y8P4;Q8TED0	H0Y8P4;Q8TED0	UTP15	U3 small nucleolar RNA-associated protein 15 homolog (Fragment)	624
1.86894	1.34821	1.46355	0.373281	-0.0365429	0.402126	-0.200565	+	12	12	10	46.4	46.4	43.9	50.29	0	38.37	1305700000	73	2.87294	0.0456746	1.42566	0.641813	A0A0A0MRX8;O00712;Q5VW27;Q5VW30;Q5VW26;A0A087WXP2;Q5W0Y9;U3KPY9;Q5VW31	A0A0A0MRX8;O00712;Q5VW27;Q5VW30;Q5VW26	NFIB	Nuclear factor 1	141
-2.97115	-2.78355	-3.92928	-7.46354	-2.83382	-2.50244	-5.77423		25	1	1	25.3	1.2	1.2	160.74	0	4.311	53334000	10	0.429881	0.132146	1.41552	0.41114	F8VU51;H0YI23;U3KQT9	F8VU51;H0YI23	YLPM1	YLP motif-containing protein 1	557
0.172621	-0.664782	-0.528544	-1.03414	-1.42887	-2.00253	-2.53586		6	6	6	20.3	20.3	20.3	43.654	0	11.956	242130000	18	1.60316	0.061912	1.41012	0.57663	J3KNQ1;Q6P2D0	J3KNQ1;Q6P2D0	ZFP1	Zinc finger protein 1 homolog	717
2.02424	1.25697	1.96742	0.488426	0.504553	0.431959	-0.0629654	+	18	18	18	36.8	36.8	36.8	71.606	0	167.55	1001100000	84	2.52825	0.0491382	1.40905	0.623099	O43663;G3V3N7;H0YLA0;H0YL53;H0YM42;H0YNE4	O43663	PRC1	Protein regulator of cytokinesis 1	881
-1.55906	-1.27656	-2.22606	-1.34885	-6.92945	-2.27884	-1.74751		5	5	5	22.6	22.6	22.6	35.818	0	17.11	183970000	11	0.384597	0.142964	1.38894	0.390774	Q96QD9;H9KVD1;H9KVC1;H9KVD5;H9KVC6	Q96QD9	FYTTD1	UAP56-interacting factor	2196
0.774727	1.33413	0.840166	-0.332628	-0.0762024	-0.494421	-0.644678	+	8	8	8	33.7	33.7	33.7	42.612	0	87.725	404720000	52	2.93355	0.0500584	1.36999	0.620964	S5FZ81;Q8WUB8	S5FZ81;Q8WUB8	PHF10	PHD finger protein 10	2031
-1.59042	-1.28601	-0.891708	-2.25992	-2.37496	-2.12705	-3.71691		9	9	9	16.9	16.9	16.9	100.39	0	14.995	106210000	16	1.47661	0.0701229	1.36366	0.552426	Q9UL03;B3KQH5;G5E9X1;C9JVX2;C9JXP6;C9J885;C9K0V7;F8WAV7;C9JAV7;Q5JSJ4	Q9UL03;B3KQH5;G5E9X1	INTS6	Integrator complex subunit 6	2586
6.50343	6.52021	6.3271	5.59066	5.73001	4.4981	4.56117		7	7	7	36.7	36.7	36.7	32.575	0	273.13	21063000000	327	1.74493	0.0648646	1.35526	0.566723	P06748;E5RGW4;E5RI98	P06748	NPM1	Nucleophosmin	1034
-2.61237	0.450836	-0.807394	-1.93742	-2.15109	-2.70403	-2.57443		3	3	3	12.7	12.7	12.7	45.07	0	28.392	172840000	20	0.851312	0.0989046	1.3521	0.48753	Q14186;Q5JSB5	Q14186;Q5JSB5	TFDP1	Transcription factor Dp-1	1514
-2.24582	-2.35375	-1.83173	-2.861	-3.32436	-3.6127	-4.10873		2	2	2	17.4	17.4	17.4	21.646	0	22.781	68156000	13	1.96801	0.0637681	1.33293	0.570417	P16455	P16455	MGMT	Methylated-DNA--protein-cysteine methyltransferase	1091
1.47426	1.05964	1.4035	0.279539	0.366806	-0.422222	-0.219799		17	17	17	31.9	31.9	31.9	73.584	0	67.905	890260000	73	2.47305	0.0602556	1.31139	0.582721	Q15397;S4R3K8	Q15397	KIAA0020	Pumilio domain-containing protein KIAA0020	1576
1.78523	2.09106	2.62573	0.85739	0.606287	0.89183	1.08251		9	8	8	34.4	32.5	32.5	62.554	0	49.832	1195600000	42	2.58172	0.0594679	1.30784	0.584937	Q96F45;A0A0A0MTG8	Q96F45	ZNF503	Zinc finger protein 503	2134
2.9461	2.48779	2.50842	1.7098	1.44605	0.850231	1.3889		13	13	13	46.2	46.2	46.2	29.909	0	112.38	1987900000	89	2.47901	0.0611824	1.29869	0.577904	Q8WXX5	Q8WXX5	DNAJC9	DnaJ homolog subfamily C member 9	2052
1.33531	0.589403	1.32834	0.0936527	-0.323357	-0.405436	-0.20558		8	8	1	19.4	19.4	3.5	96.584	0	37.892	521270000	41	2.49705	0.0619266	1.29453	0.576858	A0A0A0MR11;A0A0A0MRS1;Q9H5I4;A0A087WVA3	A0A0A0MR11;A0A0A0MRS1	ZNF33A	Zinc finger protein 33A	123
-2.2888	-2.40549	-1.9427	-6.61319	-2.39149	-2.21054	-2.80133		4	4	4	9.7	9.7	9.7	68.326	0	11.514	99658000	12	0.46171	0.139179	1.29181	0.398661	B4DXZ6;P51114;E9PFF5;C9JAJ4;E7EU85;R9WNI0;A8MQB8;G3V0J0;Q06787;P51116	B4DXZ6;P51114;E9PFF5;C9JAJ4;E7EU85	FXR1	Fragile X mental retardation syndrome-related protein 1	291
-1.87496	-1.83006	-1.29537	-3.0213	-3.2673	-2.78094	-2.76084		6	6	6	23.1	23.1	23.1	46.629	0	18.587	93259000	15	2.78121	0.0600537	1.2908	0.584085	A0A0A0MSU3;A0A087X112;Q9H9A7	A0A0A0MSU3;A0A087X112;Q9H9A7	RMI1	RecQ-mediated genome instability protein 1 (Fragment)	97
-0.589859	-3.0267	-1.37058	-3.50862	-2.39702	-2.99121	-2.86813		3	3	3	8.6	8.6	8.6	54.854	0	9.5482	130740000	11	0.958621	0.101776	1.27887	0.480953	Q96GA3;A0A075B6Q4	Q96GA3;A0A075B6Q4	LTV1	Protein LTV1 homolog	2143
1.07947	1.35544	0.517277	-0.372194	0.208963	-0.862661	-0.0432167		13	13	13	49.8	49.8	49.8	52.296	0	73.239	679540000	46	1.83128	0.0777724	1.25134	0.534116	Q00013;A8MTH1;C9JB34;C9J9J4;A6NFY0	Q00013	MPP1	55 kDa erythrocyte membrane protein	1389
-2.22311	-1.75421	-1.17539	-2.67223	-2.67987	-3.18885	-3.33363		5	5	5	36.4	36.4	36.4	24.605	0	11.232	90898000	19	1.92198	0.0759729	1.25108	0.538161	Q5VXN0;Q9H7B2	Q5VXN0;Q9H7B2	RPF2	Ribosome production factor 2 homolog (Fragment)	1712
-0.18828	-0.910776	-1.75348	-1.9525	-2.41414	-2.4513	-1.95075		8	8	8	13.6	13.6	13.6	113.29	0	16.427	120090000	12	1.52556	0.087251	1.24133	0.51451	Q96T76;H0Y746;H7C1W5;H0Y7V3;F8WCH8;B0QZ77;Q5T454	Q96T76;H0Y746	MMS19	MMS19 nucleotide excision repair protein homolog	2216
2.86682	2.41939	2.46915	1.67724	1.83638	1.16007	0.83501		15	15	15	39.7	39.7	39.7	67.497	0	151.82	1734200000	93	2.00791	0.0814021	1.20794	0.525601	Q9Y2R4;A0A087X1P7;A0A087WTD6;A0A087X069;A0A087X121	Q9Y2R4	DDX52	Probable ATP-dependent RNA helicase DDX52	2639
-2.59465	-2.56723	-3.26388	-3.00526	-4.52246	-3.5878	-4.90456		5	5	5	1.5	1.5	1.5	409.8	0	9.0759	51429000	13	1.09555	0.106159	1.19643	0.469798	Q8IZT6;Q5VYL4;A0A087WV76	Q8IZT6	ASPM	Abnormal spindle-like microcephaly-associated protein	1914
5.81921	6.56441	6.27956	5.1126	5.29144	4.76002	4.94728		30	30	30	40.7	40.7	40.7	90.583	0	323.31	24949000000	261	2.48896	0.0770296	1.19322	0.536047	Q00839;Q5RI18	Q00839	HNRNPU	Heterogeneous nuclear ribonucleoprotein U	1392
0.0411854	-0.57815	0.361498	-0.841366	-1.12035	-1.65257	-1.38731		7	7	5	23	23	16.9	48.321	0	23.092	221210000	21	1.92124	0.0861771	1.19191	0.51609	Q96SH1;P05549;C9JXZ2;H7C5E5;C1K3N0;Q6VUC0;Q92481;H7C4N4	Q96SH1;P05549;C9JXZ2;H7C5E5;C1K3N0	TFAP2A	Transcription factor AP-2 alpha (Activating enhancer binding protein 2 alpha), isoform CRA_c	1031
1.46111	1.12115	0.0641537	-0.356203	0.512486	-0.397919	-0.95303		3	3	3	22.8	22.8	22.8	22.433	0	51.358	337740000	21	1.18433	0.106244	1.1808	0.471928	Q9NVP2;K7ES22;K7ELW9;K7EM93;K7EIL9	Q9NVP2;K7ES22;K7ELW9	ASF1B	Histone chaperone ASF1B	2455
0.0234432	-0.241966	0.36068	-0.740034	-0.843716	-0.980661	-1.96522		10	10	9	28.8	28.8	27.6	62.293	0	16.274	293210000	23	1.63934	0.0948808	1.17979	0.499044	Q16555;E5RFU4;E9PD68;Q14194	Q16555	DPYSL2	Dihydropyrimidinase-related protein 2	1604
0.347063	0.820101	0.617806	-0.035244	-0.126112	-1.04412	-1.09817		3	3	3	16.7	16.7	16.7	23.577	0	13.06	637740000	24	1.65348	0.0951731	1.1709	0.49654	P40429;M0QYS1;M0QZU1;A0A096LPE0;Q8J015;Q6NVV1	P40429;M0QYS1	RPL13A	60S ribosomal protein L13a	1209
0.55287	0.253159	-0.362751	-0.39101	-1.17057	-0.872452	-1.63426		6	6	4	18.1	18.1	13.5	53.961	0	55.018	484420000	38	1.5445	0.0985799	1.16483	0.488938	Q9GZS1	Q9GZS1	POLR1E	DNA-directed RNA polymerase I subunit RPA49	2303
-0.560627	-1.35836	-1.14179	-2.10777	-1.40745	-2.50386	-2.68618		6	6	6	15.4	15.4	15.4	82.932	0	31.956	166070000	22	1.50371	0.0999516	1.15605	0.483713	Q9UIU6;G3V2N2	Q9UIU6;G3V2N2	SIX4	Homeobox protein SIX4	2562
1.10501	-0.639564	-0.296915	-0.117025	-1.5145	-1.21654	-1.52276		15	15	15	17.9	17.9	17.9	133.06	0	45.939	337740000	32	0.952479	0.116345	1.14888	0.442655	O75182;M0QYC5;M0R271	O75182;M0QYC5	SIN3B	Paired amphipathic helix protein Sin3b	923
-0.904898	-1.52546	-0.456375	-1.43304	-2.22989	-2.29234	-2.45796		8	8	8	21.5	21.5	21.5	66.606	0	27.447	279490000	30	1.54412	0.102087	1.14107	0.480517	Q9UIS9;A0A0A0MS90;K7EN65;K7EPZ6;K7EIN3	Q9UIS9;A0A0A0MS90;K7EN65;K7EPZ6	MBD1	Methyl-CpG-binding domain protein 1	2561
-0.449049	-0.244076	0.50355	-1.08266	-0.318953	-1.84433	-1.56319		13	13	13	19.7	19.7	19.7	87.054	0	50.945	444970000	42	1.24165	0.110812	1.13909	0.462424	Q68CQ4;H7C2R4	Q68CQ4	DIEXF	Digestive organ expansion factor homolog	1723
0.413364	-0.0170059	0.687389	-0.509247	-0.681635	-0.918726	-0.947418		14	14	14	18	18	18	111.92	0	41.56	840070000	66	2.50852	0.0895969	1.12551	0.50906	A0A0A0MSU2;Q6PJG2;H7C1L3;C9JYU7	A0A0A0MSU2;Q6PJG2	ELMSAN1	ELM2 and SANT domain-containing protein 1 (Fragment)	152
3.689	3.4604	3.69405	2.78495	2.88161	2.26882	2.05962		13	13	10	64	64	55.3	37.497	0	217.62	4749400000	128	2.22365	0.0953408	1.11573	0.497234	Q15365	Q15365	PCBP1	Poly(rC)-binding protein 1	1572
-1.48	-1.84599	-0.96833	0.207884	-1.03165	-8.19685	-1.10967		5	5	5	28.9	28.9	28.9	17.718	0	6.7333	368120000	15	0.188115	0.255896	1.10113	0.257732	B5MC82;P30046;A6NHG4;J3KQ18	B5MC82;P30046;A6NHG4;J3KQ18	DDT	D-dopachrome decarboxylase	239
1.82991	1.72988	1.9557	0.91118	0.485678	0.955694	0.617954		19	19	19	35.6	35.6	35.6	81.307	0	66.917	1047100000	70	3.18756	0.089323	1.09587	0.510822	P33993;C9J8M6	P33993	MCM7	DNA replication licensing factor MCM7	1183
3.29615	1.48062	1.85001	1.34191	1.19871	0.564289	1.35239		13	13	13	39	39	39	46.895	0	303.88	3361100000	105	1.06455	0.120043	1.0946	0.435503	Q9NW64;E5RJW4;E5RHA8	Q9NW64	RBM22	Pre-mRNA-splicing factor RBM22	2461
0.844793	0.903055	0.633246	0.0256481	-0.0634747	-0.881035	-0.272934		14	14	14	25.6	25.6	25.6	91.809	0	89.711	709750000	61	2.13183	0.099791	1.09165	0.48493	Q2NL82;I3L1Q5	Q2NL82;I3L1Q5	TSR1	Pre-rRNA-processing protein TSR1 homolog	1612
-0.859444	-0.966547	-2.31468	-2.62556	-2.12672	-1.97003	-3.1118		8	8	8	16.2	16.2	16.2	66.05	0	25.479	213250000	20	1.08474	0.121463	1.07831	0.431805	O95243;D6RBI7	O95243	MBD4	Methyl-CpG-binding domain protein 4	983
-2.21453	-2.25088	-2.4097	-2.46238	-2.33174	-1.82787	-6.85186		5	5	5	8.7	8.7	8.7	112.05	0	11.377	114480000	8	0.326204	0.197685	1.07676	0.318165	A0A087WW39;P55198;Q6P2C6;A0A087WVY1	A0A087WW39;P55198	MLLT6	Protein AF-17	53
-2.17322	-2.31932	-3.34323	-6.39067	-2.99728	-2.50936	-2.81986		4	4	4	13.2	13.2	13.2	50.646	0	7.3868	105010000	7	0.415618	0.177651	1.06737	0.342191	Q9H0S4	Q9H0S4	DDX47	Probable ATP-dependent RNA helicase DDX47	2315
-3.70101	-4.14741	-3.89755	-8.14386	-2.97669	-7.52611	-1.26221		2	2	2	19.3	19.3	19.3	13.373	0	5.379	119280000	13	0.208386	0.245681	1.0619	0.265199	P60866;E5RIP1;E5RJX2;G3XAN0	P60866;E5RIP1;E5RJX2;G3XAN0	RPS20	40S ribosomal protein S20	1330
0.661774	0.847944	1.63485	0.0481472	-0.201014	0.335852	-0.189886		19	12	12	22.7	17	17	122.87	0	45.04	627940000	40	1.81287	0.111141	1.04991	0.458305	Q92922;F8WE13	Q92922	SMARCC1	SWI/SNF complex subunit SMARCC1	2091
2.74185	2.01426	2.71421	1.66605	1.59358	0.993278	1.51159		19	19	19	31.1	31.1	31.1	136.16	0	182.41	1343100000	118	1.94371	0.110758	1.04898	0.462347	Q14687;H0Y613;H7C3B5;C9JLW9	Q14687;H0Y613	GSE1	Genetic suppressor element 1	1541
1.20791	1.4829	0.715778	0.307039	0.0344105	0.000162125	0.0139256		15	15	15	44	44	44	64.845	0	35.655	886930000	48	2.41043	0.105401	1.04665	0.474308	Q7Z7F0	Q7Z7F0	KIAA0907	UPF0469 protein KIAA0907	1837
-3.48391	-3.2759	-2.32673	-3.14653	-7.24563	-2.74972	-3.15741		2	2	2	20.8	20.8	20.8	14.585	0	11.632	68826000	16	0.342496	0.197807	1.04598	0.317879	Q9Y3B4	Q9Y3B4	SF3B6	Splicing factor 3B subunit 6	2652
3.0297	2.6088	2.06497	1.67792	1.80286	1.10454	1.51668		6	6	6	34.1	34.1	34.1	20.874	0	76.453	4052800000	64	1.77845	0.112766	1.04233	0.454197	D6RAN4;P32969;H0Y9V9;E7ESE0;H0Y9R4	D6RAN4;P32969;H0Y9V9;E7ESE0;H0Y9R4	RPL9	60S ribosomal protein L9 (Fragment)	390
-1.92579	-2.57658	-1.90813	-2.69844	-2.87448	-3.3866	-3.73833		3	3	3	10.3	10.3	10.3	53.248	0	10.503	81498000	11	1.56355	0.115418	1.03763	0.444121	Q9ULV4;B4E3S0;F8W1H8;F8VUX3;F8VSA4;F8VRE9;F8VTT6;F8VVB7	Q9ULV4;B4E3S0	CORO1C	Coronin-1C	2598
-1.40897	-0.822718	-1.34761	-1.70956	-1.76225	-2.56638	-2.86927		5	5	5	14.2	14.2	14.2	52.164	0	33.373	238620000	22	1.39001	0.119893	1.03377	0.434881	Q13283;E5RH00;E5RI46;E5RIF8;E5RH42;E5RIZ6;E5RJU8;D6R9X5;D6R9A4;D6RBM9;D6REX8;D6RBR0;D6RE13;D6RBW8;D6RGJ4;D6RAC7;D6RB17;Q9UN86	Q13283	G3BP1	Ras GTPase-activating protein-binding protein 1	1477
0.285582	0.548759	1.53629	0.205015	0.298443	-0.615482	-0.830925		8	8	8	40.2	40.2	40.2	36.926	0	95.745	598350000	49	1.10718	0.129426	1.02595	0.416327	P31942	P31942	HNRNPH3	Heterogeneous nuclear ribonucleoprotein H3	1177
1.89702	2.09852	2.32079	1.10619	1.24876	0.643442	1.35946		19	15	15	35.3	28.9	28.9	69.602	0	115.33	1345400000	69	2.30332	0.11121	1.01598	0.459184	O60506;B7Z645;F6UXX1	O60506;B7Z645	SYNCRIP	Heterogeneous nuclear ribonucleoprotein Q	903
-1.24853	-1.50526	-0.707827	-2.15324	-1.65015	-2.42555	-2.45028		9	8	5	19.5	17.1	10.5	68.24	0	15.842	226190000	28	1.73631	0.116472	1.01593	0.442677	O75928;A0A087WUY7;A0A0A0MS92;K7ER97;K7EJT4;E9PHH8;Q9Y6X2;K7EMP6;U3KQV1;K7EQX5;E7ESB4	O75928;A0A087WUY7	PIAS2	E3 SUMO-protein ligase PIAS2	959
0.516212	-0.979797	-0.19231	-1.00892	-0.692308	-1.63189	-1.51695		11	11	11	27.9	27.9	27.9	82.785	0	163.04	352020000	39	1.11894	0.134989	0.993886	0.406425	P49711	P49711	CTCF	Transcriptional repressor CTCF	1255
4.61797	3.93825	3.65909	3.37112	3.33213	3.13503	2.47748		29	29	1	49.5	49.5	1.6	83.515	0	139.25	5541200000	176	1.47398	0.125981	0.992833	0.423978	F8WAJ0	F8WAJ0	DDX31	Probable ATP-dependent RNA helicase DDX31	583
0.0893421	0.222897	-0.378908	-0.275841	-0.962397	-1.48631	-1.33431		6	6	4	47.5	47.5	36.9	27.319	0	144.9	331300000	27	1.42294	0.127084	0.992491	0.421653	P56177;F8VXJ2;J3KP55	P56177;F8VXJ2;J3KP55	DLX1	Homeobox protein DLX-1	1318
-1.01948	-1.98212	-1.87856	-2.65264	-2.16987	-3.20607	-2.38881		7	7	7	14.7	14.7	14.7	86.719	0	12.8	152050000	21	1.34773	0.131093	0.977626	0.412923	Q92674;Q5JX01;Q5JX02	Q92674	CENPI	Centromere protein I	2075
-0.773615	-1.25901	-1.89746	-1.87826	-2.32997	-2.39348	-2.54549		8	8	6	11.1	11.1	9.5	137.5	0	18.131	231410000	27	1.54341	0.127232	0.976772	0.420865	P55201;C9JDK5;C9JHC0	P55201	BRPF1	Peregrin	1313
1.94859	2.9107	2.67006	1.72834	1.8031	1.28675	1.35653		7	7	7	26.3	26.3	26.3	31.124	0	77.462	2325400000	52	1.70208	0.126846	0.966098	0.422514	A0A0C4DFV9;Q01105;A0A087X027;P0DME0	A0A0C4DFV9;Q01105;A0A087X027;P0DME0	SET	Protein SET	186
-1.51291	-2.99521	-2.14824	-2.3032	-2.23033	-2.58414	-5.59037		3	3	3	10.6	10.6	10.6	48.602	0	8.8574	112280000	17	0.407574	0.197844	0.958224	0.317149	Q8WU90;H7C466	Q8WU90	ZC3H15	Zinc finger CCCH domain-containing protein 15	2028
-0.0145474	-0.355995	0.0489311	-1.04617	-1.28994	-1.02389	-0.837877		15	15	15	28.3	28.3	28.3	103.97	0	42.406	280010000	52	2.79697	0.118625	0.942264	0.437848	P49917;A0A0C4DGV9	P49917;A0A0C4DGV9	LIG4	DNA ligase 4	1263
-1.25433	-0.922556	-1.6735	-6.60704	-1.1937	-0.543989	-0.529913		4	4	4	1.2	1.2	1.2	532.4	0	6.8863	586380000	6	0.210454	0.266646	0.935198	0.24939	Q14204	Q14204	DYNC1H1	Cytoplasmic dynein 1 heavy chain 1	1517
-2.57802	-1.78602	-2.15144	-2.9228	-3.05648	-3.37361	-3.07059		4	4	4	4.6	4.6	4.6	108.7	0	4.6366	67291000	22	2.07274	0.127494	0.934042	0.420326	A0A0C4DFM2;Q6ZN55;A0A087WUK5	A0A0C4DFM2;Q6ZN55;A0A087WUK5	ZNF574	HCG1643764, isoform CRA_b	179
-3.21636	-2.39929	-3.83427	-0.50839	-8.24478	-7.45732	-0.107527		2	2	2	2.9	2.9	2.9	92.576	0	10.741	342920000	16	0.133045	0.341229	0.929529	0.201696	Q8TF01	Q8TF01	PNISR	Arginine/serine-rich protein PNISR	2018
-0.551348	-0.293203	-0.0978966	-1.13164	-1.11371	-1.38316	-1.32729		8	8	8	23.1	23.1	23.1	67.877	0	37.15	348040000	36	2.97539	0.120735	0.924801	0.432896	P29401;A0A0B4J1R6;E9PFF2;F8W888	P29401;A0A0B4J1R6;E9PFF2	TKT	Transketolase	1159
3.26694	1.00862	1.99119	1.78856	1.46131	0.537321	0.913649		5	5	5	38.2	38.2	38.2	26.711	0	135.24	1982500000	49	0.67363	0.174475	0.913705	0.346258	O75940	O75940	SMNDC1	Survival of motor neuron-related-splicing factor 30	962
3.60464	3.4626	4.00629	3.20336	2.97758	2.81179	2.12942		14	14	14	30.5	30.5	30.5	78.863	0	175.36	3777500000	148	1.51037	0.140584	0.910638	0.394933	O00566;U3KQ48	O00566	MPHOSPH10	U3 small nucleolar ribonucleoprotein protein MPP10	826
0.00130272	0.212549	-0.192516	-0.444933	-0.714926	-1.36389	-1.07415		13	13	13	19.3	19.3	19.3	128.98	0	67.836	244710000	47	1.77109	0.137734	0.906586	0.401564	Q8WUM0	Q8WUM0	NUP133	Nuclear pore complex protein Nup133	2034
-0.731031	-2.75333	-1.46435	-2.20361	-1.14863	-2.79247	-4.06246		2	2	2	34.1	34.1	34.1	8.8257	0	5.6302	129170000	13	0.457735	0.199496	0.902225	0.31408	A0A087WUN5;Q96DE5	A0A087WUN5;Q96DE5	ANAPC16	Anaphase-promoting complex subunit 16	39
1.93241	1.91526	1.57713	1.9277	1.13327	0.0350552	0.528915		7	7	6	49.4	49.4	40.2	20.127	0	189.73	1126200000	58	0.89847	0.163694	0.902033	0.361942	J3KS05;P83916;B5MD17;K7ELA4;C9JWS9	J3KS05;P83916;B5MD17;K7ELA4;C9JWS9	CBX1	Chromobox protein homolog 1 (Fragment)	733
0.428711	0.966356	1.38844	0.130754	0.157715	-0.18792	0.00332451		12	12	12	32.7	32.7	32.7	67.314	0	45.872	912570000	56	1.80934	0.138264	0.901866	0.400761	P13056;A0A087WUK4	P13056;A0A087WUK4	NR2C1	Nuclear receptor subfamily 2 group C member 1	1076
1.31354	2.19804	0.716528	1.32118	-0.473902	0.675785	0.510572		9	9	8	30.4	30.4	28.4	39.548	0	95.104	782450000	41	0.760659	0.171	0.900958	0.350849	Q6IBS0;D6RG15;H0Y858;H7C5I2	Q6IBS0;D6RG15;H0Y858	TWF2	Twinfilin-2	1734
-0.0470657	-0.299772	-0.956566	-0.456211	-1.38229	-1.48905	-1.98031		11	11	11	21.6	21.6	21.6	94.498	0	22.79	218410000	29	1.00883	0.160488	0.892498	0.365862	Q8IWA0;F8WE20;F8WC81	Q8IWA0	WDR75	WD repeat-containing protein 75	1881
0.937418	0.546537	0.485275	-0.0388603	-0.509176	-0.0527325	-0.343199		11	11	11	38.2	38.2	38.2	45.626	0	33.303	448990000	39	2.36705	0.133578	0.892402	0.409287	P62195;J3QSA9;J3QQM1;J3KRP2;J3QLH6;J3QRW1;J3QSE0;J3QRR3;J3KTQ9;Q8NB90	P62195;J3QSA9;J3QQM1;J3KRP2;J3QLH6	PSMC5	26S protease regulatory subunit 8	1343
-2.19313	-1.92915	-2.01455	-6.86996	-2.26544	-1.45656	-1.15764		5	5	5	51.2	51.2	51.2	17.865	0	9.9772	129800000	13	0.224651	0.266675	0.891788	0.24932	E9PP50;P23528;G3V1A4;E9PK25;E9PQB7;E9PLJ3;E9PS23;Q9Y281	E9PP50;P23528;G3V1A4;E9PK25;E9PQB7	CFL1	Cofilin-1 (Fragment)	505
-0.84557	-1.59878	-1.66309	-1.95927	-1.63014	-2.30701	-3.14225		4	4	4	24.6	24.6	24.6	28.068	0	4.0461	232990000	9	0.997685	0.16098	0.890519	0.36454	Q9Y224;G3V4C6;H0YJB9;G3V4E7	Q9Y224;G3V4C6;H0YJB9	C14orf166	UPF0568 protein C14orf166	2623
3.6788	2.71226	3.94754	2.69508	2.43464	2.54826	2.54688		19	19	19	41.5	41.5	41.5	79.322	0	106.35	2758700000	132	1.41014	0.148538	0.889986	0.383596	Q5SY16	Q5SY16	NOL9	Polynucleotide 5-hydroxyl-kinase NOL9	1678
0.0666275	-1.74607	-2.08595	-2.13379	-1.6675	-2.22775	-2.52028		4	2	1	21.8	12.9	8.8	35.369	0	10.188	120390000	12	0.700131	0.180101	0.882198	0.339712	Q99697;D6RFI4	Q99697;D6RFI4	PITX2	Pituitary homeobox 2	2232
2.53417	2.9743	3.16534	2.29735	2.04211	2.16479	1.53631		16	16	16	46.4	46.4	46.4	52.228	0	161.16	3282400000	110	1.76501	0.142632	0.881131	0.391381	Q92917	Q92917	GPKOW	G patch domain and KOW motifs-containing protein	2090
-0.922863	-0.239258	0.333834	-1.47461	-1.55338	-0.349007	-1.24553		6	6	6	44	44	44	28.722	0	20.525	296060000	19	0.974429	0.165766	0.879537	0.359479	O95926	O95926	SYF2	Pre-mRNA-splicing factor SYF2	1006
-1.46629	-0.408398	-1.38682	-2.16029	-2.32504	-1.52814	-1.79766		9	9	9	20.5	20.5	20.5	86.238	0	46.744	210720000	24	1.23078	0.159429	0.865612	0.367562	A0A0B4J2G4;Q15345;A0A087X0S7;A0A087WTU1;A0A0C4DH00	A0A0B4J2G4;Q15345;A0A087X0S7;A0A087WTU1	LRRC41	Leucine-rich repeat-containing protein 41	177
6.59115	6.80654	6.5359	6.25403	5.94393	5.52093	5.39796		36	36	35	37.1	37.1	36.1	119.52	0	323.31	32877000000	402	1.79149	0.147124	0.86531	0.385807	O95373;E9PLB2;E9PLJ0	O95373	IPO7	Importin-7	988
2.30918	1.69156	2.07663	0.258421	2.12804	2.49352	-0.159216		8	8	8	23.6	23.6	23.6	54.557	0	117.88	1152400000	57	0.471193	0.207907	0.845599	0.30219	Q9NQZ2	Q9NQZ2	UTP3	Something about silencing protein 10	2418
-0.803835	0.0423832	-1.02521	-1.20209	-1.29343	-1.29355	-1.96723		9	9	9	23.1	23.1	23.1	65.521	0	17.597	238430000	44	1.23937	0.165466	0.843522	0.359913	O60508;Q5SRN1	O60508;Q5SRN1	CDC40	Pre-mRNA-processing factor 17	904
-1.02449	-0.533964	0.106506	-1.88342	-1.46189	-0.711384	-1.23758		9	9	9	22.2	22.2	22.2	55.866	0	50.032	307200000	27	1.05206	0.171093	0.839587	0.350113	P86791;P86790;F8WD66	P86791;P86790	CCZ1	Vacuolar fusion protein CCZ1 homolog	1387
0.948978	0.0213947	0.328197	-0.102554	-0.108679	-0.726368	-0.658064		12	12	12	31.8	31.8	31.8	59.152	0	80.93	542470000	45	1.38656	0.164649	0.831773	0.360984	Q15291	Q15291	RBBP5	Retinoblastoma-binding protein 5	1570
0.204763	0.676081	0.946888	-0.37615	-0.202606	-0.0140495	-0.289562		15	15	15	25.4	25.4	25.4	98.808	0	42.661	634500000	56	2.02185	0.152779	0.829836	0.376646	Q9UBT6;D6RAE5;D6R9M8;D6RDX9	Q9UBT6;D6RAE5	POLK	DNA polymerase kappa	2530
5.67192	5.70674	5.6832	4.78286	4.86186	4.78372	5.00377		24	24	24	47.1	47.1	47.1	84.468	0	323.31	18132000000	265	4.3752	0.137418	0.829236	0.402131	Q5QJE6;J3KP30;E9PRB3	Q5QJE6;J3KP30	DNTTIP2	Deoxynucleotidyltransferase terminal-interacting protein 2	1668
2.23549	2.16754	2.44519	2.25853	1.46511	1.31351	0.811268		9	9	9	33.6	33.6	33.6	28.916	0	146.36	2076500000	62	1.13912	0.17386	0.820635	0.347465	G3V4W0;B4DY08;B2R5W2;G3V4C1;G3V576;G3V2Q1;P07910;G3V5X6;G3V3K6;G3V251;G3V555;G3V575;B4DSU6;P0DMR1;O60812;B7ZW38;B2RXH8;G3V4M8;G3V2D6;G3V2H6;G3V5V7	G3V4W0;B4DY08;B2R5W2;G3V4C1;G3V576;G3V2Q1;P07910;G3V5X6;G3V3K6;G3V251;G3V555;G3V575;B4DSU6;P0DMR1;O60812;B7ZW38;B2RXH8	HNRNPC	Heterogeneous nuclear ribonucleoproteins C1/C2 (Fragment)	278
6.66436	6.57279	6.20636	5.98825	6.17699	5.30732	5.27325		42	42	42	56	56	56	100.01	0	323.31	37517000000	523	1.34922	0.174587	0.794719	0.345758	Q9HCS7	Q9HCS7	XAB2	Pre-mRNA-splicing factor SYF1	2404
-1.21558	-0.0794487	-0.760792	-1.65291	-1.32293	-1.49786	-1.43964		10	10	10	19.8	19.8	19.8	88.486	0	23.334	232180000	24	1.39698	0.174495	0.793062	0.346633	Q9P2I0;H0YJF4	Q9P2I0	CPSF2	Cleavage and polyadenylation specificity factor subunit 2	2514
-1.1575	-1.07558	-0.116239	-1.59255	-1.3936	-1.54476	-1.76793		10	10	10	20.4	20.4	20.4	80.343	0	35.874	239150000	20	1.36399	0.175052	0.791603	0.345049	F6S7C4;Q8NEM7;R4GND2;B4E2D5;H7C5F9;C9JQS2	F6S7C4;Q8NEM7;R4GND2;B4E2D5	SUPT20H	Transcription factor SPT20 homolog	547
-1.49066	-2.62421	-2.53766	-5.87737	-2.30672	-2.17757	-1.64247		5	3	3	5.2	2.9	2.9	137.22	0	14.113	149040000	13	0.268922	0.270869	0.783517	0.245853	Q05481;M0QX31;M0R186	Q05481	ZNF91	Zinc finger protein 91	1419
-0.787697	-1.94071	-2.41211	-1.4594	-0.748085	-0.770199	-6.97865		6	4	4	18.9	14.4	14.4	55.674	0	25.237	225750000	14	0.161918	0.340404	0.775575	0.202679	P08651	P08651	NFIC	Nuclear factor 1 C-type	1046
2.29044	1.57115	1.87627	1.26006	1.12072	1.0672	1.13337		16	16	15	38.8	38.8	36.8	64.953	0	79.149	1220300000	99	2.08783	0.170189	0.767286	0.351811	Q9UNF1;Q5H909;Q5H907;A0A087X070;G5E9N2;Q12816	Q9UNF1;Q5H909;Q5H907	MAGED2	Melanoma-associated antigen D2	2606
-2.38057	-2.11883	-2.03115	-0.822924	-1.81175	-1.75681	-7.38127		5	5	5	12.3	12.3	12.3	63.351	0	6.8173	245150000	17	0.165204	0.339562	0.766337	0.203108	P42568;B1APT5;A0A0D9SF09	P42568	MLLT3	Protein AF-9	1221
6.44833	5.81877	6.67608	5.75385	5.96114	5.22647	5.29862		30	30	30	54.8	54.8	54.8	75.406	0	323.31	35673000000	313	1.27053	0.190854	0.754372	0.327959	Q9NVP1;H7C452	Q9NVP1	DDX18	ATP-dependent RNA helicase DDX18	2454
-3.09235	-2.55979	-2.24246	-2.05168	-2.04701	-3.09237	-6.35042		3	3	3	7.8	7.8	7.8	67.196	0	8.8798	98452000	10	0.248293	0.284922	0.753837	0.233908	Q9UBP0	Q9UBP0	SPAST	Spastin	2527
0.0861797	-0.154924	-0.220802	-0.274073	-0.401285	-1.59385	-1.12193		6	6	6	34.8	34.8	34.8	26.72	0	18.111	273160000	25	0.990251	0.198325	0.751268	0.316176	Q92979;V9GYP5;A0A087WWQ2;A0A087WVM7	Q92979;V9GYP5;A0A087WWQ2;A0A087WVM7	EMG1	Ribosomal RNA small subunit methyltransferase NEP1	2093
6.34063	5.98381	5.92638	5.77975	5.52259	4.94097	5.09069		39	39	39	37.8	37.8	37.8	145.81	0	323.31	22894000000	373	1.50384	0.185503	0.75011	0.332938	Q14692	Q14692	BMS1	Ribosome biogenesis protein BMS1 homolog	1544
-1.34902	-0.62653	-0.471623	-1.72924	-1.87485	-1.12682	-1.47522		20	2	0	21.5	1	0	151.72	0	4.7008	194260000	13	1.24749	0.196815	0.735807	0.320202	A0A096LNL9;A0A096LPG6;A0A096LNL7	A0A096LNL9	ATRX	Transcriptional regulator ATRX (Fragment)	107
-0.0587711	-1.81598	-1.44844	-1.52704	-1.58614	-2.43648	-1.80045		8	8	8	24	24	24	72.286	0	52.905	145430000	18	0.6725	0.218381	0.729797	0.290646	B7ZBM3;Q8IVH2;A2A312	B7ZBM3;Q8IVH2	FOXP4	Forkhead box protein P4	307
2.69627	1.87495	0.972158	1.15867	1.19479	1.0826	1.06964		17	16	16	47.2	45.6	45.6	61.64	0	73.267	1581300000	81	0.838489	0.212465	0.721366	0.298321	Q96I24	Q96I24	FUBP3	Far upstream element-binding protein 3	2158
0.675562	0.354273	-0.113117	-0.0950966	-0.104208	-0.638771	-0.814028		8	8	8	24.7	24.7	24.7	43.664	0	15.385	499610000	28	1.25019	0.199575	0.718598	0.313746	Q13601;A0A087WZC7	Q13601;A0A087WZC7	KRR1	KRR1 small subunit processome component homolog	1494
1.59579	1.35594	1.28991	0.820673	1.05834	0.453608	0.454998		21	21	21	30.7	30.7	30.7	111.11	0	112.18	1221800000	94	1.87061	0.191155	0.716975	0.32711	Q86W56;A0A087WXI6;A0A087WX07	Q86W56	PARG	Poly(ADP-ribose) glycohydrolase	1855
-1.83256	-1.93255	-2.05293	-2.5926	-3.00007	-2.52844	-2.49946		5	5	5	5.8	5.8	5.8	168.9	0	54.774	150700000	15	2.32629	0.185259	0.715798	0.333253	Q7Z3T8	Q7Z3T8	ZFYVE16	Zinc finger FYVE domain-containing protein 16	1825
0.0192184	-0.0649891	0.0186214	-1.11163	-0.751049	-1.17456	0.140925		5	5	5	25.4	25.4	25.4	37.743	0	29.272	374270000	31	0.986024	0.207068	0.715027	0.303063	Q6NTE8;E5RI52;B7Z1T6;E7EMV9;E5RJC6;E5RHY8;E5RHV0;A0A087WZ47	Q6NTE8;E5RI52;B7Z1T6	C5orf45	UPF0544 protein C5orf45	1748
-0.945871	0.101383	-0.412617	-1.05927	-1.28994	-1.18912	-0.986492		8	8	8	25.3	25.3	25.3	49.147	0	16.9	319170000	30	1.36084	0.199355	0.712172	0.314389	Q9Y330	Q9Y330	ZBTB12	Zinc finger and BTB domain-containing protein 12	2648
-0.201906	-1.3761	-0.481653	-1.0499	-1.42222	-1.20169	-1.9206		9	9	9	11.4	11.4	11.4	136.92	0	37.331	220570000	22	0.944093	0.210275	0.712049	0.300197	Q9NSV4	Q9NSV4	DIAPH3	Protein diaphanous homolog 3	2437
-0.983831	0.638452	0.0139294	-0.871563	-0.875925	-0.490532	-1.04957		10	10	10	36	36	36	50.377	0	21.074	419700000	24	0.822661	0.215064	0.711415	0.294072	O43929;CON__Q2YDI2;C9JGH7;C9J2X8;Q53SE3	O43929	ORC4	Origin recognition complex subunit 4	889
0.0485001	0.346306	-0.551825	-0.79439	-0.947998	-0.642763	-0.665806		17	17	16	17	17	16.3	155.6	0	72.795	497110000	40	1.52606	0.197915	0.7104	0.3177	Q6P158;H7C109;A0A087WZ11	Q6P158;H7C109	DHX57	Putative ATP-dependent RNA helicase DHX57	1753
1.37036	1.33678	0.480957	0.311548	0.477083	0.175951	0.446104		15	15	15	15.4	15.4	15.4	173.05	0	54.749	1048400000	54	1.40217	0.199201	0.710029	0.314615	O94913;E9PKN0;A0A0C4DGU6;E9PQ01;E9PQF9;E9PNY7	O94913;E9PKN0;A0A0C4DGU6;E9PQ01	PCF11	Pre-mRNA cleavage complex 2 protein Pcf11	972
-0.302635	-0.293165	-0.615194	-0.700171	-1.15413	-1.42217	-1.16765		8	8	8	21	21	21	79.11	0	11.065	226920000	17	1.79148	0.195976	0.707364	0.321744	Q9UJW8;A0A0A0MP75;G5E9B8;K7EQP0	Q9UJW8;A0A0A0MP75;G5E9B8	ZNF180	Zinc finger protein 180	2570
-0.838621	-0.394186	0.0698013	-1.033	-0.849903	-1.38083	-1.10794		15	15	15	27.3	27.3	27.3	102.91	0	22.886	411040000	48	1.40128	0.199668	0.705249	0.312714	O60502;H7C3X0	O60502	MGEA5	Protein O-GlcNAcase	902
-2.73726	-2.81213	-2.65685	-2.29078	-2.21567	-2.06751	-7.1854		5	5	5	16.4	16.4	16.4	61.705	0	30.721	84228000	14	0.184485	0.340407	0.704427	0.202493	E9PGZ1;E7EX44;Q05682;C9J813;C9JEK3	E9PGZ1;E7EX44;Q05682;C9J813	CALD1	Caldesmon	463
-1.75306	-0.245548	-1.01158	-1.02747	-1.67298	-1.97659	-2.14364		6	6	6	9.6	9.6	9.6	99.707	0	11.875	159530000	17	0.71544	0.224411	0.701772	0.28456	F8WDV0;Q9UI26;H0Y8M5	F8WDV0;Q9UI26	IPO11	Importin-11	587
-1.13593	-0.974346	-0.508451	-1.79436	-1.37422	-1.34239	-1.77681		10	10	10	24.6	24.6	24.6	82.741	0	29.302	227910000	32	1.64605	0.198421	0.699037	0.315619	A0A0D9SFF0;Q08050;H0YGS4;H0YG99	A0A0D9SFF0;Q08050	FOXM1	Forkhead box protein M1	221
1.59317	2.15057	1.79836	1.12566	1.33283	0.821955	1.3212		16	16	16	38.4	38.4	38.4	57.224	0	90.11	1724700000	100	1.78668	0.197683	0.696954	0.317348	Q8WUA2	Q8WUA2	PPIL4	Peptidyl-prolyl cis-trans isomerase-like 4	2029
1.74221	0.752848	-0.222343	-0.371304	-0.0611973	0.102593	0.604013		6	6	3	22.3	22.3	11.4	63.408	0	95.312	399920000	36	0.598599	0.238107	0.689043	0.27211	C6ZRK5;Q9NQB0;C6ZRJ7;A0A0D9SGH8;E2GH26;Q5VVR8;Q5VVR7;C6ZRJ6;H0YEE5;Q5JRY3;Q5JRY5;Q5VVR5	C6ZRK5;Q9NQB0;C6ZRJ7;A0A0D9SGH8;E2GH26;Q5VVR8;Q5VVR7;C6ZRJ6	TCF7L2	TCF7L2 isoform pFC8A_TCF7L2_ex1-11-13-14	320
-1.13037	-0.654871	-1.24004	-1.64684	-1.51666	-1.98381	-1.63355		8	8	8	27.5	27.5	27.5	30.302	0	16.182	139960000	26	1.80091	0.199562	0.686787	0.313365	D6R9P3;D6RD18;D6RBZ0;A0A087WZV1;Q99729	D6R9P3;D6RD18;D6RBZ0;A0A087WZV1;Q99729	HNRNPAB	Heterogeneous nuclear ribonucleoprotein A/B	89
-1.01996	-0.443991	-0.993288	-0.952019	-1.17104	-1.44921	-2.43925		8	8	8	37.8	37.8	37.8	37.085	0	116.86	292080000	34	0.78624	0.226328	0.683799	0.282681	Q9BW85;M0R2S3	Q9BW85;M0R2S3	CCDC94	Coiled-coil domain-containing protein 94	2272
0.628679	0.796724	0.536207	0.364927	-0.113165	0.0749989	-0.445459		11	11	11	27.4	27.4	27.4	65.009	0	55.162	748480000	46	1.63944	0.202946	0.683545	0.309164	Q9H4L4;A0A087X0R7;J3QL36;A0A087WV50;J3KSF5;J3QRE4	Q9H4L4;A0A087X0R7;J3QL36	SENP3	Sentrin-specific protease 3	2344
8.00343	7.88637	7.6466	7.20826	7.52453	6.96319	6.95217		19	19	19	51.3	51.3	51.3	38.746	0	323.31	115920000000	723	1.8805	0.199224	0.683431	0.313242	P09651;F8W6I7;F8VZ49;Q32P51;F8VTQ5;H0YH80;F8W646;F8VYN5	P09651;F8W6I7;F8VZ49;Q32P51;F8VTQ5	HNRNPA1	Heterogeneous nuclear ribonucleoprotein A1	1051
1.81498	2.1278	1.3536	1.27425	0.898901	1.83379	0.325283		4	4	4	34	34	34	17.965	0	27.43	995160000	25	0.782248	0.226595	0.682403	0.28199	P62979;J3QS39;J3QTR3;F5H6Q2;F5GYU3;F5H2Z3;F5H265;B4DV12;F5H388;F5H747;F5GXK7;J3QKN0;Q5PY61;Q96C32;P62987;P0CG47;P0CG48;M0R1V7;M0R1M6;M0R2S1;J3QLP7;J3QRK5;J3QSA3;K7EMA8;F5GZ39;J3KSM4	P62979;J3QS39;J3QTR3;F5H6Q2;F5GYU3;F5H2Z3;F5H265;B4DV12;F5H388;F5H747;F5GXK7;J3QKN0;Q5PY61;Q96C32;P62987;P0CG47;P0CG48;M0R1V7;M0R1M6;M0R2S1;J3QLP7;J3QRK5	RPS27A	Ubiquitin-40S ribosomal protein S27a	1365
0.389893	-0.116383	0.565243	0.0416889	-0.215216	-0.899946	-0.519411		6	6	6	30.4	30.4	30.4	56.788	0	25.584	389120000	31	1.15666	0.214636	0.677805	0.295389	Q12948;O43638;Q99958	Q12948	FOXC1	Forkhead box protein C1	1461
2.88574	2.58512	2.97603	2.70967	1.61305	2.11218	2.12312		6	6	6	20.8	20.8	20.8	44.739	0	102.43	2053500000	55	1.20392	0.214281	0.676129	0.296143	Q13148;A0A087WX29;B1AKP7;G3V162;A0A087X260;A0A087WYY0;A0A087WXQ5;A0A087WV68;K7EN94;A0A087WW61;A0A087WX67;A0A087WXV3;K7EJM5;A0A087WZC9;A0A087WTZ4;K7EL26;A0A087WZM1;K7EJ99;A0A0A0MSV7;A0A087WYE7	Q13148;A0A087WX29;B1AKP7;G3V162;A0A087X260;A0A087WYY0;A0A087WXQ5;A0A087WV68;K7EN94;A0A087WW61;A0A087WX67;A0A087WXV3;K7EJM5	TARDBP	TAR DNA-binding protein 43	1470
2.02558	2.43018	1.60919	2.35259	0.954521	1.21851	0.860138		7	7	7	45.6	45.6	45.6	14.285	0	32.897	2496800000	35	0.707866	0.23518	0.67521	0.275304	O14737;K7EQA1;K7ESJ4;Q3HM38;X6R2P6	O14737;K7EQA1	PDCD5	Programmed cell death protein 5	836
4.14753	3.46289	3.00764	2.94449	2.94384	2.85911	2.73425		30	30	29	34.9	34.9	33.6	120.77	0	142.19	5105300000	184	1.18934	0.215721	0.668929	0.292964	O75151;A0A087WW48;E7ET14	O75151	PHF2	Lysine-specific demethylase PHF2	920
-0.206015	-0.314625	0.36381	0.14971	0.980207	-2.27664	-1.72459		3	3	3	25	25	25	14.57	0	28.29	431380000	25	0.297271	0.294026	0.665552	0.227485	P37108;H0YLA2	P37108;H0YLA2	SRP14	Signal recognition particle 14 kDa protein	1197
5.52061	4.6991	5.29326	4.76374	4.54181	4.45003	4.29288		22	22	22	46.8	46.8	46.8	61.494	0	323.31	14588000000	227	1.41824	0.215188	0.658873	0.294712	Q13573;G3V3A4;G3V4X8;G3V5R3	Q13573;G3V3A4;G3V4X8	SNW1	SNW domain-containing protein 1	1491
3.00633	3.20682	2.65893	2.81311	2.06204	2.04443	2.2902		5	5	5	46.1	46.1	46.1	11.777	0	227.41	2837200000	61	1.32265	0.21789	0.654915	0.290975	E7EPV7;P37840;H6UYS7;D6RA31	E7EPV7;P37840;H6UYS7	SNCA	Alpha-synuclein	435
0.884203	0.765976	0.92028	0.440548	0.145666	0.27548	-0.0355186		9	9	4	45.6	45.6	18.4	35.823	0	41.51	972280000	42	2.45447	0.204745	0.650276	0.305951	P51948;H0YJ92	P51948;H0YJ92	MNAT1	CDK-activating kinase assembly factor MAT1	1279
5.88703	5.08117	4.85272	5.02686	4.85738	4.36081	4.25769		30	30	30	46.3	46.3	46.3	82.253	0	323.31	14591000000	264	0.928791	0.234033	0.647956	0.276504	Q9UBD5;U3KQL3	Q9UBD5	ORC3	Origin recognition complex subunit 3	2525
2.62332	1.96145	1.63659	1.46518	1.92103	1.17606	1.14624		15	15	15	44.5	44.5	44.5	63.972	0	74.814	1978200000	98	0.993521	0.231695	0.64666	0.278398	O15371;B0QYA5;B0QYA6;B0QYA8;B0QYA4	O15371;B0QYA5	EIF3D	Eukaryotic translation initiation factor 3 subunit D	857
1.46522	1.5121	0.933426	1.11165	0.584375	0.196207	0.751701		10	10	10	41.8	41.8	41.8	42.155	0	64.148	1186800000	75	1.18443	0.226509	0.642601	0.282684	P17028;K7EQP8;K7EPZ8;K7EPL1	P17028	ZNF24	Zinc finger protein 24	1096
4.53399	3.9455	3.96581	4.13963	3.57557	3.26827	3.04228		17	17	17	49.8	49.8	49.8	57.673	0	245.51	6436600000	154	0.980596	0.234335	0.641996	0.276219	O60832;C9IYT0;H7C0M1;H7C2Q2;H7C2Q9;H7BZF2	O60832	DKC1	H/ACA ribonucleoprotein complex subunit 4	911
-1.04169	-1.54865	-1.75703	-1.53387	-1.77168	-2.34469	-2.68541		5	5	5	37.5	37.5	37.5	29.946	0	14.619	212400000	22	0.864298	0.242468	0.634787	0.269168	Q7Z7K6	Q7Z7K6	CENPV	Centromere protein V	1838
0.854595	-0.368435	-1.45881	-0.489679	-1.13263	-1.14145	-1.07085		9	9	9	19.1	19.1	19.1	81.123	0	48.438	381660000	35	0.480531	0.270853	0.634436	0.245037	Q9H8H0;J3QLQ6;J3QR28	Q9H8H0	NOL11	Nucleolar protein 11	2374
-0.917606	-0.944874	-0.970154	-1.80599	-0.835979	-1.88812	-1.76793		8	7	7	14.2	13.4	13.4	105.84	0	13.321	176980000	18	1.07485	0.23544	0.630294	0.27487	Q9UJU3;K7EQV5;K7ENS0;K7ERI5	Q9UJU3	ZNF112	Zinc finger protein 112	2567
1.96669	2.38664	2.16956	2.00373	1.55911	1.28485	1.32976		33	33	33	43.7	43.7	43.7	106.1	0	142.08	2305700000	155	1.45614	0.225299	0.629933	0.283822	Q9UNX4;Q6PDA5	Q9UNX4	WDR3	WD repeat-containing protein 3	2610
3.85561	3.87284	3.68448	3.48164	2.94684	3.21464	3.05512		10	10	10	41.4	41.4	41.4	25.624	0	76.738	8288700000	106	2.11327	0.215694	0.629751	0.293399	Q9H5V9	Q9H5V9	CXorf56	UPF0428 protein CXorf56	2352
0.981098	1.78755	1.63727	0.704037	0.715313	0.994993	0.976769		13	13	13	28.4	28.4	28.4	66.898	0	104.1	1424200000	64	1.38261	0.231641	0.620861	0.278702	Q4G0J3;H0YA82;D6RFF0;D6R9Z6;D6RF49;D6RAF3;D6RF22	Q4G0J3;H0YA82	LARP7	La-related protein 7	1631
2.2689	2.08897	1.0067	1.51875	1.06241	1.08559	1.01659		5	5	5	64.3	64.3	64.3	16.014	0	128.17	1655300000	49	0.839018	0.250123	0.617354	0.261856	Q9UK76;J3KT51;J3KSH8	Q9UK76;J3KT51	HN1	Hematological and neurological expressed 1 protein	2573
-3.96233	-3.61256	-3.65706	-3.25696	-3.5242	-3.37766	-7.26853		2	2	2	4.5	4.5	4.5	95.45	0	3.8292	65790000	12	0.208963	0.354257	0.612853	0.194317	O15265	O15265	ATXN7	Ataxin-7	853
0.720179	1.35121	0.924418	0.415758	0.126576	0.527035	0.489683		7	7	7	28.5	28.5	28.5	44.86	0	43.042	888540000	49	1.63037	0.231515	0.608838	0.278137	E7ET07;Q9NXR8;A0A0C4DG38	E7ET07;Q9NXR8	ING3	Inhibitor of growth protein	448
1.59975	0.561737	-0.207041	0.242195	0.284248	-0.21479	-0.121139		7	7	7	27.3	27.3	27.3	61.024	0	38.394	716790000	37	0.604236	0.271243	0.603854	0.245194	Q7Z5L9;Q9H1B7	Q7Z5L9	IRF2BP2	Interferon regulatory factor 2-binding protein 2	1831
-2.0611	-1.41174	-1.30179	-2.50237	-2.39822	-2.02411	-1.85306		7	7	7	25	25	25	64.776	0	53.86	158050000	27	1.12592	0.245313	0.602895	0.265749	A0A0B4J2F3;E9PFD3;Q9H334;G5E965;C9J0F0;A0A087X299;H0Y882;A0A087X2G3;C9J5T4;C9IYY1	A0A0B4J2F3;E9PFD3;Q9H334;G5E965;C9J0F0;A0A087X299;H0Y882	FOXP1	Forkhead box protein P1	176
-2.59718	-3.46373	-6.05331	-7.91397	-3.44292	-3.55791	-3.63894		4	4	4	19.8	19.8	19.8	35.716	0	24.354	65562000	6	0.145243	0.41634	0.600362	0.16876	P04818	P04818	TYMS	Thymidylate synthase	1022
-2.19303	-2.52649	-3.61475	-3.08003	-2.54175	-4.35602	-3.52456		2	2	2	33.7	33.7	33.7	10.192	0	5.3949	68485000	11	0.456846	0.287402	0.597501	0.231696	P14854	P14854	COX6B1	Cytochrome c oxidase subunit 6B1	1083
0.328499	-0.84462	-0.56563	-0.901602	-1.14399	-0.750782	-1.00785		7	7	7	16.8	16.8	16.8	75.403	0	32.667	493350000	41	0.932025	0.259489	0.590473	0.255399	Q8WVC0	Q8WVC0	LEO1	RNA polymerase-associated protein LEO1	2038
7.97031	7.52756	8.00577	7.72026	7.61034	6.84198	6.80666		23	23	23	28.3	28.3	28.3	76.613	0	323.31	92870000000	312	0.917233	0.26033	0.589736	0.254635	P19338;H7BY16	P19338;H7BY16	NCL	Nucleolin	1115
3.47694	2.10793	2.7262	2.34127	2.31486	1.96378	2.10777		19	19	19	45.6	45.6	45.6	71.223	0	277.64	2888100000	137	0.820025	0.265152	0.588437	0.250645	Q9UBT2;K7EPL2;K7ESK7;U3KQ93;U3KQ55;K7ES38	Q9UBT2;K7EPL2	UBA2	SUMO-activating enzyme subunit 2	2529
1.12268	1.89503	1.95252	1.54193	1.12091	0.988062	0.629217		12	12	12	30	30	30	68.07	0	50.701	1279300000	68	0.911958	0.261569	0.586712	0.253332	O15213;H0Y6G3	O15213;H0Y6G3	WDR46	WD repeat-containing protein 46	850
0.775068	0.745195	0.558447	0.606508	0.231081	-0.157183	-0.252073		10	10	9	42.1	42.1	36.8	45.097	0	33.948	592390000	44	1.23554	0.250461	0.58582	0.261598	C8C3P2;J3KQY6;E9PDV3;C9JGC1;Q92782;C9IZH8;K7EJD5	C8C3P2;J3KQY6;E9PDV3;C9JGC1;Q92782	DPF1	D4 zinc and double PHD fingers family 1 variant 4	321
-2.1722	-1.44733	-2.10909	-2.60568	-2.34008	-2.92952	-2.08536		5	5	5	19.9	19.9	19.9	50.529	0	14.408	161340000	14	0.997203	0.261021	0.580618	0.253671	Q8ND56;K7EMZ9;I3L4Q1;A0A096LP11	Q8ND56;K7EMZ9	LSM14A	Protein LSM14 homolog A	1968
-1.72524	-1.63382	-1.5441	-2.12284	-2.26831	-1.86562	-2.59896		8	8	8	13.9	13.9	13.9	104.76	0	9.0185	114800000	11	1.57702	0.245751	0.579545	0.265091	P22670;F6USP3;P48378;P48380	P22670	RFX1	MHC class II regulatory factor RFX1	1131
-2.74571	-1.33247	-2.18971	-2.73018	-2.16408	-2.95089	-2.80493		3	3	3	20.8	20.8	20.8	24.852	0	9.1378	129400000	14	0.675499	0.278582	0.573226	0.238862	Q9NP50;F5H6U2;F5GZ82	Q9NP50;F5H6U2;F5GZ82	FAM60A	Protein FAM60A	2406
0.546448	1.19408	1.29531	0.489223	0.391197	0.484613	0.401833		5	5	5	16.8	16.8	16.8	52.541	0	13.511	1245700000	27	1.45594	0.253654	0.570228	0.259349	J3QRS9;X6R4W8;O43670;J3QS27;J3KTL1;J3KRB6;J3KRW6;H0Y3M2;J3KS31	J3QRS9;X6R4W8;O43670	ZNF207	BUB3-interacting and GLEBS motif-containing protein ZNF207	748
1.2945	-0.22237	0.931646	0.321352	0.162222	0.0336647	-0.125969		14	14	14	34.2	34.2	34.2	64.189	0	31.694	866240000	32	0.67323	0.280485	0.570109	0.237666	Q5FBB7;F8WB17	Q5FBB7	SGOL1	Shugoshin-like 1	1655
6.18993	6.94413	6.07738	5.82814	5.79773	6.35934	5.36699		25	25	6	62.6	62.6	19	50.976	0	323.31	23464000000	290	0.829183	0.272729	0.565764	0.242704	P61978;S4R457;S4R359	P61978	HNRNPK	Heterogeneous nuclear ribonucleoprotein K	1340
-0.807612	-0.737921	-0.298761	-1.02817	-1.10439	-1.33335	-1.25563		9	9	9	26.2	26.2	26.2	65.414	0	31.458	230300000	29	1.81381	0.249569	0.56562	0.262273	P49116;C9JKS0;C9JMI6;H7C3L1;H7C3R1;C9J2Y1	P49116	NR2C2	Nuclear receptor subfamily 2 group C member 2	1246
2.20062	1.02493	0.808083	1.07871	0.61727	0.631475	0.79849		8	8	6	33.3	33.3	24.4	37.655	0	95.061	1552100000	73	0.694602	0.282511	0.563059	0.236228	Q99496;X6RFN3	Q99496;X6RFN3	RNF2	E3 ubiquitin-protein ligase RING2	2219
0.850168	0.506266	0.722784	0.324652	0.224453	0.175375	-0.200478		17	16	16	27	26	26	114.76	0	45.188	457620000	43	1.77166	0.252074	0.562072	0.260258	Q9H2U1;E7EWK3;H7C5F5;H7C514	Q9H2U1;E7EWK3	DHX36	ATP-dependent RNA helicase DHX36	2330
3.77517	2.9798	2.57047	2.71852	2.64392	2.37637	2.46396		27	27	27	51.6	51.6	51.6	92.25	0	212.22	3469900000	141	0.878904	0.274905	0.55779	0.241437	Q99459	Q99459	CDC5L	Cell division cycle 5-like protein	2218
-0.677441	-0.252243	-1.23466	-1.56189	-1.31206	-1.18293	-1.05512		7	7	7	27.8	27.8	27.8	44.969	0	22.804	278710000	27	1.0246	0.271085	0.556552	0.245152	P18754;C9JRH2;C9JMJ4;C9J3R0;C9JQZ4;C9JW69	P18754;C9JRH2;C9JMJ4;C9J3R0;C9JQZ4;C9JW69	RCC1	Regulator of chromosome condensation	1111
2.18267	2.1297	1.7455	1.70599	1.48715	1.33498	1.33292		24	24	24	27.7	27.7	27.7	129.54	0	110.84	1902800000	139	1.79341	0.256641	0.554032	0.257054	Q8IY37;F5H3Y4	Q8IY37;F5H3Y4	DHX37	Probable ATP-dependent RNA helicase DHX37	1899
1.57774	1.98713	2.02546	1.56406	1.64547	1.15566	0.872675		11	11	11	36.4	36.4	36.4	53.5	0	145.4	2046400000	99	1.13421	0.269685	0.553976	0.246738	P26368;K7ENG2;K7ELP8	P26368;K7ENG2	U2AF2	Splicing factor U2AF 65 kDa subunit	1143
1.75374	2.66831	2.76552	2.09228	1.60673	1.67395	2.0021		10	10	10	33.5	33.5	33.5	50.184	0	31.67	2610000000	73	0.887361	0.277721	0.55209	0.239565	Q5VTE0;P68104;A0A087WVQ9;A0A087WV01;Q05639;A6PW80;Q5JR01	Q5VTE0;P68104;A0A087WVQ9;A0A087WV01;Q05639	EEF1A1P5	Putative elongation factor 1-alpha-like 3	1370
-0.577162	-0.619762	-0.853922	-0.863564	-1.07837	-1.53013	-1.44598		10	10	10	16.5	16.5	16.5	97.553	0	25.818	394800000	33	1.39323	0.26835	0.545896	0.248282	Q6NSI4;B1AQ74	Q6NSI4;B1AQ74	CXorf57	Uncharacterized protein CXorf57	1746
2.07412	2.2818	2.22464	1.68502	2.02397	1.56374	1.32029		20	20	20	40.3	40.3	40.3	68.546	0	323.31	1689100000	87	1.52923	0.265897	0.545269	0.25003	Q8NHQ9;F5H5U2;E7EX41;F5H2I2;F5H735	Q8NHQ9;F5H5U2	DDX55	ATP-dependent RNA helicase DDX55	1991
1.67064	1.677	1.47818	1.15464	1.49312	0.618959	0.98822		6	6	6	48.9	48.9	48.9	25.863	0	29.538	1065100000	41	1.24052	0.27141	0.544868	0.245237	Q9NYP9	Q9NYP9	MIS18A	Protein Mis18-alpha	2487
3.82045	2.95234	3.21001	3.03412	2.86229	2.48272	2.75784		13	13	11	33	33	22.2	68.329	0	96.962	3900900000	99	1.06356	0.275781	0.543358	0.240949	Q15637;F8WEV5;C9J792	Q15637	SF1	Splicing factor 1	1585
1.1181	1.2705	0.811647	0.724367	0.615435	0.205297	0.571924		10	10	10	35.9	35.9	35.9	49.408	0	67.065	910090000	50	1.55982	0.269232	0.537493	0.247161	Q9Y4P8	Q9Y4P8	WIPI2	WD repeat domain phosphoinositide-interacting protein 2	2672
-0.884554	-0.165455	-0.523829	-0.864502	-0.810001	-0.933245	-1.63699		5	4	4	14.3	12.9	12.9	59.689	0	50.164	211550000	19	0.917452	0.284368	0.536572	0.234572	O95758;X6R242	O95758	PTBP3	Polypyrimidine tract-binding protein 3	1004
0.202856	1.34257	1.61831	-0.0687542	0.77746	0.57865	0.791706		12	11	11	27.5	25.8	25.8	70.839	0	98.306	732310000	54	0.564049	0.306709	0.534815	0.219704	A0A0D9SFB3;A0A0D9SG12;A0A0D9SF53;O00571;O15523;A0A087WVZ1;C9J8G5;C9J081	A0A0D9SFB3;A0A0D9SG12;A0A0D9SF53;O00571;O15523	DDX3X	ATP-dependent RNA helicase DDX3X	218
0.941139	0.802376	1.99752	1.13044	0.533974	0.650087	0.540997		12	12	12	18.7	18.7	18.7	84.918	0	43.14	1075500000	53	0.70798	0.296175	0.533136	0.226162	Q9Y3T9	Q9Y3T9	NOC2L	Nucleolar complex protein 2 homolog	2659
-0.499462	0.277264	0.34305	-0.63044	-0.0743904	-0.517973	-0.74514		13	13	11	21.3	21.3	18.2	91.92	0	52.947	601850000	47	0.917054	0.285946	0.53227	0.232915	Q9NYT6;K7ESM6;K7ELM4;K7EQC3;K7ELA3;K7EK05;K7EJ66;K7EPU4;K7EL77;K7EKQ6	Q9NYT6	ZNF226	Zinc finger protein 226	2488
0.0349045	0.932295	0.412172	0.301992	-0.33289	0.0344582	-0.292744		7	7	7	41.4	41.4	41.4	25.895	0	59.363	510430000	50	0.934614	0.285355	0.532086	0.233327	A6NFX8;Q9UKK9;A6NJU6;H0YEY4;A6NCQ0	A6NFX8;Q9UKK9;A6NJU6	NUDT5	ADP-sugar pyrophosphatase	236
0.624147	-0.107265	0.390133	0.376562	-0.22764	-0.745186	-0.312496		6	6	6	31.6	31.6	31.6	27.508	0	39.133	889870000	45	0.777823	0.294189	0.529528	0.227513	Q9BTE7;H0YCN4;E9PM04;J3QQL8;E9PQV9	Q9BTE7;H0YCN4;E9PM04	DCUN1D5	DCN1-like protein 5	2258
1.9623	2.93634	2.44855	2.18925	2.24027	1.54951	1.69972		13	13	13	31.5	31.5	31.5	46.108	0	58.437	2697500000	84	0.821933	0.292393	0.529371	0.228951	P39023;H7C422;G5E9G0;H7C3M2;B5MCW2;F8WCR1;Q92901	P39023;H7C422;G5E9G0;H7C3M2;B5MCW2	RPL3	60S ribosomal protein L3	1204
0.877422	-0.118454	1.16849	-0.0319443	-0.122589	0.408909	0.200083		10	10	10	29.3	29.3	29.3	59.96	0	33.663	380010000	39	0.705814	0.299137	0.528871	0.224537	Q9UPT9;J3QS30;K7ESK0;K7ERX6;A6NNY8;Q70EK9	Q9UPT9	USP22	Ubiquitin carboxyl-terminal hydrolase 22	2614
3.29146	2.7905	3.0079	2.63233	2.25845	2.51166	2.60565		17	17	9	38.9	38.9	24.4	55.755	0	105	3972300000	102	1.69009	0.270879	0.527927	0.244663	P15170;H3BR35;H3BSV8	P15170;H3BR35	GSPT1	Eukaryotic peptide chain release factor GTP-binding subunit ERF3A	1085
2.60201	1.96748	2.22059	2.13646	1.7105	1.5961	1.51052		38	38	38	31.8	31.8	31.8	183.16	0	235.01	2913300000	180	1.17205	0.283081	0.524968	0.235898	P26358;K7ENW7;K7EJL0;K7EMU8;K7EIZ6;K7EP77;K7ENQ6	P26358	DNMT1	DNA (cytosine-5)-methyltransferase 1	1141
5.61209	5.45184	4.69177	5.03173	4.66099	4.5762	4.64504		51	51	51	48.1	48.1	48.1	149.32	0	323.31	15020000000	394	0.970461	0.288996	0.52341	0.230903	Q9NVI1;F8W7R3;H3BP78;H3BMG4;H3BT54;H3BN35;H3BQE2;H3BS60	Q9NVI1;F8W7R3;H3BP78	FANCI	Fanconi anemia group I protein	2450
-1.6542	-1.37717	-2.31941	-1.49458	-2.11431	-2.71618	-2.89907		7	7	7	13.6	13.6	13.6	108.44	0	41.324	149650000	25	0.535241	0.31877	0.522439	0.213828	A6NFI3	A6NFI3	ZNF316	Zinc finger protein 316	235
-1.18508	-0.354691	-0.891876	-0.75135	-1.3358	-1.66618	-1.57715		13	13	13	38.9	38.9	38.9	51.156	0	43.579	363340000	29	0.793313	0.297916	0.52207	0.22528	Q9Y230;M0R0Y3;X6R2L4;M0QXI6	Q9Y230;M0R0Y3	RUVBL2	RuvB-like 2	2624
-0.440926	0.984058	0.170439	-0.454973	0.621502	-1.06582	-0.236544		5	5	4	15	15	12.4	47.945	0	54.848	516800000	38	0.423692	0.334745	0.521816	0.205568	P28347;J3KP52;H0YE88;E9PKB7;H0YEJ9;Q99594;B5MCM0	P28347;J3KP52;H0YE88;E9PKB7;H0YEJ9	TEAD1	Transcriptional enhancer factor TEF-1	1154
-0.72904	0.234661	-1.64946	-1.37861	-1.24867	-1.10017	-1.20884		7	6	6	29.9	27.5	27.5	42.573	0	23.956	258380000	24	0.508386	0.323575	0.519461	0.21115	Q9BWT1	Q9BWT1	CDCA7	Cell division cycle-associated protein 7	2277
1.81361	2.20337	1.27522	1.17753	1.53724	1.31192	0.951969		11	11	11	42.2	42.2	42.2	45.816	0	71.888	1190000000	79	0.958059	0.292413	0.519403	0.229034	Q8NCF5;H3BSZ7	Q8NCF5;H3BSZ7	NFATC2IP	NFATC2-interacting protein	1966
1.02533	1.16257	1.44998	1.21184	0.789331	0.57407	0.212605		12	12	12	29.2	29.2	29.2	73.839	0	112.29	865910000	71	0.948079	0.294183	0.515664	0.22733	Q92994;F8VQ19;H0YIV6;F8VS45;F8VWT8;Q3SYD7;A3KN61;F6VUY7;F8VWY1;B3KWA2	Q92994;F8VQ19	BRF1	Transcription factor IIIB 90 kDa subunit	2095
0.354406	0.172544	0.0344868	-0.175341	0.174616	-0.728994	-0.572762		11	11	11	35.6	35.6	35.6	61.945	0	58.591	583220000	36	1.00704	0.294397	0.512766	0.227605	Q5TKA1;H0Y322;C9J5J4;H7C4T7	Q5TKA1;H0Y322;C9J5J4;H7C4T7	LIN9	Protein lin-9 homolog	1699
-1.0925	-1.99933	-2.49176	-2.42457	-2.50416	-2.01193	-2.55276		7	7	7	7.3	7.3	7.3	143.63	0	13.912	145080000	17	0.642625	0.313883	0.512158	0.215861	H0Y760;Q9Y4B4	H0Y760;Q9Y4B4	RAD54L2	Helicase ARIP4 (Fragment)	621
-2.09045	-1.70771	-1.54515	-2.19759	-2.14367	-2.5752	-2.25567		4	4	4	20.1	20.1	20.1	31.689	0	39.849	182930000	23	1.4655	0.283947	0.511929	0.23513	E7EQZ4;Q16637;B4DP61;H0YBZ9	E7EQZ4;Q16637;B4DP61	SMN1	Survival motor neuron protein	441
0.349543	1.0395	2.41942	0.691448	0.357502	1.32198	0.667189		30	2	2	26.9	2.1	2.1	144.12	0	13.325	1222300000	19	0.391216	0.345335	0.509959	0.199003	J3KQ96;E7ETY2;H0YA99	J3KQ96;E7ETY2	TCOF1	Treacle protein (Fragment)	452
0.902815	-0.281586	0.0719471	-0.207886	0.0139866	-0.291214	-0.599499		12	12	12	36.4	36.4	36.4	57.563	0	39.718	485430000	41	0.724851	0.314665	0.502212	0.21555	Q9Y285;K7ER00;K7ER16;K7EPH2;K7EK06;K7ERS0	Q9Y285;K7ER00;K7ER16;K7EPH2	FARSA	Phenylalanine--tRNA ligase alpha subunit	2632
2.85905	2.10689	2.0456	1.78968	1.78933	1.92802	1.83465		14	14	5	43.9	43.9	17.5	48.991	0	98.761	1412400000	74	1.1336	0.296636	0.501761	0.225795	Q13838;Q5STU3;F6WLT2;F6S4E6;A0A0A0MT12;F6TRA5;F6UJC5;H0Y400;K7EN69;F6QYI9;F6R6M7;K7ENP6;K7EL56;K7EIL8;F6U6E2;F6S2B7;F6SXL5;H0YCC6	Q13838;Q5STU3;F6WLT2;F6S4E6;A0A0A0MT12;F6TRA5;F6UJC5	DDX39B	Spliceosome RNA helicase DDX39B	1498
2.0494	2.63441	2.214	1.89085	1.80106	1.95291	1.61279		15	15	12	36	36	31.1	59.379	0	91.311	2306400000	85	1.44644	0.30158	0.484866	0.223435	Q14498;G3XAC6;H0Y4X3;Q5QP23;Q5QP22;A0A087X122	Q14498;G3XAC6;H0Y4X3	RBM39	RNA-binding protein 39	1526
-0.0106373	1.39726	-0.791189	0.167961	-0.177145	-1.04924	-0.00271225		2	2	2	13.4	13.4	13.4	24.95	0	172.52	744840000	22	0.309018	0.394832	0.463761	0.176727	Q9H444	Q9H444	CHMP4B	Charged multivesicular body protein 4b	2339
-4.21646	-1.994	-3.91082	-2.27268	-2.36024	-2.64378	-8.06512		3	3	3	9.5	9.5	9.5	46.292	0	11.144	68158000	9	0.0944552	0.547127	0.461696	0.12249	A0A087X0W7;Q86TX2;G3V4F2;A0A087WT95;P49753	A0A087X0W7;Q86TX2;G3V4F2;A0A087WT95;P49753	ACOT2	Acyl-coenzyme A thioesterase 2, mitochondrial	96
-0.118475	-0.400435	-1.10295	-0.542481	-1.16388	-1.19665	-1.09768		14	14	14	30.8	30.8	30.8	95.991	0	64.328	428520000	40	0.715581	0.344771	0.459551	0.199353	Q9P2N6;C9J5A4;F8WD76;M0R3B6;C9JF16;A0A075B6P7	Q9P2N6	KANSL3	KAT8 regulatory NSL complex subunit 3	2518
2.54179	2.29146	1.92098	2.39758	1.99384	1.63404	1.15418		9	9	9	28.6	28.6	28.6	46.977	0	170.01	2546500000	77	0.609317	0.354234	0.456499	0.194472	D6RIY6;Q06265;D6R905;D6RA17;H0Y9L5;D6RAP4	D6RIY6;Q06265;D6R905;D6RA17	EXOSC9	Exosome complex component RRP45	401
0.695122	0.465759	-0.362017	0	0.0858822	-0.701963	-0.140558		21	21	21	22.4	22.4	22.4	162.46	0	116.09	571290000	68	0.621712	0.353936	0.455448	0.194574	Q14191	Q14191	WRN	Werner syndrome ATP-dependent helicase	1515
-0.374807	-1.58286	-1.50555	-1.25271	-2.06405	-1.56314	-1.55845		9	9	9	32.7	32.7	32.7	44.323	0	21.347	251130000	22	0.541615	0.362202	0.455182	0.191061	E9PM69;R4GNH3;P17980;E9PKD5;E9PMD8;E9PN50;E9PLG2	E9PM69;R4GNH3;P17980;E9PKD5;E9PMD8	PSMC3	26S protease regulatory subunit 6A	501
3.10028	2.99925	2.4197	2.4811	2.40119	2.25176	2.40622		15	15	15	32.4	32.4	32.4	65.971	0	272.23	3436300000	106	1.23209	0.329734	0.454673	0.207966	Q13416;B8ZZ80;C9JK08	Q13416	ORC2	Origin recognition complex subunit 2	1480
0.727882	0.945696	0.445177	0.657486	0.421619	-0.167645	0.0981808		16	16	16	21.4	21.4	21.4	114.33	0	125.98	754310000	70	0.905103	0.340983	0.453841	0.202062	Q9BPX3;D6RA93;H0Y9Z8	Q9BPX3	NCAPG	Condensin complex subunit 3	2240
2.52288	2.34877	2.34688	2.15694	1.87784	1.79508	1.9826		51	51	51	31.8	31.8	31.8	261.51	0	254.42	2478000000	233	2.12835	0.315324	0.45306	0.215288	Q07864;F5H1D6;F5H7E4	Q07864;F5H1D6	POLE	DNA polymerase epsilon catalytic subunit A	1432
-0.362232	-0.307673	-2.34599	-2.16887	-1.819	-1.28908	-0.546844		5	5	5	21.8	21.8	21.8	37.898	0	9.6331	336750000	14	0.261447	0.420463	0.45065	0.166948	C9JP00;A0A0A0MQX8;Q9NR56;O95205;H7C4T5;Q86VM6;Q5VZF2;B1AKI6;Q9NUK0	C9JP00;A0A0A0MQX8;Q9NR56	MBNL1	Muscleblind-like protein 1	119
-2.61358	-2.66137	-2.46056	-3.46089	-2.58214	-2.92655	-3.14347		4	4	4	14	14	14	49.901	0	11.71	106680000	11	0.993763	0.340895	0.449757	0.202188	P49642;F8VNY2;F8VSB2	P49642;F8VNY2;F8VSB2	PRIM1	DNA primase small subunit	1253
-0.701	-0.856043	-0.978062	-1.27657	-1.20323	-1.29405	-1.39533		12	12	12	20.6	20.6	20.6	101.73	0	39.786	350570000	39	2.55487	0.315871	0.447262	0.214843	P18858;F5GZ28;M0R0Q7;B4E135	P18858;F5GZ28;M0R0Q7	LIG1	DNA ligase 1	1113
5.00565	4.22621	4.34311	4.50269	4.04048	3.92211	3.85858		28	28	28	35.4	35.4	35.4	92.547	0	312.34	11772000000	230	0.806227	0.351634	0.444026	0.195931	Q8WTT2	Q8WTT2	NOC3L	Nucleolar complex protein 3 homolog	2025
-1.44176	-1.90749	-1.40143	-1.75595	-2.01535	-1.95048	-2.38587		7	7	7	15.5	15.5	15.5	85.718	0	15.437	197940000	15	1.07127	0.342256	0.443355	0.200907	E9PS17;Q96KG9;E9PPN3;E9PK59;H0YCI6;A0A0A0MQX4;H0YDH0	E9PS17;Q96KG9;E9PPN3;E9PK59	SCYL1	N-terminal kinase-like protein	513
0.684425	0.269573	0.54776	0.060854	-0.291836	0.569612	-0.0796719		8	8	8	40.9	40.9	40.9	40.623	0	55.046	891790000	39	0.890639	0.35406	0.435846	0.194604	O94992	O94992	HEXIM1	Protein HEXIM1	974
2.30419	1.93246	2.16052	1.60758	2.0908	1.76478	1.34267		8	8	8	30.9	30.9	30.9	40.929	0	89.706	2300100000	79	1.043	0.352552	0.43093	0.195353	O95551;X6R5A3	O95551;X6R5A3	TDP2	Tyrosyl-DNA phosphodiesterase 2	997
-1.61071	-0.603369	-1.46046	-1.6769	-1.02608	-1.84426	-2.07445		9	4	4	48.6	29.5	29.5	27.622	0	19.947	240950000	17	0.520586	0.385183	0.430576	0.181378	Q9HBM6	Q9HBM6	TAF9B	Transcription initiation factor TFIID subunit 9B	2392
-2.46334	-0.925394	-1.16296	-2.2935	-2.01814	-2.1197	-1.35195		8	7	7	24.4	22.6	22.6	64.328	0	9.8227	143890000	15	0.395685	0.40356	0.428593	0.173638	Q9BWN1;H3BQL8;H3BND2	Q9BWN1	PRR14	Proline-rich protein 14	2276
-1.87257	-1.4932	-0.907568	-1.94676	-1.65384	-1.71338	-2.09165		6	6	6	9.8	9.8	9.8	94.982	0	13.911	133440000	24	0.777802	0.36763	0.426962	0.188584	Q5FWF5	Q5FWF5	ESCO1	N-acetyltransferase ESCO1	1657
-0.507973	-0.360525	-0.274797	-0.777197	-0.852249	-0.652123	-0.931803		7	6	3	8.8	7.9	3.6	113.13	0	41.45	363060000	33	2.25851	0.340844	0.422244	0.201979	Q96IR2;M0R2N3;M0R1K6;M0QZA2;M0R2Z6;M0R2L4;M0QX96;M0R0Z8;M0R099;A0A087WXU7;M0R1T0;M0QYU5;Q6IQ01;M0R183;M0R2R1;M0R0C2;M0R3A5;M0R2P3;L0R8M2;A0A0B4J2B2;F8WAL3;M0R287;M0R0P3;A0A0A0MS71;M0R327;M0R085;Q9NV72;M0QXF0;Q8N8H1	Q96IR2;M0R2N3	ZNF845	Zinc finger protein 845	2160
-0.0768185	-0.697605	-0.792957	-1.04076	-0.691833	-1.14154	-0.861919		9	9	9	41.8	41.8	41.8	44.141	0	14.753	334610000	26	0.912374	0.374746	0.411553	0.185254	Q12824;G5E975;B5MCL5;C9JTA6	Q12824;G5E975;B5MCL5	SMARCB1	SWI/SNF-related matrix-associated actin-dependent regulator of chromatin subfamily B member 1	1448
0.880295	1.11785	0.760384	0.25172	1.0674	0.658018	0.0680523		25	25	25	29.5	29.5	29.5	119.52	0	40.3	1073000000	74	0.695791	0.390493	0.408212	0.179224	O95696;J3KQ61	O95696;J3KQ61	BRD1	Bromodomain-containing protein 1	1001
-1.0887	-0.990576	-1.45617	-0.887936	-1.85543	-1.50154	-2.10036		6	6	6	24.2	24.2	24.2	48.024	0	53.759	268160000	36	0.559756	0.400532	0.407837	0.174791	K7EP90;Q9BTD8;K7EQ03;K7ER08;K7EML2	K7EP90;Q9BTD8;K7EQ03;K7ER08	RBM42	RNA-binding protein 42	774
3.7523	3.81348	4.14001	3.87702	3.62728	3.35142	3.13034		16	16	16	34.1	34.1	34.1	39.594	0	238.58	6542100000	130	0.917972	0.381761	0.405415	0.18286	P51991;H7C1J8	P51991	HNRNPA3	Heterogeneous nuclear ribonucleoprotein A3	1280
-0.354887	-1.28453	-1.471	-0.535299	-0.907532	-2.37605	-1.9433		7	7	7	42.8	42.8	42.8	28.69	0	42.066	290130000	37	0.282577	0.44997	0.40374	0.156107	Q8WUU5	Q8WUU5	GATAD1	GATA zinc finger domain-containing protein 1	2037
1.68862	0.495512	0.416185	0.581907	0.375921	0.0599499	0.835568		10	10	10	31.9	31.9	31.9	39.965	0	79.217	1271900000	55	0.450692	0.41717	0.403437	0.16843	Q6IEG0	Q6IEG0	SNRNP48	U11/U12 small nuclear ribonucleoprotein 48 kDa protein	1737
0.123403	0.321144	0.274601	-0.139956	-0.155952	-0.119472	-0.236813		24	24	15	16.5	16.5	11.7	269.45	0	124.07	610450000	81	3.0058	0.352156	0.402764	0.195662	Q8IWZ3;E9PDP5;H7C2F5;H3BLS9;D6RHC4;H0YLQ3;H0Y785;H0Y472;H0Y4P6;H7C0V5;A0A0A0MQZ8;H0Y7Y3	Q8IWZ3;E9PDP5	ANKHD1	Ankyrin repeat and KH domain-containing protein 1	1888
3.64737	2.14871	1.91414	2.27984	2.20176	2.264	1.9265		16	16	16	43.3	43.3	43.3	68.386	0	254.49	2925000000	137	0.370255	0.429967	0.402047	0.163134	O95391;E5RGM7;E5RK41;A0A0C4DGD2	O95391	SLU7	Pre-mRNA-splicing factor SLU7	990
0.151377	-0.336889	-0.863016	-0.447041	-0.868015	-0.0240993	-1.62822		5	5	5	24.4	24.4	24.4	29.506	0	17.53	496620000	40	0.351928	0.442225	0.392334	0.158641	P61289;B3KQ25;K7ESG5;K9J957;A0A087WTV2;K7ENH2;K7EMD0;K7EPX6;K7EKR3;B7Z8D3	P61289;B3KQ25;K7ESG5;K9J957;A0A087WTV2;K7ENH2	PSME3	Proteasome activator complex subunit 3	1337
5.36643	5.38546	5.54284	5.11384	5.21012	4.82487	5.01292		46	46	46	47.3	47.3	47.3	140.96	0	323.31	22977000000	408	1.81683	0.374725	0.391135	0.185539	Q08211	Q08211	DHX9	ATP-dependent RNA helicase A	1433
-0.890518	-1.89701	-1.69707	-1.93579	-1.92931	-1.71592	-1.95783		4	4	4	22.8	22.8	22.8	28.112	0	6.6056	107650000	9	0.693362	0.408037	0.389844	0.172044	Q5VU11;P78346;Q5VU10	Q5VU11;P78346;Q5VU10	RPP30	Ribonuclease P protein subunit p30 (Fragment)	1379
-0.29281	-0.906174	-0.322416	-0.39547	-0.588407	-0.810049	-1.78154		8	8	8	24	24	24	43.618	0	39.127	456690000	44	0.421636	0.435726	0.386732	0.161094	Q9NUD5	Q9NUD5	ZCCHC3	Zinc finger CCHC domain-containing protein 3	2443
3.04129	2.77216	2.89165	2.76637	2.41014	2.49374	2.43895		19	19	19	50.9	50.9	50.9	62.003	0	151.1	4150500000	130	1.62758	0.395197	0.374404	0.176904	Q9Y5J1;J3KSR7;J3QRG0;J3QR85;J3QLD6	Q9Y5J1	UTP18	U3 small nucleolar RNA-associated protein 18 homolog	2678
0.754416	0.99651	0.0759144	1.08626	0.136763	-0.118898	-0.164133		11	11	11	59	59	59	36.071	0	44.696	650930000	51	0.388732	0.453708	0.373948	0.154861	O00151	O00151	PDLIM1	PDZ and LIM domain protein 1	809
-0.397083	-0.93425	-1.05199	-1.30964	-0.995058	-0.974098	-1.37973		4	4	4	14	14	14	70.075	0	9.9389	311520000	15	0.861881	0.419048	0.370192	0.167547	X6REB3;P15923;A0A0A0MRB7;K7ELF3;K7ENH8;K7ENI0;A0A0A0MTS0;K7EPS2;K7EKB9;K7ERZ7;K7EMM4	X6REB3;P15923;A0A0A0MRB7;K7ELF3;K7ENH8	TCF3	Transcription factor E2-alpha	1086
4.38377	4.29792	4.0729	4.23052	3.97891	3.64799	3.67195		19	19	19	65.1	65.1	65.1	33.172	0	120.99	8687400000	146	1.01269	0.415535	0.369184	0.169261	Q9Y314;A0A075B6F9;M0R3B2;M0R1K2;A0A075B797;M0QX85;M0R1T7	Q9Y314;A0A075B6F9;M0R3B2	NOSIP	Nitric oxide synthase-interacting protein	2647
-1.04629	-1.53622	-1.24189	-1.69362	-1.1263	-1.56638	-2.17804		10	10	9	15.7	15.7	14.4	123.51	0	32.577	310220000	25	0.600047	0.436919	0.366286	0.160487	Q6PKG0;A0A0B4J210;E5RH50;H0YC33;H0YC73;H0YBW1;H0YAX9;E5RHK4;H0YAN4	Q6PKG0;A0A0B4J210;E5RH50	LARP1	La-related protein 1	1775
1.50963	1.55445	1.54877	1.51391	1.05627	1.17651	0.961187		18	18	18	41.3	41.3	41.3	88.336	0	93.574	1469100000	114	1.27319	0.41705	0.360648	0.168273	Q96JM7;E9PLL7;E9PI01	Q96JM7	L3MBTL3	Lethal(3)malignant brain tumor-like protein 3	2169
-1.66156	-0.856733	-0.122013	-1.27116	-1.13512	-1.25269	-1.30275		6	6	6	19.7	19.7	19.7	51.471	0	11.251	414090000	17	0.420062	0.462342	0.360326	0.15175	Q16649	Q16649	NFIL3	Nuclear factor interleukin-3-regulated protein	1607
-1.75376	-1.4022	-2.90667	-2.82778	-2.11247	-2.26456	-2.30356		6	6	6	30.3	30.3	30.3	26.433	0	15.622	100830000	12	0.358915	0.4736	0.35622	0.147047	A0A0C4DGU5;A0A087X2G6;D6RIC3;A0A087X1T1;Q9Y3C1;D6RC60	A0A0C4DGU5;A0A087X2G6;D6RIC3;A0A087X1T1;Q9Y3C1	NOP16	Nucleolar protein 16	106
0.195866	1.0854	0.657862	0.384619	0.310301	-0.136661	0.604744		23	23	23	26.1	26.1	26.1	138.66	0	82.264	1093500000	72	0.577829	0.450739	0.355626	0.155774	Q9UNS1	Q9UNS1	TIMELESS	Protein timeless homolog	2609
-0.00123405	-0.870405	-0.237455	-0.206596	-1.46907	-0.276222	-0.933845		5	5	5	15.5	15.5	15.5	48.337	0	100.37	456680000	30	0.361858	0.476697	0.351736	0.145688	P14635;E9PC90;H0YA62;D6RHI0	P14635;E9PC90;H0YA62	CCNB1	G2/mitotic-specific cyclin-B1	1082
-1.68453	-1.05262	-2.20832	-1.88098	-2.12782	-1.50165	-2.48883		7	7	6	23.1	23.1	20.6	53.327	0	10.701	213120000	11	0.41052	0.470724	0.351327	0.1481	J3KN32;Q9UKL0;E9PQE5;B4DV59	J3KN32;Q9UKL0	RCOR1	REST corepressor 1	713
1.9951	0.426075	-0.310671	0.378647	0.612776	0.163702	0.263578		10	10	10	21.5	21.5	21.5	69.443	0	50.833	999690000	60	0.241142	0.505015	0.348827	0.135192	Q9P215;Q5TIJ2	Q9P215	POGK	Pogo transposable element with KRAB domain	2508
0.22048	-0.6087	-1.08761	-0.453794	-0.463739	-0.934797	-1.48268		6	6	6	31.5	31.5	31.5	34.165	0	13.601	417820000	16	0.334219	0.488708	0.341808	0.140633	P50225;H3BRY5;H3BQX5;P50226;E9PKR8;E9PKW4;A0A0A6YYL2;P0DMN0;P0DMM9;H3BNY7;E9PM76	P50225;H3BRY5;H3BQX5;P50226	SULT1A1	Sulfotransferase 1A1	1265
0.320116	0.868893	0.617414	0.202402	0.44742	0.192869	0.210096		9	9	6	17.6	17.6	13	74.301	0	21.51	1088400000	41	1.12346	0.445089	0.338944	0.15755	Q7Z3I0;Q8IYB9;A0A075B7G4;A0A075B7G3;E9PN20;K7ERG6;K7EJG2;D6RB60;D6RIY0;A8WFQ3;A0A087WTY0;Q15928;Q3SXZ3;Q8TB69;B4DXR9	Q7Z3I0;Q8IYB9;A0A075B7G4;A0A075B7G3	DKFZp313E1411	Putative uncharacterized protein DKFZp313E1411	1822
-0.486139	-0.321053	-0.439251	-0.304167	-0.31279	-1.19992	-1.18293		11	11	11	15.7	15.7	15.7	95.267	0	32.447	373640000	41	0.492225	0.47741	0.334469	0.145143	A0A087WYK5;A0A0B4J2G0;Q9UII5;C9JSF9	A0A087WYK5;A0A0B4J2G0;Q9UII5	ZNF107	Zinc finger protein 107	79
1.81663	1.97293	1.74389	2.03742	1.81806	1.18327	1.01224		5	5	5	22.7	22.7	22.7	20.63	0	139.71	2300600000	56	0.502422	0.478533	0.331735	0.144435	Q13442;F8WBW6	Q13442	PDAP1	28 kDa heat- and acid-stable phosphoprotein	1484
-0.838928	-2.15057	-1.84009	-2.17654	-2.00419	-1.85053	-1.72851		4	4	4	7.1	7.1	7.1	84.651	0	9.4115	144950000	14	0.409535	0.488624	0.330081	0.140435	Q8TBE0	Q8TBE0	BAHD1	Bromo adjacent homology domain-containing 1 protein	2004
0.70994	0.764532	0.428625	0.590212	0.383144	0.0567875	0.196184		9	9	8	33.4	33.4	30.1	36.413	0	22.841	1178100000	44	1.0023	0.462705	0.327784	0.151588	Q15417;E9PDU6	Q15417;E9PDU6	CNN3	Calponin-3	1578
-1.15949	-0.785583	-0.460709	-1.17835	-0.867327	-1.35388	-1.11894		6	6	6	19.6	19.6	19.6	36.091	0	9.9922	403680000	15	0.760205	0.470029	0.327696	0.148502	Q15717;M0QZR9;M0R055;B1AM48;B1APY9;B1APY8;A0A0A0MRX1;Q12926;P26378	Q15717;M0QZR9	ELAVL1	ELAV-like protein 1	1591
0.381069	-0.461725	-0.487537	0.00544929	-0.465534	-0.741783	-0.846512		8	8	8	16.6	16.6	16.6	79.434	0	33.349	433260000	50	0.431091	0.494809	0.322697	0.138606	Q9H2G4;J3KST2;J3KS33	Q9H2G4	TSPYL2	Testis-specific Y-encoded-like protein 2	2327
-0.889311	-0.545071	0.272514	-0.616072	-0.979338	-0.404306	-0.830994		10	10	10	27.5	27.5	27.5	58.951	0	22.669	498250000	35	0.433438	0.496913	0.320388	0.13784	O43865;H0Y8B3;Q96HN2	O43865;H0Y8B3;Q96HN2	AHCYL1	Putative adenosylhomocysteinase 2	887
2.64416	1.74288	2.40009	1.94712	1.89825	1.69519	2.22874		12	12	12	51.8	51.8	51.8	28.95	0	323.31	2289200000	76	0.563567	0.485957	0.32005	0.141611	Q5T9P7;Q99633;Q5T9P8;M0R3G1	Q5T9P7;Q99633;Q5T9P8;M0R3G1	PRPF18	Pre-mRNA-splicing factor 18 (Fragment)	1694
0.934765	0.539961	0.855835	0.306727	0.684603	0.197485	0.641151		12	12	12	29.4	29.4	29.4	108.05	0	76.153	902600000	66	0.893311	0.474157	0.319362	0.146823	Q92585	Q92585	MAML1	Mastermind-like protein 1	2066
3.60599	2.35799	2.24873	2.21559	2.90056	2.13651	2.42236		8	8	8	36.4	36.4	36.4	25.424	0	106.37	4801800000	92	0.319649	0.513303	0.318821	0.131909	O95707;K7ERD7;K7EQV2;A0A0A0MQS4	O95707;K7ERD7;K7EQV2	POP4	Ribonuclease P protein subunit p29	1002
-1.30938	-0.166777	-1.52885	-0.965385	-1.46814	-1.66231	-1.18597		10	10	10	34	34	34	57.193	0	25.84	326230000	41	0.33849	0.510973	0.318785	0.132981	O43660;H0YA24;D6RA26;H0YAA2	O43660;H0YA24	PLRG1	Pleiotropic regulator 1	880
-1.26098	-1.97836	-0.952782	-0.749399	-1.87667	-2.1643	-2.0724		6	6	6	50.9	50.9	50.9	17.827	0	22.268	187830000	29	0.28164	0.522755	0.318318	0.12921	H0YNW5;H0YKC5;P33316;A0A0C4DGL3;H0YMM5;H0YNJ9;H0YKI0;H0YMP1	H0YNW5;H0YKC5;P33316;A0A0C4DGL3;H0YMM5;H0YNJ9;H0YKI0;H0YMP1	DUT	Deoxyuridine 5-triphosphate nucleotidohydrolase, mitochondrial	647
4.32896	4.84249	4.46398	4.42131	4.74115	3.82097	3.93169		13	13	11	48.2	48.2	41.7	45.671	0	323.31	13345000000	248	0.498408	0.495279	0.316367	0.138458	P52597	P52597	HNRNPF	Heterogeneous nuclear ribonucleoprotein F	1284
-0.136951	-0.644434	-0.252977	-0.710474	-0.400953	-0.750099	-0.781929		14	14	14	16.9	16.9	16.9	132.67	0	46.133	451160000	41	0.943179	0.476127	0.316076	0.145977	Q9H7Z3;H0YJT0;G3V338	Q9H7Z3	NRDE2	Protein NRDE2 homolog	2366
2.04392	1.41444	1.87521	1.47528	1.64372	1.14239	1.59177		22	22	20	36.3	36.3	33.5	93.807	0	179.9	2040300000	111	0.726573	0.483177	0.314564	0.14258	Q92613;F2Z3N8;F2Z2B6	Q92613	JADE3	Protein Jade-3	2069
0.526774	-0.301184	0.570229	0.0736542	0.21476	-0.413534	-0.0684853		15	15	15	25.7	25.7	25.7	116.4	0	53.296	672580000	58	0.491563	0.498339	0.313674	0.137227	Q6PJP8	Q6PJP8	DCLRE1A	DNA cross-link repair 1A protein	1772
2.98335	2.89268	2.40282	2.76073	2.87739	2.30093	1.85275		20	20	20	61.6	61.6	61.6	38.714	0	306.59	3673300000	130	0.433462	0.505833	0.311668	0.134601	P04083;Q5T3N1;Q5T3N0	P04083	ANXA1	Annexin A1	1018
2.55732	2.46761	2.35565	2.38965	2.17274	2.02967	2.02125		23	23	23	39.3	39.3	39.3	89.864	0	85.992	2888400000	156	1.37729	0.477464	0.306868	0.145231	O75582;A0A0A0MQV2;G3V2D1;A0A0A6YYC0;E9PJN1;O75676	O75582;A0A0A0MQV2	RPS6KA5	Ribosomal protein S6 kinase alpha-5	947
-1.80761	-1.57763	-1.81113	-2.17618	-1.65212	-1.92476	-2.38294		5	5	5	9.4	9.4	9.4	88.616	0	65.169	255880000	17	0.726783	0.498256	0.301877	0.137351	Q13427;C9JN15;C9JM79;E9PG73;C9JT64;C9J679	Q13427;C9JN15;C9JM79;E9PG73	PPIG	Peptidyl-prolyl cis-trans isomerase G	1481
-1.82416	-1.33625	0.857725	-0.692856	-0.778351	-0.8764	-1.91875		7	7	7	15.9	15.9	15.9	69.697	0	35.711	445380000	46	0.146711	0.597579	0.29903	0.107999	E7EX17;P23588;F8W0K0;F8VSC7;F8VP89;F8VX11;F8VYE9;F8VRU1	E7EX17;P23588;F8W0K0;F8VSC7;F8VP89;F8VX11;F8VYE9	EIF4B	Eukaryotic translation initiation factor 4B	462
-0.766245	1.04614	0.494451	-0.0873585	0.060236	-0.186531	0.0537243		13	13	13	36.2	36.2	36.2	58.427	0	44.163	774250000	49	0.267069	0.550162	0.298096	0.121461	Q9UM82	Q9UM82	SPATA2	Spermatogenesis-associated protein 2	2602
0.796001	-0.886383	-0.683453	-0.475864	0.013197	-1.08225	-0.666777		11	11	11	25.3	25.3	25.3	63.251	0	54.277	490640000	35	0.226084	0.564129	0.294978	0.117114	Q96AY2;H0Y9Z4	Q96AY2	EME1	Crossover junction endonuclease EME1	2108
-0.232569	-1.88638	-0.267838	-0.858255	-1.07536	-1.0505	-1.33962		9	9	9	20.4	20.4	20.4	73.814	0	19.798	421470000	35	0.243201	0.570542	0.285337	0.115467	Q9NV88;G3XAN1;H0YBH8;E5RG70;H0YBK3;E5RK47;E5RJ88	Q9NV88;G3XAN1	INTS9	Integrator complex subunit 9	2448
-1.2982	-2.46181	-1.68109	-2.15672	-1.68036	-2.25533	-2.28806		4	4	4	24.8	24.8	24.8	35.879	0	14.476	187300000	8	0.361797	0.552007	0.281416	0.1207	P17275	P17275	JUNB	Transcription factor jun-B	1101
0.950115	1.33009	1.37564	1.04989	0.748533	0.846008	1.12458		25	25	25	33.2	33.2	33.2	126.14	0	67.206	1143700000	86	0.883378	0.525073	0.276363	0.128359	Q9GZR1;F8W6D9;H0Y4F4;H0Y8Y8;D6RG09;D6RJH1	Q9GZR1;F8W6D9;H0Y4F4	SENP6	Sentrin-specific protease 6	2301
0.173868	0.846262	1.62349	1.17426	0.877798	0.18506	0.187182		5	5	5	21.9	21.9	21.9	17.546	0	22.197	1111200000	36	0.24062	0.582066	0.275132	0.111911	J3QLE5;A8MT02;P63162;P14678;J3KRY3;S4R3P3	J3QLE5;A8MT02;P63162;P14678	SNRPN	Small nuclear ribonucleoprotein-associated protein N (Fragment)	255
-0.896828	-0.945425	-0.782896	-1.15759	-0.871773	-1.09322	-1.47193		11	10	10	20	19.1	19.1	103.93	0	14.533	207970000	23	0.879611	0.528881	0.273579	0.127123	Q16512;K7EL10;K7EM57;K7EKY9	Q16512	PKN1	Serine/threonine-protein kinase N1	1600
0.111895	-0.022459	-0.0618629	-0.233936	-0.360798	-0.026001	-0.429876		11	11	11	29.8	29.8	29.8	55.704	0	92.672	522540000	51	1.20414	0.524329	0.271844	0.128604	P61011;G3V4F7;G3V480;G3V346;A0A0D9SFN7;G3V3L9	P61011;G3V4F7	SRP54	Signal recognition particle 54 kDa protein	1331
0.96277	0.814211	0.575216	0.655523	0.454908	0.448076	0.495741		5	5	5	19	19	19	42.316	0	24.037	701780000	28	1.23597	0.525579	0.270504	0.12817	Q5T760;Q05519;B4DWT1;S4R3C4;Q5T757	Q5T760;Q05519;B4DWT1	SRSF11	Serine/arginine-rich-splicing factor 11 (Fragment)	1420
0.453596	1.22777	0.522451	0.374178	0.338747	0.571993	0.577467		6	6	6	37.9	37.9	37.9	32.463	0	25.311	717590000	37	0.558752	0.550668	0.26901	0.121167	Q9UKM9;Q5QPM1;Q5QPL9;Q5QPM0;Q5QPM2	Q9UKM9;Q5QPM1;Q5QPL9	RALY	RNA-binding protein Raly	2581
1.21907	0.581808	0.36549	0.492741	0.55871	0.0727978	0.724802		11	11	11	17.9	17.9	17.9	96.256	0	54.062	1047600000	50	0.420257	0.573552	0.259859	0.114477	Q5C9Z4	Q5C9Z4	NOM1	Nucleolar MIF4G domain-containing protein 1	1652
0.580107	-0.435396	-0.853052	-0.461588	-0.242355	-0.342136	-0.932751		17	17	17	46	46	46	64.989	0	37.461	678320000	49	0.262992	0.597798	0.258594	0.10778	Q9BY44;F8WAE5;C9IZE1;H7C5Q3;H7C5R5;F8WF18;F8WAT3	Q9BY44;F8WAE5;C9IZE1	EIF2A	Eukaryotic translation initiation factor 2A	2287
-2.53232	-1.27757	-1.75774	-2.90833	-2.14679	-1.62987	-1.76442		6	6	6	18.3	18.3	18.3	66.958	0	7.9842	255710000	15	0.222662	0.610135	0.256479	0.104386	Q6UUV7;H0YK33;H0YK64	Q6UUV7	CRTC3	CREB-regulated transcription coactivator 3	1783
2.90648	2.53283	2.62889	2.50629	2.35092	2.46781	2.42022		21	21	21	51	51	51	74.484	0	151.09	3546200000	170	1.25698	0.552685	0.25309	0.120419	Q86T24	Q86T24	ZBTB33	Transcriptional regulator Kaiso	1840
0.0488987	0.858992	0.901058	0.359476	0.544685	0.32836	0.171825		11	11	11	27.3	27.3	27.3	65.947	0	20.542	1013000000	42	0.445869	0.581836	0.251896	0.112002	Q14181;H0YDR7;E9PIQ6	Q14181	POLA2	DNA polymerase alpha subunit B	1513
-0.615065	-0.496696	-0.802303	-1.04492	-0.493439	-1.10629	-0.900785		5	5	5	17.7	17.7	17.7	44.694	0	13.159	317070000	37	0.648437	0.575403	0.248337	0.113952	P58317;K7EQI1	P58317	ZNF121	Zinc finger protein 121	1325
0.971159	1.36635	1.37934	0.810539	1.16336	1.3094	0.681822		26	26	26	40.5	40.5	40.5	110.01	0	117.61	1528500000	107	0.54527	0.582416	0.24767	0.112226	Q659A1;H0YNU9;H0YK97;H0YL35;H0YK14;H0YMX6;H0YN09	Q659A1;H0YNU9;H0YK97	ICE2	Little elongation complex subunit 2	1719
0.87286	1.28912	1.02787	0.689344	0.642002	0.840754	1.09158		25	25	25	41.7	41.7	41.7	100.28	0	156.62	1336500000	91	0.75439	0.573322	0.247364	0.114677	O95235;D6R9E4;D6RBN1;H0YAC9	O95235	KIF20A	Kinesin-like protein KIF20A	981
0.474089	0.619057	0.285931	0.256046	0.310944	0.354155	-0.0397949		7	7	7	25.9	25.9	25.9	35.776	0	17.584	736010000	44	0.882572	0.582768	0.239355	0.112233	Q9NRN7;E9PLW6;E9PNF3	Q9NRN7;E9PLW6	AASDHPPT	L-aminoadipate-semialdehyde dehydrogenase-phosphopantetheinyl transferase	2425
1.08403	1.3878	1.24968	1.13964	1.14614	0.935307	0.78735		18	18	18	27.6	27.6	27.6	114.71	0	78.82	1412300000	97	0.929953	0.582453	0.238395	0.112123	Q99575;E5RK39	Q99575	POP1	Ribonucleases P/MRP protein subunit POP1	2223
-0.450596	0.275398	0.0933056	-0.193117	-0.44186	-0.130775	-0.292416		16	16	16	17	17	17	141.44	0	53.309	489130000	46	0.54153	0.597871	0.237245	0.107871	A0A024R4E5;Q00341;H0Y394;H7C0A4;C9JIZ1;C9JZI8;C9J5E5;C9JHZ8;C9JES8;C9JHS7;C9JT62;C9JK79;H7C2D1;C9JMQ6;C9JQ82;C9JBS3;C9JEJ8;A0A0E3D6N3;C9JHN6;C9JHS9;C9J739;H7BZC3	A0A024R4E5;Q00341;H0Y394;H7C0A4;C9JIZ1	HDLBP	High density lipoprotein binding protein (Vigilin), isoform CRA_a	1
4.92597	4.29651	4.26585	4.56882	4.5184	3.87914	4.08146		30	30	30	51.3	51.3	51.3	96.914	0	323.31	9574600000	268	0.374048	0.614049	0.234155	0.103232	Q9Y2X9	Q9Y2X9	ZNF281	Zinc finger protein 281	2645
1.49193	1.34169	1.40679	1.62022	1.42891	1.22635	0.453798		13	13	13	30.3	30.3	30.3	77.159	0	110.31	1140800000	74	0.3165	0.624662	0.23115	0.100288	J3KPL8;O00213;A0A075B7G8;A0A087X0V7;A0A087WYH9;V9GYR7;V9GY97;V9GYD5	J3KPL8;O00213;A0A075B7G8;A0A087X0V7;A0A087WYH9;V9GYR7	APBB1	Amyloid beta A4 precursor protein-binding family B member 1	722
0.522123	0.706854	0.215941	0.238447	0.282421	0.452539	0.0404072		7	7	7	43.8	43.8	43.8	35.675	0	101.38	1049800000	41	0.690764	0.604621	0.228185	0.105829	P05412	P05412	JUN	Transcription factor AP-1	1028
3.27752	1.9045	3.10846	2.75953	2.58073	2.35785	2.45304		10	10	10	24.3	24.3	24.3	52.269	0	270.72	3712100000	85	0.240732	0.6438	0.225703	0.0949936	F8WJN3;Q16630;F8W084	F8WJN3;Q16630	CPSF6	Cleavage and polyadenylation-specificity factor subunit 6	592
1.76539	1.38841	1.422	1.54813	1.6752	1.27289	0.707655		16	16	16	45.6	45.6	45.6	60.39	0	63.995	1560800000	82	0.347351	0.630433	0.224299	0.0986595	Q9H211;H3BSY1	Q9H211	CDT1	DNA replication factor Cdt1	2324
0.734268	-0.308146	0.461325	0.248287	0.557655	-0.248049	-0.265747		8	8	8	18.2	18.2	18.2	92.848	0	65.29	492410000	42	0.255197	0.644909	0.222779	0.0946803	A0A075B6F8;Q8NEM0	A0A075B6F8;Q8NEM0	MCPH1	Microcephalin	4
-1.77191	-0.487472	-1.7549	-1.87612	-1.28073	-1.87296	-1.20752		6	6	6	11.3	11.3	11.3	88.318	0	16.602	195140000	13	0.209093	0.654554	0.221235	0.091559	Q96N46;C9J974	Q96N46	TTC14	Tetratricopeptide repeat protein 14	2184
1.1459	1.06832	0.752846	0.687691	0.86705	0.413462	1.10715		10	10	10	37	37	37	35.368	0	90.71	1155900000	70	0.492689	0.625687	0.220183	0.100073	Q9BXY0;H0YBV6	Q9BXY0;H0YBV6	MAK16	Protein MAK16 homolog	2285
0.409315	0.701578	0.171211	0.0942974	0.0743713	0.487633	0.180485		13	13	13	28.6	28.6	28.6	63.887	0	61.771	796170000	71	0.587961	0.623929	0.218172	0.10049	O00311;B1AMW7	O00311	CDC7	Cell division cycle 7-related protein kinase	821
1.37777	1.33489	0.967297	1.10987	1.01503	1.01095	0.899006		16	16	16	36.2	36.2	36.2	70.973	0	189.95	1334200000	95	0.886371	0.615267	0.217938	0.102784	Q14258	Q14258	TRIM25	E3 ubiquitin/ISG15 ligase TRIM25	1521
2.61556	2.67819	1.26326	2.44548	1.98655	2.02208	1.41886		16	16	15	39.3	39.3	37	71.835	0	165.01	2197800000	87	0.18301	0.667676	0.217428	0.0883975	O75925;H3BSI8;H3BS65	O75925	PIAS1	E3 SUMO-protein ligase PIAS1	958
-6.8568	-3.53563	-3.69025	-8.57236	-3.54075	-3.70626	-3.82673		2	2	1	7.5	7.5	5.2	50.501	0	9.5056	40560000	12	0.0440276	0.773495	0.217297	0.0586388	Q6PK81;A0A087WXL4	Q6PK81;A0A087WXL4	ZNF773	Zinc finger protein 773	1774
-0.037281	-1.73681	-0.383839	-0.905703	-1.03577	-0.660643	-1.13278		16	13	13	11.4	9.7	9.7	236.12	0	32.426	408730000	38	0.184374	0.670248	0.214416	0.0875041	Q8NFD5;H0Y7H8	Q8NFD5;H0Y7H8	ARID1B	AT-rich interactive domain-containing protein 1B	1985
0.638981	-0.174337	0.416792	0.574682	0.246691	-0.0877667	-0.413849		16	16	16	35.9	35.9	35.9	78.576	0	146.57	632540000	68	0.269233	0.652927	0.213872	0.0920408	Q6NZY4;F5H6J5;F5GX80;F5GXQ6;F5H803;F5GYI9	Q6NZY4	ZCCHC8	Zinc finger CCHC domain-containing protein 8	1751
-2.89692	-2.48676	-2.58547	-2.67679	-2.73624	-2.71125	-3.35107		3	3	2	22.6	22.6	13.6	19.997	0	40.294	80841000	11	0.428926	0.639941	0.212456	0.0958316	H0YN26;P39687;O43423	H0YN26;P39687	ANP32A	Acidic leucine-rich nuclear phosphoprotein 32 family member A	658
-2.70202	-1.99526	-2.54067	-3.23802	-2.1554	-2.53295	-2.56934		6	6	6	13.9	13.9	13.9	94.254	0	37.48	122780000	17	0.268177	0.656886	0.211278	0.0910362	Q9UBC2;M0R165;M0R3I1;M0QX30;M0R1V5;M0R2S2	Q9UBC2;M0R165;M0R3I1	EPS15L1	Epidermal growth factor receptor substrate 15-like 1	2524
2.6006	2.86602	2.6883	2.70309	2.73655	2.34223	2.24891		14	14	3	45.1	45.1	7.9	34.95	0	102.61	3249200000	110	0.607179	0.634612	0.210616	0.0974737	F8VYE8;P36873;F8VR82;F8W0W8;P62140;A0A087WYY5;E7ETD8;C9J9S3;C9JP48;F8WE71;H0Y3Y6;F8W1A0	F8VYE8;P36873;F8VR82;F8W0W8;P62140;A0A087WYY5;E7ETD8	PPP1CC	Serine/threonine-protein phosphatase	568
3.23556	3.23726	3.25192	3.10208	3.42068	2.90769	2.69955		17	17	17	54.5	54.5	54.5	43.239	0	323.31	5041800000	159	0.521092	0.64021	0.209082	0.0958466	P18615;A0A0A0MSN9;A0A0A0MT02;E9PD43;A2ABK4;E7ENC7;E7EWR7	P18615;A0A0A0MSN9;A0A0A0MT02;E9PD43	NELFE	Negative elongation factor E	1109
0.50388	-0.399425	-0.378323	-0.328951	0.118057	-0.1815	-0.794868		6	6	6	29	29	29	28.669	0	22.666	527260000	33	0.246282	0.668715	0.205526	0.0879925	Q9P031;F8VNY5	Q9P031;F8VNY5	CCDC59	Thyroid transcription factor 1-associated protein 26	2501
0.927011	1.01364	0.586582	1.25526	0.905592	0.3743	0.0206108		8	8	1	57.4	57.4	6.1	17.276	0	20.088	930660000	30	0.237868	0.671724	0.203472	0.0868627	Q96A72;F5H6N1;F5H124	Q96A72;F5H6N1	MAGOHB	Protein mago nashi homolog 2	2106
-2.90879	-2.55526	-2.60066	-2.46708	-2.96116	-3.14038	-2.99655		4	4	4	16.1	16.1	16.1	45.809	0	6.2449	100740000	17	0.456594	0.652073	0.203054	0.0924318	O14965;Q5QPD4;A3KFJ0;Q5QPD2;A3KFJ1	O14965;Q5QPD4;A3KFJ0;Q5QPD2;A3KFJ1	AURKA	Aurora kinase A	841
-0.190313	-1.08825	-0.866955	-0.513229	-0.727028	-1.38645	-1.03587		4	4	4	17.6	17.6	17.6	48.55	0	6.4871	247270000	9	0.25406	0.673121	0.20047	0.086453	P20248	P20248	CCNA2	Cyclin-A2	1119
0.588777	-0.252926	-0.771828	-0.250153	-0.562027	-0.342188	-0.200169		11	11	11	15.3	15.3	15.3	110.26	0	41.832	416220000	38	0.222293	0.68914	0.193309	0.0824362	Q8N3X1	Q8N3X1	FNBP4	Formin-binding protein 4	1932
1.03613	0.973217	1.21969	1.10726	0.44948	0.911022	1.06964		21	21	11	18.1	18.1	11.2	188.86	0	223.46	1261800000	75	0.44776	0.669677	0.191993	0.0877022	A0A0A0MT49;Q9HBD4;P51532;F6XE55;A0A0A0MSS5;F6UH26;B1ALG1;F6T8Q0;B1ALG2;F6XG14;B1ALF6;K7EP28	A0A0A0MT49;Q9HBD4;P51532	SMARCA4	Transcription activator BRG1	158
0.354353	0.9732	0.11635	0.106686	-0.20817	0.566734	0.703224		13	13	13	26.3	26.3	26.3	86.044	0	35.338	797230000	45	0.230081	0.693266	0.189182	0.081275	Q8WYQ5;C9JSD5	Q8WYQ5	DGCR8	Microprocessor complex subunit DGCR8	2057
2.75501	2.56713	2.81151	2.32712	3.05691	1.84594	2.85872		12	9	6	48.2	39.7	28.5	38.58	0	29.077	3770200000	62	0.228896	0.693016	0.189047	0.0811738	Q15366;H3BRU6;F8VZX2;F8VXH9;F8W0G4;F8W1G6;H3BND9;H3BSS4	Q15366;H3BRU6;F8VZX2;F8VXH9;F8W0G4;F8W1G6	PCBP2	Poly(rC)-binding protein 2	1573
4.15233	3.21993	2.48576	3.37381	3.16752	3.52023	2.34111		8	8	8	27.1	27.1	27.1	33.592	0	183.77	8082000000	71	0.136062	0.717558	0.18534	0.0738478	Q9UEE9	Q9UEE9	CFDP1	Craniofacial development protein 1	2536
-3.37087	-2.4506	-2.78444	-2.86266	-2.65017	-3.48283	-3.21332		5	5	5	11.2	11.2	11.2	90.363	0	17.097	119410000	14	0.233839	0.699672	0.183611	0.0793612	O43361;P17021	O43361	ZNF749	Zinc finger protein 749	872
1.17457	0.533642	0.383102	0.294478	0.977737	0.48159	0.301104		14	14	14	21.3	21.3	21.3	117.8	0	39.749	596550000	52	0.268575	0.695316	0.183377	0.0804956	P42285;H0YAC4;H0Y8U3;D6REC7	P42285	SKIV2L2	Superkiller viralicidic activity 2-like 2	1220
6.55556	6.5129	6.60865	6.47462	6.26195	6.49377	6.28246		101	101	101	53.7	53.7	53.7	244.5	0	323.31	49513000000	829	1.19373	0.671561	0.180838	0.0870952	O75643;B4E0P5	O75643	SNRNP200	U5 small nuclear ribonucleoprotein 200 kDa helicase	949
2.09419	2.03709	1.82903	1.97636	1.68215	2.2187	1.34836		19	19	1	40	40	1.3	91.866	0	72.682	1259300000	87	0.325307	0.694293	0.180377	0.0807984	P30260	P30260	CDC27	Cell division cycle protein 27 homolog	1164
-0.946268	-0.203625	-0.315262	-0.825359	-0.56637	-0.422604	-0.851744		11	11	11	29.2	29.2	29.2	50.811	0	22.984	519150000	31	0.326096	0.697112	0.178134	0.0799141	P19793;A0A087WZ88;P48443;P28702	P19793	RXRA	Retinoic acid receptor RXR-alpha	1117
1.80882	1.05358	1.27336	0.854397	1.31826	1.39414	1.24188		17	17	17	37.1	37.1	37.1	79.727	0	223.1	1652700000	94	0.312294	0.700542	0.176418	0.0789229	Q96RL1;D6RC40;D6RCQ3	Q96RL1	UIMC1	BRCA1-A complex subunit RAP80	2201
0.832672	0.468178	0.490074	0.153078	0.496069	0.414499	0.640024		19	19	16	36.5	36.5	29.1	88.067	0	232.61	963660000	88	0.490587	0.699388	0.171057	0.0793357	P40763;G8JLH9	P40763;G8JLH9	STAT3	Signal transducer and activator of transcription 3	1211
1.34722	-1.1926	0	0.372816	0.125307	-0.0706348	-0.895513		16	16	16	35.1	35.1	35.1	70.182	0	63.117	777560000	51	0.0872857	0.758314	0.16855	0.0625495	Q9UBU9;E9PIN3;B4E227;E9PLA7;E9PQA4;H0YDU0	Q9UBU9;E9PIN3	NXF1	Nuclear RNA export factor 1	2531
3.10997	3.05727	3.47289	3.56325	2.97069	2.82556	2.82032		27	27	27	47.4	47.4	47.4	82.704	0	129.74	3365200000	114	0.295496	0.713424	0.168419	0.0753401	P13010;C9JZ81;H7C0H9	P13010	XRCC5	X-ray repair cross-complementing protein 5	1074
-1.3457	-1.0332	-0.958141	-1.14946	-1.47711	-1.22184	-1.26552		7	7	7	28.1	28.1	28.1	54.722	0	49.77	183350000	23	0.591559	0.703904	0.166131	0.0780104	Q12834	Q12834	CDC20	Cell division cycle protein 20 homolog	1450
2.25402	0.765751	1.46159	1.76257	0.920809	1.21294	1.42057		10	10	10	28.2	28.2	28.2	57.81	0	57.218	1347700000	53	0.149398	0.738961	0.16456	0.0681043	O00505;O00629;H0Y4S9	O00505	KPNA3	Importin subunit alpha-4	824
0.981619	1.61536	0.887516	1.02279	1.0244	0.870958	1.09242		11	11	11	28.2	28.2	28.2	57.56	0	47.208	1335000000	69	0.336213	0.72211	0.158855	0.0722374	G3V1C3;Q9BZZ5;H0YER7;E9PQK6	G3V1C3;Q9BZZ5;H0YER7	API5	Apoptosis inhibitor 5	593
-0.465344	-0.405191	-0.442757	-0.148697	-0.88233	-0.670765	-0.6808		17	17	17	26.7	26.7	26.7	90.98	0	146.1	458340000	54	0.361681	0.721751	0.157884	0.0722235	P25205;J3KQ69;Q7Z6P5	P25205;J3KQ69	MCM3	DNA replication licensing factor MCM3	1137
0.701317	0.0701237	0.394663	0.547117	0.381374	0.13208	-0.136854		16	16	16	31.5	31.5	31.5	78.948	0	44.782	654120000	56	0.27651	0.72802	0.157772	0.0706422	J3KR72;P49848;C9JTY6;C9JFL8;E5RKA5;C9JIS2;E5RHA1;C9J088;F8WEJ7;C9J7C4	J3KR72;P49848	TAF6	Transcription initiation factor TFIID subunit 6	728
2.64454	2.70241	2.98911	2.74876	2.69562	2.48563	2.56269		16	16	16	48.9	48.9	48.9	55.455	0	115.83	4394100000	116	0.635936	0.718407	0.155513	0.0735581	Q8WWY3;E7EVX8;E7EU94;E7ESX0;E7EN72	Q8WWY3;E7EVX8	PRPF31	U4/U6 small nuclear ribonucleoprotein Prp31	2046
-0.372498	-0.62899	-0.401266	-0.33626	-1.15366	-0.336533	-0.661386		11	11	7	46.4	46.4	34.7	41.736	0	35.04	426730000	35	0.26304	0.734861	0.154376	0.0689694	P60709;P63261;I3L4N8;I3L3I0;I3L1U9;Q6S8J3;G5E9R0;E7EVS6;A5A3E0;C9JTX5;C9JZR7;K7EM38;I3L3R2;J3KT65;Q9BYX7;P0CG38;F8WCH0;C9JUM1;P0CG39	P60709;P63261	ACTB	Actin, cytoplasmic 1	1328
0.394257	-2.29995	-1.9114	-1.85174	-1.47513	-0.935263	-1.44442		6	6	6	9.5	9.5	9.5	126.32	0	15.573	177740000	12	0.0743571	0.781375	0.15427	0.0563466	Q96SB8;C9JMN1;A0A0A0MRY1	Q96SB8;C9JMN1	SMC6	Structural maintenance of chromosomes protein 6	2208
0.334742	-0.136503	-0.706993	-0.252558	-0.169952	-0.36018	-0.508005		6	6	6	21.6	21.6	21.6	41.796	0	12.133	557480000	26	0.22886	0.740341	0.153089	0.0675476	O00154;K7EKP8	O00154;K7EKP8	ACOT7	Cytosolic acyl coenzyme A thioester hydrolase	810
-0.845385	-0.117695	-0.973394	-0.656628	-1.49497	-0.576654	-0.459581		6	6	6	50.8	50.8	50.8	19.891	0	9.0242	421810000	13	0.16154	0.752406	0.151468	0.0642502	Q99497;K7ELW0;K7EN27	Q99497;K7ELW0;K7EN27	PARK7	Protein deglycase DJ-1	2220
3.91449	3.81455	4.01503	3.65871	3.74949	3.77696	3.87946		64	64	64	41	41	41	238.87	0	323.31	7359500000	373	1.02092	0.723614	0.148534	0.071674	Q12789;H3BRD0;H3BU37;H3BU55;I3L1Z3	Q12789	GTF3C1	General transcription factor 3C polypeptide 1	1446
-0.946732	0.0633144	0.0527306	-0.519316	-0.317226	0.0485973	-0.912464		6	6	6	39.5	39.5	39.5	28.338	0	15.481	528650000	25	0.152951	0.758373	0.148207	0.0626094	Q9NVZ3;F6SKB8;D6RAN6;D6RB24;H0Y970	Q9NVZ3;F6SKB8;D6RAN6	NECAP2	Adaptin ear-binding coat-associated protein 2	2459
2.6317	2.51517	2.48678	2.61307	2.26833	2.31398	2.3942		36	36	36	42.7	42.7	42.7	149.56	0	247.61	3171800000	185	0.715238	0.729856	0.147155	0.0701482	Q9H582;A0A087WZL9	Q9H582	ZNF644	Zinc finger protein 644	2348
1.31588	1.12884	1.56804	1.44238	1.0299	1.0885	1.21536		38	31	31	27.6	24.2	24.2	211.34	0	114.11	1312600000	111	0.411641	0.742299	0.143553	0.0667145	O14647;B7Z3I4;A0A0D9SGK0;A0A0D9SFA3;A0A0D9SFV8;A0A0D9SEP7;A0A0D9SEU0;A0A0D9SF92;A0A0D9SFI3	O14647	CHD2	Chromodomain-helicase-DNA-binding protein 2	833
-1.11661	0.0168705	-0.389927	-0.88714	-0.923121	-0.339048	-0.406992		14	14	5	17.5	17.5	6.1	141.29	0	33.98	531760000	43	0.163858	0.764253	0.142518	0.0611105	Q9C0C9;K7EQ12	Q9C0C9	UBE2O	E2/E3 hybrid ubiquitin-protein ligase UBE2O	2297
-1.75468	-2.85668	-3.13985	-3.15194	-2.30081	-2.82278	-2.62117		6	6	6	20.9	20.9	20.9	38.604	0	10.124	69299000	12	0.126711	0.774456	0.14044	0.0582302	P07355;H0YMM1;H0YKS4;H0YMD0;H0YMU9;H0YN42;A6NMY6;H0YKZ7;H0YLV6;H0YMT9;H0YKX9;H0YNP5;H0YKL9;H0YMW4;H0YM50;H0YMD9;H0YKV8;H0YLE2;H0YNB8;H0YN52;H0YKN4;H0YNA0;H0YN28;H0YL33	P07355;H0YMM1;H0YKS4;H0YMD0;H0YMU9;H0YN42;A6NMY6;H0YKZ7;H0YLV6;H0YMT9;H0YKX9;H0YNP5;H0YKL9;H0YMW4;H0YM50	ANXA2	Annexin A2	1037
-1.982	-2.21785	-1.86865	-2.44796	-2.50411	-1.92291	-1.77067		4	4	3	14.7	14.7	10.6	47.168	0	77.916	156790000	18	0.236023	0.760648	0.138578	0.0620088	P06733	P06733	ENO1	Alpha-enolase	1033
1.43573	1.48358	1.22059	1.43509	1.38393	0.893976	1.26348		14	14	14	43.9	43.9	43.9	50.282	0	74.06	1676200000	88	0.363064	0.75784	0.135846	0.0629043	O43913;G3V0H0	O43913	ORC5	Origin recognition complex subunit 5	888
0.0231056	-0.393894	0.156708	0.197199	-0.60746	-0.154692	-0.256906		15	15	15	14.6	14.6	14.6	168.89	0	43.902	696690000	48	0.221491	0.769078	0.134105	0.0598667	P42695;G3V1A9;E9PKK4;E9PQA3;E9PLE0;E9PJ63;E9PL84;E9PJM8;E9PR72;E9PL95	P42695;G3V1A9	NCAPD3	Condensin-2 complex subunit D3	1224
0.195686	-0.476711	-0.561768	-0.103708	-0.105289	-0.58419	-0.866024		3	3	3	29.2	29.2	29.2	19.343	0	9.0142	644470000	22	0.171562	0.774028	0.133872	0.0582161	O75607	O75607	NPM3	Nucleoplasmin-3	948
-1.39663	-1.64244	-1.24104	-1.52308	-1.60376	-1.39744	-1.69471		13	13	13	9.6	9.6	9.6	221.36	0	26.18	228580000	33	0.46149	0.767487	0.128042	0.0603121	A0A087WTW5;Q9UKL3;A0A096LP21	A0A087WTW5;Q9UKL3	CASP8AP2	CASP8-associated protein 2	25
-0.213076	-0.787836	-0.714909	-0.127317	-0.310238	-0.856762	-1.50312		8	8	8	33.2	33.2	33.2	35.236	0	15.465	449600000	26	0.118761	0.794293	0.12742	0.0531764	Q9UNQ2;A0A0C4DGB1;D6RCL3	Q9UNQ2;A0A0C4DGB1	DIMT1	Probable dimethyladenosine transferase	2608
0.690857	0.343899	0.17441	0.290686	0.139319	0.330851	0.346241		21	21	21	28.3	28.3	28.3	112.42	0	141.45	686630000	88	0.39248	0.771962	0.126281	0.0590394	Q9Y4E8;F8W0H4;H0YI31;F8VZG8;F8VVY7;H0YH96;H0YI26	Q9Y4E8	USP15	Ubiquitin carboxyl-terminal hydrolase 15	2670
0.170763	0.727344	0.100693	0.4389	0.481207	0.126917	-0.204788		20	19	19	22.8	22.2	22.2	130.66	0	108.41	792690000	60	0.189298	0.790157	0.122375	0.0543607	I3VM54;Q9Y2K7	I3VM54;Q9Y2K7	KDM2A	Lysine-specific demethylase 2A	708
-0.964024	-0.111317	-0.688528	-0.290171	-1.08699	-0.473333	-0.976379		7	7	7	11.2	11.2	11.2	79.87	0	22.39	309120000	26	0.144215	0.799542	0.118763	0.0514111	Q9NVU7;E7EW05;F8W8T7;D6RC74	Q9NVU7;E7EW05	SDAD1	Protein SDA1 homolog	2458
3.57354	3.34097	2.61577	3.42654	3.27762	2.838	2.692		11	11	11	37.2	37.2	37.2	42.906	0	85.082	5537600000	109	0.139593	0.801142	0.118221	0.0510062	Q9H0C8;F8SNU7;H7C2I8;E9PC05;F8SNU6	Q9H0C8;F8SNU7	ILKAP	Integrin-linked kinase-associated serine/threonine phosphatase 2C	2309
2.95298	3.38048	3.15803	3.24313	3.13498	2.80616	3.00277		22	22	18	40.6	40.6	34.3	70.942	0	130.96	5431900000	152	0.322834	0.790464	0.117069	0.0544045	O43390;B4DT28	O43390;B4DT28	HNRNPR	Heterogeneous nuclear ribonucleoprotein R	873
3.86266	2.66736	3.19303	3.05356	3.17292	3.31251	2.95729		33	33	33	42.7	42.7	42.7	103.5	0	323.31	5609800000	188	0.145286	0.801885	0.116946	0.050773	Q9H8V3;H7C3G1;C9J1C4;C9JDB4;C9J0L6;C9JDV9;C9JTI2;H7C103;C9JB41	Q9H8V3	ECT2	Protein ECT2	2377
2.93021	4.44445	3.111	2.96032	3.28375	3.26675	4.0023		10	10	10	29.4	29.4	29.4	40.684	0	112.94	7708300000	92	0.0881927	0.814773	0.116941	0.0472036	H7C2Q8;Q99848	H7C2Q8;Q99848	EBNA1BP2	EBNA1 binding protein 2, isoform CRA_d	692
-2.78313	-2.15879	-2.63734	-2.63921	-2.88563	-2.53646	-2.51051		5	4	3	17.4	14	9.9	27.754	0	4.9948	132430000	12	0.250738	0.794466	0.11653	0.0532725	P31273;I3L383;I3L3R1;P17481;V9GYH0;Q00444;P31267;P09630	P31273;I3L383;I3L3R1;P17481	HOXC8	Homeobox protein Hox-C8	1173
2.91555	2.73954	3.24326	2.97384	2.91214	2.66904	2.86634		12	12	12	42.7	42.7	42.7	32.728	0	83.859	5138800000	69	0.316666	0.799809	0.110777	0.0516195	Q02878;F8VZ45;U3KQR5;F8VR69;F8VZA3;F8VWR1;F8VU16	Q02878	RPL6	60S ribosomal protein L6	1405
1.45036	1.45762	0.932592	1.6678	1.01253	0.991379	1.01687		7	7	7	31.2	31.2	31.2	34.687	0	66.284	898190000	48	0.17	0.811194	0.108044	0.0481538	Q9NVM6;S4R343;H0YLQ7;H0YK99	Q9NVM6	DNAJC17	DnaJ homolog subfamily C member 17	2451
1.30565	1.78672	1.59086	1.42538	1.84271	1.31109	1.23338		22	22	18	24.8	24.8	20.7	164.15	0	110.72	1488500000	110	0.214572	0.808321	0.107934	0.0490923	Q9NYV4;J3QSD7;Q9BVE2;F8VXD2;H0YLT2;F8VYH9;F8VZZ0;F8VTV8;F8VWX7;F8VZ51;K7EJ83;H0YAZ9;E7EUK8;E5RGN0;A0A087WZU2;F5H6Z0;Q00535;P11802;Q00534;Q96Q40;O94921;Q07002;Q00536;Q00537	Q9NYV4;J3QSD7	CDK12	Cyclin-dependent kinase 12	2489
1.78543	1.42562	2.09678	1.96913	1.57497	1.75518	1.34713		10	10	10	25.4	25.4	25.4	72.832	0	101.62	1771500000	63	0.185111	0.810597	0.107676	0.0483857	Q8N0X7	Q8N0X7	SPG20	Spartin	1916
-1.67793	-2.43922	-2.50775	-2.57777	-1.99789	-2.19505	-2.49065		7	7	7	15.6	15.6	15.6	102.02	0	10.535	88182000	18	0.147993	0.815	0.107036	0.0470887	Q8IYH5;C9JUA4	Q8IYH5	ZZZ3	ZZ-type zinc finger-containing protein 3	1906
-4.28501	-3.73558	-3.82343	-4.06707	-4.24044	-4.14558	-3.71756		2	2	2	4.2	4.2	4.2	69.889	0	6.1834	37691000	17	0.18709	0.832917	0.094656	0.0430984	Q4VB86;P11171	Q4VB86;P11171	EPB41	EPB41 protein	1065
-2.02198	-0.415514	-1.14153	-0.742407	-0.72814	-1.66528	-2.00124		5	5	5	24.4	24.4	24.4	44.255	0	35.842	149370000	18	0.0585688	0.862734	0.091258	0.0358419	Q6P6C2;K7ER58	Q6P6C2	ALKBH5	RNA demethylase ALKBH5	1764
-0.79607	-0.705786	-0.956509	-0.867714	-1.09172	-0.71792	-0.948154		4	4	1	39.9	39.9	5.6	20.214	0	13.763	203000000	18	0.329264	0.839133	0.086923	0.0411787	F5H848;E7EV44;A0A075B6T9;A0A088AWK7;A0A087WV54;K7EQP6;F5H7L3;K7EMS6;K7EIF0	F5H848;E7EV44;A0A075B6T9;A0A088AWK7;A0A087WV54;K7EQP6;F5H7L3	ZNF268	Zinc finger protein 268	9
4.69812	4.87941	4.50213	4.80181	4.70483	4.21678	4.70548		33	31	31	52.5	48.8	48.8	82.564	0	307.48	12595000000	287	0.18397	0.847064	0.0859933	0.039429	Q9BQ39;A0A087WVC1	Q9BQ39;A0A087WVC1	DDX50	ATP-dependent RNA helicase DDX50	2241
0.387455	-1.12292	-1.46427	-0.702128	-0.951563	-0.668438	-0.953104		17	17	17	15.7	15.7	15.7	210.85	0	39.981	450520000	29	0.0620719	0.868689	0.0855635	0.0344355	Q7Z2Z1;H0YN97	Q7Z2Z1	TICRR	Treslin	1820
0.83003	0.744814	0.75345	0.803537	0.507683	0.810621	0.647095		25	25	25	15.9	15.9	15.9	251.46	0	47.561	830700000	54	0.413326	0.844728	0.0838642	0.0401582	Q8N3C0;E5RFZ0;J3KNJ4	Q8N3C0	ASCC3	Activating signal cointegrator 1 complex subunit 3	1928
-2.7538	-3.17078	-3.2232	-2.44059	-3.10854	-3.42263	-3.56027		3	3	3	12.3	12.3	12.3	53.371	0.0020325	2.2327	53011000	4	0.0946874	0.862135	0.083746	0.0360943	C9JFE4;A0A096LP07;A0A096LPJ3;A8K070;Q13098;J3QLT0;J3KSA5;J3KRJ4;J3QS88;J3KTB0	C9JFE4;A0A096LP07;A0A096LPJ3;A8K070;Q13098;J3QLT0;J3KSA5;J3KRJ4	GPS1	COP9 signalosome complex subunit 1	108
-1.62038	-0.693428	-1.31848	-1.32895	-1.06172	-1.54417	-1.23128		7	7	7	35.9	35.9	35.9	31.844	0	12.268	246120000	15	0.115482	0.86241	0.0807684	0.0357766	O75461;Q2Z196;Q2Z197;F8WC40;F8WEZ5	O75461	E2F6	Transcription factor E2F6	937
-0.614224	-1.25558	-0.958025	-0.939846	-0.980497	-0.722742	-1.44348		8	8	8	24	24	24	55.98	0	45.595	327880000	22	0.123565	0.864455	0.0790311	0.0353281	A0A0C4DFQ2;Q8NCN2	A0A0C4DFQ2;Q8NCN2	ZBTB34	Zinc finger and BTB domain-containing protein 34	182
-1.4204	-3.30493	-6.50007	-3.05341	-6.49816	-2.84597	-2.88449		4	4	4	8.6	8.6	8.6	96.146	0	5.7049	61899000	8	0.0162132	0.91742	0.0787075	0.0216828	P35869	P35869	AHR	Aryl hydrocarbon receptor	1194
0.0823936	0.186907	0.644472	0.433054	0.685202	-0.428389	0.227535		6	6	6	27.3	27.3	27.3	26.227	0	19.448	1010600000	29	0.0852683	0.876426	0.0752403	0.0324749	O43809;H3BND3;H3BV41	O43809;H3BND3;H3BV41	NUDT21	Cleavage and polyadenylation specificity factor subunit 5	884
-3.9073	-3.40704	-3.6023	-2.3322	-2.54528	-7.16865	-2.80258		3	2	2	16.7	8.4	8.4	22.619	0	11.28	109550000	3	0.017953	0.9178	0.0732972	0.021728	Q9Y3E1;H3BPM9	Q9Y3E1;H3BPM9	HDGFRP3	Hepatoma-derived growth factor-related protein 3	2655
0.132818	0.390572	0.844772	-0.00784493	0.632696	0.367889	0.544722		4	4	4	30.5	30.5	30.5	16.714	0	13.492	1172800000	35	0.108558	0.87831	0.0716885	0.0319774	M0R3D6;M0R1A7;M0R117;Q02543;M0R0P7	M0R3D6;M0R1A7;M0R117;Q02543;M0R0P7	RPL18A	60S ribosomal protein L18a (Fragment)	800
-1.48326	-0.761906	-0.935272	-0.970684	-1.5721	-0.717854	-1.25207		10	10	10	12.7	12.7	12.7	165.76	0	96.291	303200000	45	0.0862324	0.885952	0.0680315	0.029792	O94916;J3KRL6	O94916	NFAT5	Nuclear factor of activated T-cells 5	973
1.80284	2.21061	1.91055	1.90171	2.02459	1.96409	1.74147		22	22	21	40.8	40.8	40	94.868	0	303.15	2105800000	108	0.210193	0.879486	0.066702	0.03139	Q6PCB5;A0A087X239;C9JM20;H7C2D3	Q6PCB5;A0A087X239	RSBN1L	Round spermatid basic protein 1-like protein	1765
-1.66189	-2.16078	-1.56421	-1.79449	-2.44891	-1.75106	-1.45193		8	8	8	16	16	16	107.11	0	32.835	204070000	15	0.0806106	0.889823	0.0659696	0.028774	Q14149;H0YHQ4;H0YIR5	Q14149	MORC3	MORC family CW-type zinc finger protein 3	1509
6.75181	6.34518	5.93013	6.22875	6.53445	6.01555	6.35238		58	58	58	56.4	56.4	56.4	141.15	0	323.31	38390000000	524	0.0908596	0.89973	0.0595915	0.0266429	Q92797;A0A087WUE9;M0R3C7;M0QXP5;M0R180;M0R1C2;M0R033;M0R039	Q92797;A0A087WUE9;M0R3C7	SYMPK	Symplekin	2083
2.49449	3.27277	2.58646	3.11796	2.83726	2.45941	2.49738		17	17	17	64.5	64.5	64.5	50.144	0	173.65	3712000000	125	0.0729041	0.907285	0.0565699	0.0248593	Q9UKX7;B0QY21;X6RKQ2;B1AHA5	Q9UKX7	NUP50	Nuclear pore complex protein Nup50	2583
-3.3947	-3.21912	-3.87852	-3.6034	-3.54373	-3.40203	-3.66382		1	1	1	19.8	19.8	19.8	10.739	0.0012848	2.8029	36438000	3	0.115596	0.904355	0.0557985	0.0256216	P07919	P07919	UQCRH	Cytochrome b-c1 complex subunit 6, mitochondrial	1041
2.06686	1.11484	0.612061	0.955719	1.55025	1.13955	1.19005		10	10	10	35.5	35.5	35.5	42.07	0	57.444	1412200000	64	0.0501522	0.913443	0.0556912	0.02334	Q9H6Y2;G3V1J0;D6RGJ8	Q9H6Y2;G3V1J0	WDR55	WD repeat-containing protein 55	2358
-0.866556	-0.0352898	-1.52443	-0.652569	-1.06347	-0.788197	-0.947491		6	6	6	30.7	30.7	30.7	24.593	0	72.318	346390000	26	0.0501073	0.914783	0.054173	0.0228013	O75396;A0A087X1A9	O75396;A0A087X1A9	SEC22B	Vesicle-trafficking protein SEC22b	931
-1.70273	-2.03607	-0.954004	-1.73996	-1.0196	-1.78105	-1.92937		5	5	4	17.8	17.8	14.6	63.664	0	14.947	299280000	19	0.0514769	0.915149	0.0532282	0.0225546	Q14592;M0R0J6	Q14592	ZNF460	Zinc finger protein 460	1531
-2.23683	-3.24415	-3.01676	-3.14931	-2.36052	-2.78382	-3.24479		4	4	4	12.2	12.2	12.2	50.046	0	5.7663	61042000	8	0.0519499	0.915989	0.0520274	0.0221506	Q96N11	Q96N11	C7orf26	Uncharacterized protein C7orf26	2183
1.1894	1.02556	0.74688	1.12413	1.0797	0.831007	0.711885		8	8	8	36.6	36.6	36.6	35.772	0	51.989	1286700000	51	0.117169	0.913379	0.0505994	0.0234337	J3QQJ0;Q9UHR5;X6R3T8;J3QLH3;J3QLM2;J3KRR6;F5H478;J3KRU5;J3KS14	J3QQJ0;Q9UHR5;X6R3T8;J3QLH3	SAP30BP	SAP30-binding protein (Fragment)	743
2.57037	2.91019	3.00835	3.0627	2.97122	2.52422	2.55906		13	13	2	68.2	68.2	18.9	31.02	0	183.8	4157800000	101	0.0917565	0.914966	0.0503329	0.0228984	F8VY35;F5H4R6;P55209;H0YIV4;F8VV59;F8W0J6;F8VUX1;F8W020;F8W118;H0YH88;F8VXI6;F8VRJ2;F8VVB5	F8VY35;F5H4R6;P55209;H0YIV4;F8VV59;F8W0J6;F8VUX1;F8W020;F8W118;H0YH88;F8VXI6;F8VRJ2	NAP1L1	Nucleosome assembly protein 1-like 1 (Fragment)	539
0.605669	0.809315	0.355312	0.587267	0.529823	0.421648	0.625084		19	19	19	34	34	34	86.47	0	63.357	1060300000	88	0.15298	0.913849	0.0491432	0.0231619	Q08J23	Q08J23	NSUN2	tRNA (cytosine(34)-C(5))-methyltransferase	1437
-2.14434	-1.92117	-1.64026	-2.21752	-1.7587	-1.79185	-2.03302		6	6	3	6.6	6.6	4.5	149.82	0	16.228	185730000	12	0.0994542	0.916196	0.0483511	0.0222129	Q8N4C8;I3L2I2;C9J338	Q8N4C8;I3L2I2	MINK1	Misshapen-like kinase 1	1936
-2.30958	-7.34808	-2.3172	-3.13085	-3.33813	-4.68216	-4.99028		4	4	4	14.6	14.6	14.6	50.663	0	65.389	67583000	11	0.00965709	0.950533	0.0437333	0.0124611	P50395;Q5SX87;Q5SX91;V9GYJ7;V9GYF8;Q5SX90;P31150	P50395;Q5SX87;Q5SX91	GDI2	Rab GDP dissociation inhibitor beta	1266
-1.19196	-0.840166	-0.594547	-0.648251	-1.14556	-1.03451	-0.839655		9	8	8	13.4	12.7	12.7	113.93	0	24.446	468890000	46	0.075832	0.926525	0.0414375	0.0188816	E9PGM9;P78332;F8WCA5;C9J250	E9PGM9;P78332;F8WCA5	RBM6	RNA-binding protein 6	478
-1.39898	-1.48364	-1.21117	-1.1885	-1.44477	-1.30155	-1.68879		10	10	10	18.9	18.9	18.9	102.19	0	33.797	214330000	35	0.104447	0.92674	0.041304	0.0192618	Q96DY7;H0YB28	Q96DY7	MTBP	Mdm2-binding protein	2128
0.689348	-0.340231	0.96903	0.144665	0.194737	0.597736	0.663092		20	20	20	23.2	23.2	23.2	159.15	0	63.094	915270000	68	0.0365664	0.934978	0.0393252	0.0166006	Q15596;E7EWM1;H0YBB6	Q15596;E7EWM1	NCOA2	Nuclear receptor coactivator 2	1584
3.95773	3.67331	3.10085	3.91394	3.63338	3.572	3.0367		12	12	12	42.2	42.2	42.2	40.241	0	92.088	7536900000	100	0.0437484	0.935854	0.0382911	0.016631	Q14320;B0S8I6;Q9Y247	Q14320;B0S8I6	FAM50A	Protein FAM50A	1522
0.479191	0.391275	-0.560436	-0.0760307	0.143122	0.0223045	0.182306		5	5	5	29.2	29.2	29.2	40.569	0	147.92	593410000	24	0.042579	0.939443	0.0354179	0.0154862	P50219;C9K088	P50219	MNX1	Motor neuron and pancreas homeobox protein 1	1264
2.87499	2.83142	2.38723	3.06819	2.97784	2.3573	2.24818		8	8	8	34.2	34.2	34.2	26.888	0	88.095	4146100000	85	0.0430748	0.940121	0.0349978	0.0153464	Q86V81;E9PB61	Q86V81;E9PB61	ALYREF	THO complex subunit 4	1852
-1.95755	-1.33352	-1.18089	-0.646904	-2.08139	-1.32988	-2.03313		8	8	8	10.6	10.6	10.6	170.51	0	15.276	196670000	12	0.0243575	0.948681	0.0321722	0.0131456	Q9NRY4;A2RRE5	Q9NRY4;A2RRE5	ARHGAP35	Rho GTPase-activating protein 35	2429
0.497625	0.948404	0.473686	0.529833	0.580984	0.955547	0.379265		15	15	15	25.2	25.2	25.2	71.648	0	32.022	1033700000	56	0.051092	0.948772	0.028498	0.0129884	J3KNN5;Q9UJV9;H0Y8L8;H0YA06;D6RGI7	J3KNN5;Q9UJV9	DDX41	Probable ATP-dependent RNA helicase DDX41 (Fragment)	716
0.0258026	0.465828	-0.285778	-0.11614	0.514366	-0.280758	0.058651		7	7	7	27.9	27.9	27.9	37.548	0	17.498	689300000	25	0.0307349	0.958297	0.0245878	0.0108184	Q70Z53	Q70Z53	FRA10AC1	Protein FRA10AC1	1798
0.73966	0.977184	1.46093	1.36286	1.15336	0.926331	0.70097		8	8	7	38.1	38.1	34.3	23.811	0	84.973	2350200000	72	0.0325797	0.959332	0.0233787	0.010413	H0YA96;H0Y8G5;Q14103;D6RAF8;D6RF44;D6RBQ9;D6RD83	H0YA96;H0Y8G5;Q14103;D6RAF8;D6RF44	HNRNPD	Heterogeneous nuclear ribonucleoprotein D0 (Fragment)	623
-1.50267	-0.945488	-1.32223	-1.35027	-1.35714	-0.95278	-1.44963		5	4	4	38.5	32.4	32.4	19.757	0	27.413	122040000	20	0.0373954	0.964104	0.0206602	0.00943532	A0A087X271;B4DDF4;B4DUT8;Q99439;K7ES69;A0A087X1X5;H3BVI6;A0A087WV51;H3BQH0	A0A087X271;B4DDF4;B4DUT8;Q99439;K7ES69;A0A087X1X5;H3BVI6	CNN2	Calponin (Fragment)	101
-1.31765	-0.22542	-0.813082	-0.439152	-0.709906	-1.06191	-0.983843		6	6	6	22.2	22.2	22.2	49.192	0	29.863	391800000	27	0.0142702	0.979661	0.0133201	0.00575945	Q9H0U9	Q9H0U9	TSPYL1	Testis-specific Y-encoded-like protein 1	2316
-1.47246	-1.79616	-1.30009	-1.51716	-1.79424	-1.19786	-1.62598		4	4	4	21.4	21.4	21.4	20.336	0	49.763	185830000	20	0.0191204	0.983029	0.0109053	0.0049748	A0A087WT30;Q8N5I9	A0A087WT30;Q8N5I9	C12orf45	Uncharacterized protein C12orf45	17
1.88017	1.55369	1.51196	1.48367	1.61058	1.81786	1.64002		19	19	19	27.1	27.1	27.1	102.45	0	93.892	2021500000	133	0.028316	0.982549	0.0105723	0.00497054	Q15269;A0A0B4J2E5;C9J544;A0A096LPI6	Q15269;A0A0B4J2E5	PWP2	Periodic tryptophan protein 2 homolog	1569
0.269623	0.949739	1.23125	0.822134	1.08531	0.559389	0.762037		16	16	16	49.4	49.4	49.4	60.648	0	113.87	1267100000	83	0.0118994	0.985706	0.00965261	0.00425023	Q96G26;Q9Y483;B4DZG1	Q96G26;Q9Y483;B4DZG1	MTF2	MTF2 protein	2141
0.86533	1.28807	1.16018	1.47792	0.515747	1.28892	1.10317		8	8	8	50.7	50.7	50.7	24.583	0	65.009	902200000	51	0.0100793	0.987747	0.00808779	0.00356667	H0YMZ1;H0YN18;H0YL69;P25789;H0YKT8;H0YMA1;H0YKS0;H0YLC2;H0YMI6;H0YMV3;H0YLS6	H0YMZ1;H0YN18;H0YL69;P25789;H0YKT8;H0YMA1;H0YKS0;H0YLC2;H0YMI6	PSMA4	Proteasome subunit alpha type (Fragment)	652
-1.82234	-1.4495	-1.77347	-1.52828	-1.58664	-2.07686	-1.56635		6	6	6	35.4	35.4	35.4	26.286	0	7.1552	221980000	17	0.0142906	0.987335	0.00776227	0.00355742	E9PB51;Q9BWF3;D6R9K7;J3QRR5;E9PLB0;E9PM61;U3KQD5;Q9BQ04	E9PB51;Q9BWF3;D6R9K7;J3QRR5;E9PLB0;E9PM61;U3KQD5;Q9BQ04	RBM4	RNA-binding protein 4 (Fragment)	467
-0.27013	-0.886499	-0.0608292	-0.711178	-0.620817	0.0352135	-0.33918		10	9	9	21.8	20.7	20.7	77.319	0	103.58	462960000	43	0.00365589	0.996041	0.00317081	0.00138635	A0A0C4DGT8;A0A087WWP8;Q5VWQ0;A0A0C4DH79	A0A0C4DGT8;A0A087WWP8;Q5VWQ0	RSBN1	Round spermatid basic protein 1	58
-0.59239	0.377642	0.621227	-0.0905132	0.34441	0.149847	0.134184		6	6	6	37	37	37	24.561	0	38.133	628550000	22	0.00101912	0.999161	0.00101105	0.000434395	H3BV80;H3BMM9;H3BTC0;Q15287;H3BPG5;H3BMS0;H3BRK4;H3BTV0;H3BNI3;H3BP82;H3BTR6;H3BUG0;H3BTY0;H3BNU7;H3BUL0	H3BV80;H3BMM9;H3BTC0;Q15287;H3BPG5;H3BMS0	RNPS1	RNA-binding protein with serine-rich domain 1	664
2.68447	3.52117	2.59718	3.24013	2.89571	2.85788	2.7405		12	12	12	36.8	36.8	36.8	49.512	0	288.94	5047000000	101	0.000852757	0.999366	0.000716368	0.000314575	O14929;F8W9G7;F8WEW1	O14929	HAT1	Histone acetyltransferase type B catalytic subunit	840
-2.61008	-1.71647	-1.98334	-2.06808	-1.92573	-2.10403	-2.3139		6	6	6	18.6	18.6	18.6	61.554	0	10.468	172820000	15	0.000494279	0.999436	-0.000361125	-0.000161142	Q9UK59;F8WAY1	Q9UK59	DBR1	Lariat debranching enzyme	2571
-4.52458	-1.08839	-3.77353	-3.0773	-3.00835	-3.00224	-3.41965		3	3	2	28.2	28.2	20.5	17.894	0	13.929	102200000	13	0.000731607	0.998382	-0.00195201	-0.00067767	H0YM21;H0YMJ0;H0YLJ3;B3KTM8;Q9UBU8;H0YLV1;H0YMT8;H0YNE0;H0YNX3	H0YM21;H0YMJ0;H0YLJ3;B3KTM8;Q9UBU8;H0YLV1;H0YMT8;H0YNE0	MORF4L1	Mortality factor 4-like protein 1 (Fragment)	281
-0.805273	-1.98036	-2.29554	-1.309	-1.70723	-1.49385	-2.25446		9	9	9	14.9	14.9	14.9	124.07	0	26.082	250070000	18	0.00190231	0.99698	-0.00259097	-0.00105751	P37275;H0YMD3;H0YND9	P37275	ZEB1	Zinc finger E-box-binding homeobox 1	1198
0.85899	0.645207	0.395416	1.09218	0.648628	0.352119	0.453911		11	11	11	44.6	44.6	44.6	39.681	0	55.103	780520000	52	0.00519322	0.995747	-0.00350555	-0.00157631	P35249;C9JZI1;C9J8M3;C9JTT7;H7C1P0;C9JXZ7;C9JGY5;F8WE44	P35249;C9JZI1;C9J8M3	RFC4	Replication factor C subunit 4	1184
-0.0866566	-0.4449	0.0279903	-0.258717	-0.173828	0.274101	-0.49518		5	5	5	22.6	22.6	22.6	33.524	0	7.4099	709610000	16	0.00658147	0.993975	-0.00444969	-0.00200022	I3L0U5;Q6PK04	I3L0U5;Q6PK04	CCDC137	Coiled-coil domain-containing protein 137 (Fragment)	700
-1.86994	-2.42056	-3.05679	-1.78227	-2.38181	-3.06558	-2.54128		4	4	4	8	8	8	72.233	0	11.701	107390000	18	0.00496964	0.991574	-0.00635894	-0.002623	Q9NXH9;K7EQQ8;K7EQU7;K7EQY6;K7ENI9	Q9NXH9;K7EQQ8;K7EQU7	TRMT1	tRNA (guanine(26)-N(2))-dimethyltransferase	2475
-1.97484	-2.13608	-1.34105	-1.48	-1.73867	-1.69129	-2.32447		6	6	4	19.9	19.9	15.4	43.727	0	26.285	176360000	13	0.00985215	0.987282	-0.00871738	-0.0037984	Q9NQ29;B8ZZ10;A8MYV2;B8ZZ09;F8WBC1;F2Z322	Q9NQ29;B8ZZ10;A8MYV2	LUC7L	Putative RNA-binding protein Luc7-like 1	2412
-1.36713	-1.28787	-1.76364	-1.64213	-1.11117	-1.92163	-1.15721		5	5	5	17.1	17.1	17.1	47.863	0	16.475	199100000	20	0.0190658	0.975535	-0.0148468	-0.0065628	Q92466;A0A087X0X5;A0A087WYT8;A0A087WW71	Q92466;A0A087X0X5;A0A087WYT8	DDB2	DNA damage-binding protein 2	2059
2.82179	1.74059	2.47715	2.33804	2.30852	2.67427	2.12636		21	21	21	45	45	45	61.992	0	153.2	3311700000	120	0.0171833	0.975452	-0.0152887	-0.00664999	Q9BVP2;C9JYH9;C9JZT7;B4DMU5	Q9BVP2	GNL3	Guanine nucleotide-binding protein-like 3	2269
1.97727	1.65118	2.03831	2.30067	1.92943	1.66013	1.7385		13	13	2	35.6	35.6	4.7	59.875	0	243.83	2327000000	89	0.0316921	0.968578	-0.0182595	-0.00831245	Q9UHX1	Q9UHX1	PUF60	Poly(U)-binding-splicing factor PUF60	2557
-2.33284	-2.58596	-2.65456	-2.11926	-2.50225	-2.84708	-2.55514		5	5	5	26.7	26.7	26.7	29.062	0	23.066	87565000	20	0.0324456	0.968462	-0.0185177	-0.00843649	O75822;H0YGJ7;H0YLP3	O75822	EIF3J	Eukaryotic translation initiation factor 3 subunit J	957
-2.07072	-0.557854	-1.63269	-1.07106	-1.3676	-1.52042	-1.64665		15	15	15	26.2	26.2	26.2	86.721	0	43.602	297040000	30	0.0157884	0.970193	-0.0189896	-0.00790031	F8WE91;Q9Y6K1;A0A0C4DG02	F8WE91;Q9Y6K1;A0A0C4DG02	DNMT3A	DNA (cytosine-5)-methyltransferase 3A	588
1.4879	0.550043	0.964405	0.758434	1.15482	1.48051	0.69607		11	11	9	31.9	31.9	26.7	50.403	0	26.163	1416300000	45	0.0233527	0.963747	-0.0216754	-0.00936691	B3KPJ4;A0A0A0MSI2;Q8IXK0	B3KPJ4;A0A0A0MSI2;Q8IXK0	PHC2	Polyhomeotic-like protein 2	150
2.49558	1.86327	1.92027	2.13303	2.19215	2.05434	2.10573		38	35	35	40	37.3	37.3	148.12	0	234.7	2862100000	197	0.0574412	0.949153	-0.0282734	-0.0130152	F5H070;Q9Y4C1;F8WE62;C9J7Q7;C9JC73	F5H070;Q9Y4C1;F8WE62	KDM3A	Lysine-specific demethylase 3A	526
-2.0011	-0.901468	-1.45584	-1.39005	-1.59613	-1.18256	-1.52815		9	9	9	12.7	12.7	12.7	112.26	0	14.379	173120000	14	0.0341095	0.950871	-0.0285803	-0.0124985	A0A0A0MQS0;F8W9L8;A8MW92;E9PM57;A8MUE8;A8MXR8;E5RK91;A0A0D9SG14;H0YC05	A0A0A0MQS0;F8W9L8;A8MW92	PHF20L1	PHD finger protein 20-like protein 1	112
-2.00261	0.0740013	0.42041	-0.600933	0.23736	-1.05412	-0.478682		4	4	4	61.6	61.6	61.6	10.116	0	10.249	348070000	24	0.0135469	0.958956	-0.0286377	-0.0105763	Q9H3K6;H3BV85;H3BTW0;A0A0B4J295;H3BVE0	Q9H3K6	BOLA2	BolA-like protein 2	2335
2.52001	2.10267	1.94513	2.65694	2.47006	1.64266	2.11149		13	13	13	44.4	44.4	44.4	42.189	0	206.34	2029300000	63	0.0353389	0.947669	-0.0310178	-0.0134819	O43502;J3QKK3;H7C1R0;J3QLQ2;Q7KZJ0;J3QR58;J3QLB5;E9PI66;A0A087WZ35;H7C2Q5	O43502;J3QKK3;H7C1R0	RAD51C	DNA repair protein RAD51 homolog 3	879
-0.591562	-1.6743	-0.972334	-0.580542	-0.86771	-1.67083	-1.0674		8	8	8	43.4	43.4	43.4	37.646	0	50.828	292580000	30	0.0293094	0.946874	-0.0327778	-0.0137678	O95400	O95400	CD2BP2	CD2 antigen cytoplasmic tail-binding protein 2	991
0.89496	0.456764	0.719595	0.872284	0.706778	0.641931	0.67432		21	21	21	26.5	26.5	26.5	128.72	0	129.97	1069200000	75	0.0989764	0.938534	-0.0333885	-0.0157302	Q5SVZ6;Q5SVZ7	Q5SVZ6	ZMYM1	Zinc finger MYM-type protein 1	1674
2.63491	2.67191	3.06809	2.86022	2.7464	2.89611	2.79884		30	30	1	53.2	53.2	1.6	91.054	0	323.31	4219000000	206	0.100281	0.938275	-0.0337539	-0.0159034	A0A0C4DGP2	A0A0C4DGP2	KIF18B	Kinesin-like protein	203
-0.0787735	0.381632	-0.167	-0.00819015	0.261431	0.350813	-0.273165		17	17	17	19.2	19.2	19.2	124.34	0	82.868	779100000	53	0.0599013	0.935087	-0.037436	-0.0168682	Q92900	Q92900	UPF1	Regulator of nonsense transcripts 1	2088
2.92435	2.86755	3.06788	2.94667	2.9514	3.0834	2.99555		26	26	26	25.1	25.1	25.1	116.99	0	306.27	5091900000	171	0.267478	0.925869	-0.0409991	-0.0198794	Q13523;H0YDJ3	Q13523;H0YDJ3	PRPF4B	Serine/threonine-protein kinase PRP4 homolog	1487
-1.89396	-2.29279	-2.38041	-1.69195	-2.23151	-2.19775	-2.4654		6	6	6	17.9	17.9	17.9	68.119	0	15.659	112090000	18	0.0650688	0.926453	-0.0424013	-0.0190158	Q8TAT6;I3L283;A0A0D9SFI9;I3L4U9;I3L3I1	Q8TAT6	NPLOC4	Nuclear protein localization protein 4 homolog	2002
2.8403	3.17196	1.78657	3.07815	3.35572	1.72094	2.41342		4	4	4	31.4	31.4	31.4	11.737	0	49.856	5472900000	36	0.0259184	0.935467	-0.0424525	-0.016611	P10599	P10599	TXN	Thioredoxin	1061
-0.849953	-1.76976	-2.48106	-1.72156	-1.9893	-1.12115	-1.7946		14	12	12	5.3	4.8	4.8	396.21	0	38.082	224180000	30	0.0329001	0.930942	-0.0436023	-0.0177758	E7EVZ1;Q86UP3;H0YC81;E5RI93;E5RGK3;E5RHS1;E5RG79	E7EVZ1;Q86UP3	ZFHX4	Zinc finger homeobox protein 4	457
-1.88798	-1.89547	-1.98346	-1.66104	-1.94071	-1.50511	-2.40706		5	5	5	23.5	23.5	23.5	38.367	0	28.784	166890000	19	0.0656373	0.925761	-0.0438209	-0.0196018	Q9H8G2	Q9H8G2	CAAP1	Caspase activity and apoptosis inhibitor 1	2373
-3.33644	-2.45819	-2.60268	-2.43191	-3.22173	-2.57547	-2.79021		7	7	7	4.5	4.5	4.5	224.29	0	19.54	147890000	20	0.0504252	0.926378	-0.0442753	-0.0192054	Q7RTP6;J3KSK6	Q7RTP6	MICAL3	Protein-methionine sulfoxide oxidase MICAL3	1816
1.53813	1.71065	2.10511	1.98475	2.13311	1.12535	2.0744		11	11	11	43	43	43	40.259	0	50.531	2679900000	88	0.0496697	0.926628	-0.0447706	-0.019354	Q15545;A0A096LPC3	Q15545	TAF7	Transcription initiation factor TFIID subunit 7	1582
-0.573483	-0.612541	-0.902674	-0.861376	0.0890408	-0.941494	-0.88835		9	9	9	20.3	20.3	20.3	67.958	0	17.291	486110000	43	0.0521849	0.925612	-0.0456878	-0.0198212	Q96PQ6;K7EKT9	Q96PQ6	ZNF317	Zinc finger protein 317	2191
-0.553661	0.659185	0.525375	0.263084	0.574631	-0.282883	0.469811		3	3	3	27.1	27.1	27.1	19.245	0	15.707	961110000	45	0.0402023	0.926205	-0.0458609	-0.0191667	E7EMN6;P41236;E7EUI7;Q6NXS1	E7EMN6;P41236;E7EUI7;Q6NXS1	PPP1R2	Protein phosphatase inhibitor 2 (Fragment)	423
0.29344	-0.455818	-1.19637	0.148315	-0.769884	-0.848028	-0.149094		9	8	6	20.9	19.6	16.3	72.659	0	14.095	567130000	27	0.0359813	0.926248	-0.0482426	-0.0196137	A0A087WT67;O14628;E9PIY8	A0A087WT67;O14628;E9PIY8	ZNF195	Zinc finger protein 195	19
4.66253	5.1328	5.35518	5.22076	4.95433	5.1798	5.05089		35	35	33	50.8	50.8	47.4	87.343	0	323.31	21285000000	346	0.100605	0.913731	-0.051271	-0.0234604	Q9NR30	Q9NR30	DDX21	Nucleolar RNA helicase 2	2419
-1.16256	-2.06829	-1.75947	-1.14689	-1.96941	-1.90084	-1.42654		6	6	6	8.8	8.8	8.8	145.89	0	13.768	218980000	16	0.0571845	0.915293	-0.0525203	-0.0226235	Q9C0J8;B9A053	Q9C0J8	WDR33	pre-mRNA 3 end processing protein WDR33	2300
-0.958815	-0.373253	-0.72674	-0.67223	-0.613031	-0.842772	-0.393021		11	11	11	21.4	21.4	21.4	78.91	0	43.006	450280000	31	0.114571	0.904412	-0.0560058	-0.0256919	Q49AG3;E9PJT5;E9PJ57;E9PM71	Q49AG3	ZBED5	Zinc finger BED domain-containing protein 5	1629
3.4186	3.87709	3.66028	3.87319	3.87178	3.54885	3.555		35	35	35	41.8	41.8	41.8	121	0	323.31	8923800000	247	0.145691	0.893078	-0.060211	-0.0279301	O00267;M0QYL9;M0R2M5	O00267	SUPT5H	Transcription elongation factor SPT5	816
1.24148	2.07883	2.50197	2.27443	1.1738	2.16823	2.39318		3	3	3	26.8	26.8	26.8	24.737	0	59.071	3938600000	39	0.0471112	0.906389	-0.06165	-0.025126	O95372;Q5QPQ0;Q5QPN5;Q5QPN9;Q5QPQ1;Q5QPQ3;Q5QPQ2	O95372;Q5QPQ0	LYPLA2	Acyl-protein thioesterase 2	987
-2.46283	-1.16428	-0.210131	-0.803137	-1.18004	-1.50684	-1.37041		6	6	6	15.1	15.1	15.1	55.133	0	12.569	357360000	29	0.0382018	0.906855	-0.0639691	-0.0248391	Q9H040;B1AKT1	Q9H040	SPRTN	SprT-like domain-containing protein Spartan	2306
-1.58342	-1.20899	-0.828361	-1.24627	-1.45877	-0.680242	-1.17626		6	6	2	47	47	12.7	20.697	0	13.736	329400000	23	0.089876	0.886865	-0.0665361	-0.0293509	P84077;P61204;F5H423;H0YGG7	P84077;P61204;F5H423	ARF1	ADP-ribosylation factor 1	1335
-3.10563	-2.47973	-2.30288	-2.63603	-2.45898	-2.54296	-2.60229		5	3	3	14.8	10.5	10.5	46.513	0	92.556	91879000	16	0.123018	0.879955	-0.069348	-0.0313955	Q9Y383;A0A0A6YYC3;A0A0A6YYJ8;V9GZ75;F8WEU3	Q9Y383;A0A0A6YYC3;A0A0A6YYJ8	LUC7L2	Putative RNA-binding protein Luc7-like 2	2649
1.6534	2.22689	2.00157	2.25322	1.91559	2.11743	1.83379		25	25	18	32.9	32.9	27.8	132.88	0	173.7	2691800000	125	0.145741	0.878683	-0.0693843	-0.0318357	Q8TAQ2;F8VXC8;F8VZW6	Q8TAQ2;F8VXC8	SMARCC2	SWI/SNF complex subunit SMARCC2	1999
1.72964	1.42634	0.850746	1.72601	1.29567	1.46172	1.13926		14	14	14	20.6	20.6	20.6	121.34	0	169.03	1804100000	90	0.097131	0.880657	-0.0700905	-0.030989	Q6ZW49;H7BZI8;F8WC23	Q6ZW49	PAXIP1	PAX-interacting protein 1	1796
-1.28209	-1.00968	0.144857	-0.605112	-0.727861	-1.05278	-0.190018		8	8	8	44.8	44.8	44.8	29.999	0	22.069	536970000	39	0.059543	0.886383	-0.071696	-0.0295967	Q15691	Q15691	MAPRE1	Microtubule-associated protein RP/EB family member 1	1588
3.84961	3.65876	3.34002	4.13878	3.92028	3.16742	3.53457		32	32	32	48.5	48.5	48.5	95.05	0	323.31	8043200000	237	0.0950158	0.876895	-0.0741326	-0.0324781	O15381;E9PH71;E7EWK7;C9J6P7;E9PGD8;C9JP83;F8WF01	O15381	NVL	Nuclear valosin-containing protein-like	858
-2.88498	-2.73494	-2.8753	-2.44028	-2.875	-2.48944	-3.22521		3	3	3	13.9	13.9	13.9	32.854	0	12.218	93227000	9	0.124559	0.872797	-0.0742566	-0.0334318	O95456;F8WBH7	O95456	PSMG1	Proteasome assembly chaperone 1	994
2.04533	1.13034	0.517403	0.91802	1.56295	1.36647	1.37834		12	12	12	28	28	28	51.233	0	43.851	1892700000	72	0.0656603	0.879264	-0.0754215	-0.0313565	Q5JTV1;Q9UKD1;Q9Y692	Q5JTV1;Q9UKD1	GMEB2	Glucocorticoid modulatory element binding protein 2, isoform CRA_a	1662
-0.26823	-1.0994	-0.330969	-1.15797	-0.584187	0.153835	-0.359533		7	7	7	24.6	24.6	24.6	47.138	0	46.616	616380000	30	0.0717789	0.873847	-0.0792359	-0.0331298	Q8N5F7;Q5M9Q1	Q8N5F7	NKAP	NF-kappa-B-activating protein	1943
5.42365	4.43631	3.88782	4.90562	4.82349	4.54582	4.37882		22	22	22	42.9	42.9	42.9	68.002	0	195.27	11756000000	200	0.071178	0.87229	-0.0808438	-0.0336459	O00541;B5MCF9;B3KXD6;H7BYY8;H7C267	O00541;B5MCF9;B3KXD6	PES1	Pescadillo homolog	825
-1.05097	-0.141201	-0.504866	-0.333386	-0.67559	-0.480516	-0.438088		11	11	11	17.2	17.2	17.2	106.16	0	14.089	372010000	29	0.13196	0.855187	-0.0837833	-0.0374558	Q8NI08;H0Y5F6;H0Y6T0;Q5TF96	Q8NI08	NCOA7	Nuclear receptor coactivator 7	1994
2.11476	2.53513	2.10378	2.3734	2.30131	2.48185	2.18872		31	31	31	27.1	27.1	27.1	182.77	0	116.92	2890400000	166	0.245477	0.845359	-0.0850916	-0.0397738	Q8NI27;A0A0C4DG98;H0Y815;F2Z2V2;B7ZBA0;H0Y594;H0Y7U4	Q8NI27;A0A0C4DG98	THOC2	THO complex subunit 2	1995
-1.15033	-2.48108	-1.69425	-1.54123	-1.936	-1.649	-1.62303		7	7	7	23.3	23.3	23.3	47.006	0	23.586	284460000	21	0.0938558	0.854975	-0.0879038	-0.0375845	Q96JN0	Q96JN0	LCOR	Ligand-dependent corepressor	2170
0.0551529	0.422255	0.466703	0.512522	0.503161	0.224558	0.37178		15	15	15	27	27	27	97.181	0	116.66	773080000	59	0.265386	0.838787	-0.0883015	-0.0413534	Q99549;A0A0A0MT47;H0Y6J1	Q99549	MPHOSPH8	M-phase phosphoprotein 8	2222
1.74998	2.09114	0.989372	1.8231	1.88989	1.53556	1.54538		29	29	29	45.9	45.9	45.9	94.474	0	207.21	1959100000	128	0.110366	0.850632	-0.0883209	-0.038509	Q5T5X7	Q5T5X7	BEND3	BEN domain-containing protein 3	1686
1.28876	0.243725	0.00712967	0.818262	0.542583	0.714964	0.339943		16	16	16	19.5	19.5	19.5	121.32	0	53.617	1069400000	67	0.0932062	0.85086	-0.0907335	-0.0385774	O00203;Q13367;F5GYB0;H0YBD0;F5GWU4	O00203	AP3B1	AP-3 complex subunit beta-1	813
-2.69367	-3.10729	-3.1395	-2.42536	-3.4923	-2.5667	-3.06806		4	4	3	25.2	25.2	19.7	28.804	0	3.7296	97445000	6	0.107709	0.845703	-0.0920494	-0.0398005	P18669;P15259	P18669	PGAM1	Phosphoglycerate mutase 1	1110
3.59961	3.09792	3.44687	3.43927	3.75879	3.40754	3.29227		30	30	30	32	32	32	131.61	0	323.31	4894900000	182	0.214066	0.833243	-0.0930001	-0.0428282	Q76FK4;F5H101;F8WE42;F5GWN9;A0A0A0MSJ1;F5H8B8;F5H532;F5H0I5;F5H7D5;F5GXV1;F5H797;F5H692	Q76FK4;F5H101;F8WE42	NOL8	Nucleolar protein 8	1804
-0.871254	-0.955023	-1.12912	-0.76692	-0.468027	-1.05151	-1.27742		6	5	5	34.9	31.2	31.2	30.171	0	29.312	417640000	19	0.16586	0.834098	-0.0941637	-0.0424716	P31269;D6RAR5;A8MVF3	P31269;D6RAR5	HOXA9	Homeobox protein Hox-A9	1171
1.5221	1.79445	2.26838	2.06696	2.10579	1.90596	1.74831		26	26	25	46.9	46.9	45.7	91.099	0	215.73	2624000000	136	0.177515	0.833306	-0.0951112	-0.0431044	A0A087WVR3;A0A087WTW0;Q96T88;A0A087WWG9	A0A087WVR3;A0A087WTW0;Q96T88;A0A087WWG9	UHRF1	E3 ubiquitin-protein ligase UHRF1	24
-0.454397	-0.796049	-0.660625	-0.377768	-0.332678	-0.859192	-0.591759		9	9	9	20.3	20.3	20.3	75.235	0	22.912	385640000	36	0.234216	0.826869	-0.0966749	-0.0446557	Q2TB10;C9JHX9;A0A087WXB4;C9K0M9;C9JLY3	Q2TB10	ZNF800	Zinc finger protein 800	1614
0.00390625	-0.675978	-0.952316	-0.154905	-0.478922	-0.726503	-0.413341		8	8	8	30.6	30.6	30.6	39.153	0	30.468	545140000	31	0.132935	0.832503	-0.0980446	-0.0430899	Q9H9L3	Q9H9L3	ISG20L2	Interferon-stimulated 20 kDa exonuclease-like 2	2385
-1.65799	-1.82644	-1.86045	-1.13664	-1.96991	-1.61598	-2.0099		6	6	6	14.1	14.1	14.1	72.2	0	10.499	196710000	20	0.1521	0.829908	-0.0985184	-0.043878	Q9Y3Z3	Q9Y3Z3	SAMHD1	Deoxynucleoside triphosphate triphosphohydrolase SAMHD1	2662
-3.15788	-2.7013	-3.22244	-3.00692	-3.31636	-2.12329	-3.26192		5	5	5	42.1	42.1	42.1	16.29	0	25.588	128820000	15	0.102901	0.834329	-0.100084	-0.0425065	F8W1R7;G3V1V0;P60660;F8VPF3;J3KND3;G8JLA2;B7Z6Z4;G3V1Y7;F8VZU9;F8W1I5;F8W180;P14649;F8VXL3;H0YI43	F8W1R7;G3V1V0;P60660;F8VPF3;J3KND3;G8JLA2;B7Z6Z4;G3V1Y7	MYL6	Myosin light polypeptide 6	573
1.35529	1.19547	1.55471	1.42297	1.45544	1.65019	1.35574		24	24	24	35	35	35	113.86	0	187.01	1762600000	127	0.385126	0.810356	-0.102598	-0.0485168	A0A0C4DGA6;Q14527;H7C5K0	A0A0C4DGA6;Q14527	HLTF	Helicase-like transcription factor	195
-0.3326	-0.187763	-0.235722	-0.524933	0.147295	-0.0480194	-0.169367		13	13	13	42.3	42.3	42.3	65.539	0	64.506	578340000	58	0.242433	0.81361	-0.103272	-0.0475691	J3KSZ8;Q68DK7;J3QQY0;J3KRQ4;J3KTC2	J3KSZ8;Q68DK7;J3QQY0	MSL1	Male-specific lethal 1 homolog	738
1.5759	1.6088	1.66756	1.63828	1.92014	1.89113	1.43591		18	18	18	42.1	42.1	42.1	70.171	0	158.62	2363100000	126	0.316571	0.810017	-0.103947	-0.0486399	Q96EA4;H0YBG5;D6RC83;D6REZ1;D6R936;D6RIF7;D6RIB8;D6RCL1;D6RDK5	Q96EA4	SPDL1	Protein Spindly	2130
2.55265	1.632	2.71472	2.5642	2.28874	2.42403	2.34705		24	24	24	50.7	50.7	50.7	78.763	0	115.59	3487100000	124	0.136783	0.818386	-0.106218	-0.046368	P10244	P10244	MYBL2	Myb-related protein B	1059
-1.04239	-1.25536	-1.28728	-1.15146	-1.06225	-1.04177	-1.09743		12	11	11	17.6	16.5	16.5	95.532	0	23.325	304210000	34	0.72296	0.799559	-0.106782	-0.0515778	Q6IE81;D6RBB3;D6RFK0;D6RGE7;D6RCS1;D6RC05	Q6IE81	JADE1	Protein Jade-1	1736
4.09187	4.26572	4.13135	4.23217	4.49692	4.00074	4.35238		32	32	13	57.7	57.7	28.4	85.237	0	323.31	10136000000	204	0.345412	0.803145	-0.107567	-0.0504593	P49321;Q5T624;E9PI86;H0YF33;H0YDS9;E9PPQ8	P49321;Q5T624	NASP	Nuclear autoantigenic sperm protein	1248
-2.10702	-1.7934	-2.19492	-2.04714	-1.93454	-1.99082	-1.71151		6	4	4	25.9	18.5	18.5	42.429	0	25.301	94738000	10	0.350545	0.799133	-0.110776	-0.0519096	Q06587	Q06587	RING1	E3 ubiquitin-protein ligase RING1	1427
1.84956	2.63425	2.08536	2.56558	2.58388	1.90791	2.15118		22	22	22	34.9	34.9	34.9	86.604	0	139.75	3210500000	132	0.154737	0.807225	-0.112414	-0.0493992	B7Z6D5;Q96GQ7;A0A087X059;A0A087WYH5	B7Z6D5;Q96GQ7;A0A087X059	DDX27	Probable ATP-dependent RNA helicase DDX27	301
1.7347	1.39387	1.61145	1.48264	1.34519	1.8696	2.08065		29	29	29	33.3	33.3	33.3	133.11	0	291.31	1865900000	139	0.206645	0.800187	-0.114511	-0.0516352	A0A087WUH0;P28715;R4GMW8	A0A087WUH0;P28715;R4GMW8	ERCC5	DNA repair protein-complementing XP-G cells	34
4.07896	4.4449	4.0016	4.58008	4.36184	4.18265	4.04402		31	31	31	51.9	51.9	51.9	80.058	0	323.31	12350000000	280	0.266485	0.792729	-0.116994	-0.053701	P05165;H0Y5U0;Q5JTW6;Q5JVH2;H0Y4B9;H0Y798	P05165	PCCA	Propionyl-CoA carboxylase alpha chain, mitochondrial	1025
5.14982	5.45112	5.34996	5.54729	5.46296	5.31786	5.4141		43	43	43	39.8	39.8	39.8	119.91	0	323.31	30632000000	369	0.585808	0.78053	-0.118586	-0.0566507	Q9Y5B9;G3V5A4;G3V401;G3V2X0	Q9Y5B9	SUPT16H	FACT complex subunit SPT16	2677
-0.774319	-0.592144	-6.90185	-1.94722	-2.75512	-2.8089	-3.03658		5	5	5	13.3	13.3	13.3	71.597	0	10.823	114870000	13	0.0229277	0.878797	-0.119152	-0.0317102	P30291;E9PRU3;E9PQ51	P30291	WEE1	Wee1-like protein kinase	1166
2.96111	3.19745	2.7133	3.52568	3.22595	2.81457	2.7405		20	20	2	55.5	55.5	11.8	60.556	0	176.22	5435100000	134	0.1876	0.794074	-0.119389	-0.0531332	Q49A26;K7EPU6	Q49A26	GLYR1	Putative oxidoreductase GLYR1	1628
1.64608	2.34539	2.36978	2.49642	2.13779	2.20113	2.12759		36	36	36	32.4	32.4	32.4	197.39	0	175.69	3227300000	171	0.212227	0.790724	-0.120313	-0.0541098	Q68CP9;F8WCU9;F8W108;F8VWP4	Q68CP9;F8WCU9;F8W108	ARID2	AT-rich interactive domain-containing protein 2	1722
-1.42454	-1.71773	-1.54261	-1.34819	-0.70347	-1.95775	-1.75227		7	7	7	33.7	33.7	33.7	49.147	0	17.854	231620000	17	0.135471	0.799541	-0.121205	-0.0519152	P55317;P55318	P55317	FOXA1	Hepatocyte nuclear factor 3-alpha	1315
-1.66287	-1.9082	-2.73227	-2.35746	-1.76225	-1.65219	-2.14099		4	4	4	17.6	17.6	17.6	27.56	0	10.7	207520000	24	0.13831	0.796055	-0.122893	-0.0526741	Q9UKD2	Q9UKD2	MRTO4	mRNA turnover protein 4 homolog	2576
-1.28635	-1.08373	-1.53484	-0.274435	-1.02454	-1.41662	-1.99855		5	5	5	16.4	16.4	16.4	58.683	0	19.838	263280000	20	0.101474	0.803214	-0.123103	-0.0504166	A0A0C4DG88;P14859;U3KQN1;U3KQ96;H0YNW1;H0YLL6;B5ME60;A0A0A0MT46;H0YKT2;Q9UKI9;P09086;H0YLC5	A0A0C4DG88;P14859	POU2F1	POU domain protein (Fragment)	193
-1.03915	-2.14465	-0.572805	-0.983545	-1.3078	-0.885458	-1.33488		5	5	5	13.6	13.6	13.6	75.163	0	18.849	329520000	26	0.110526	0.799575	-0.12428	-0.0515156	Q8N184;F8WEL6	Q8N184;F8WEL6	ZNF567	Zinc finger protein 567	1920
4.65955	4.16036	3.79853	4.56545	4.19208	4.20303	4.37121		17	17	17	38.2	38.2	38.2	47.697	0	74.417	11388000000	138	0.214694	0.780411	-0.126795	-0.0567776	P36578;H3BM89;H3BTP7;H3BU31	P36578;H3BM89	RPL4	60S ribosomal protein L4	1196
5.29274	5.88168	5.79854	5.87276	5.96067	5.56762	5.76158		31	31	31	64.1	64.1	64.1	88.549	0	323.31	38015000000	419	0.29962	0.764902	-0.133005	-0.0609064	Q13263;M0R0K9;M0R3C0;M0R2I3	Q13263;M0R0K9	TRIM28	Transcription intermediary factor 1-beta	1476
3.02318	2.03848	3.0811	2.78457	2.75872	3.04384	2.81371		27	27	26	61.6	61.6	59.5	57.936	0	323.31	4850500000	168	0.178725	0.771395	-0.135954	-0.0592787	P14618;B4DNK4;H3BTN5;H3BQ34;H3BR70;H3BUW1;H3BTJ2;H3BT25;H3BU13;H3BN34;H3BQZ3	P14618;B4DNK4;H3BTN5;H3BQ34;H3BR70	PKM	Pyruvate kinase PKM	1081
0.634258	1.61599	0.375111	1.05877	1.42926	1.15562	0.417055		7	7	5	45.5	45.5	36.6	34.128	0	79.867	865990000	31	0.128598	0.774884	-0.140059	-0.0582303	P78337;D6R955;D6R9U1;H0YJC8	P78337	PITX1	Pituitary homeobox 1	1376
5.40191	5.27205	5.17909	5.51306	5.45523	5.35389	5.37871		45	45	45	40	40	40	148.85	0	323.31	22154000000	469	1.01319	0.738593	-0.140873	-0.0680843	Q9BQG0;I3L1L3;I3L2H8;I3L311	Q9BQG0;I3L1L3	MYBBP1A	Myb-binding protein 1A	2245
-0.0931549	-0.505709	-0.458975	0.0830193	-0.48978	-0.349886	-0.0837974		27	21	21	13.3	11.3	11.3	326.02	0	45.844	491640000	37	0.317153	0.74938	-0.142502	-0.0651403	Q3L8U1;H3BTW3;A0A087WU44;H3BSP3;J3KRH9;J3KSW5;H3BRU9	Q3L8U1	CHD9	Chromodomain-helicase-DNA-binding protein 9	1623
-1.6809	-2.14662	-1.76201	-1.88752	-2.20957	-1.48939	-1.28699		5	4	4	19	15.8	15.8	44.2	0	10.241	111650000	12	0.209904	0.754065	-0.144808	-0.0637479	Q9UJU2	Q9UJU2	LEF1	Lymphoid enhancer-binding factor 1	2566
1.11994	1.64885	1.67247	1.70678	1.66399	1.77337	1.35943		14	14	14	52.9	52.9	52.9	31.323	0	158.93	2178100000	62	0.32871	0.742685	-0.145474	-0.0665536	Q53HL2	Q53HL2	CDCA8	Borealin	1643
2.16152	1.58714	1.56205	1.9192	2.02345	1.92535	1.79708		19	19	19	36.3	36.3	36.3	77.193	0	149.04	2057400000	115	0.360067	0.741215	-0.146036	-0.0672128	Q8NCN4;H0YEQ1	Q8NCN4	RNF169	E3 ubiquitin-protein ligase RNF169	1967
0.590851	1.16128	0.730734	1.23416	0.862579	0.961426	0.838627		16	16	16	24.8	24.8	24.8	119.38	0	60.847	1478300000	64	0.346129	0.741418	-0.146574	-0.0672596	O95625;C9J2L2	O95625	ZBTB11	Zinc finger and BTB domain-containing protein 11	999
6.18583	5.99728	5.78961	6.02772	6.32045	6.21629	5.98639		45	45	45	43.3	43.3	43.3	135.58	0	323.31	44617000000	500	0.492009	0.735372	-0.146803	-0.0688035	Q15393;H3BMB0;J3QRB2;J3QL37;I3L4G7;J3QKV4	Q15393	SF3B3	Splicing factor 3B subunit 3	1575
-0.822456	-1.02567	-2.05779	-1.05918	-0.817079	-1.66824	-1.0654		5	5	5	35.8	35.8	35.8	22.876	0	40.317	237790000	26	0.146317	0.758493	-0.149494	-0.0626735	A0A087WUW9;Q9NXU5;A0A0B4J222;R4GN67	A0A087WUW9;Q9NXU5	ARL15	ADP-ribosylation factor-like protein 15	41
-2.66185	-2.0107	-0.797335	-2.19944	-1.47851	-1.65987	-1.3542		6	6	6	34.8	34.8	34.8	30.348	0	40.846	250450000	21	0.108444	0.769094	-0.150289	-0.0599357	A0A0A0MR02;P45880;Q5JSD2;Q5JSD1;A2A3S1	A0A0A0MR02;P45880;Q5JSD2;Q5JSD1	VDAC2	Voltage-dependent anion-selective channel protein 2 (Fragment)	121
0.306257	-0.713596	-0.880329	-0.0548019	0.421432	-0.47164	-0.999041		7	7	4	23.2	23.2	13.4	61.474	0	49.16	569630000	44	0.119554	0.760452	-0.15321	-0.0619408	Q6NSZ9;C9K079	Q6NSZ9	ZSCAN25	Zinc finger and SCAN domain-containing protein 25	1747
-1.7396	-0.822437	-1.68592	-1.18352	-0.801712	-1.41554	-1.64115		6	6	6	15.8	15.8	15.8	69.061	0	12.119	302380000	19	0.184272	0.742188	-0.155502	-0.0668319	Q01167;A0A087WXM0;I3L4U8;E9PM37;E9PPI7	Q01167;A0A087WXM0	FOXK2	Forkhead box protein K2	1394
2.93846	3.42923	2.86477	3.40892	2.91242	3.16941	3.45736		27	27	27	43.2	43.2	43.2	117.01	0	323.31	6022900000	227	0.318052	0.721439	-0.159537	-0.0722039	Q96KR1;H0Y8W1	Q96KR1	ZFR	Zinc finger RNA-binding protein	2175
-1.15965	-2.13189	-3.08236	-2.16118	-2.09478	-1.69589	-1.9055		5	5	5	19.7	19.7	19.7	54.37	0	18.888	120140000	14	0.123628	0.751292	-0.160293	-0.0646188	M0QX90;Q9BS31	M0QX90;Q9BS31	ZNF649	Zinc finger protein 649	784
0.376188	0.567936	-0.491629	0.24114	0.163195	0.521154	0.332041		17	17	17	22.8	22.8	22.8	131.87	0	42.654	732170000	57	0.226123	0.724099	-0.163551	-0.0714955	Q8IX21;B1AL16	Q8IX21;B1AL16	FAM178A	Protein FAM178A	1893
-0.417738	-0.320894	-0.454357	-0.0277748	-0.165192	-0.429703	-0.311405		17	17	12	10.9	10.9	8.4	231.38	0	34.006	570450000	46	0.718919	0.704358	-0.164145	-0.0778458	Q8WYB5	Q8WYB5	KAT6B	Histone acetyltransferase KAT6B	2055
0.402844	0.247511	1.12728	1.00356	0.440943	0.627167	0.959831		18	18	18	29.3	29.3	29.3	102.97	0	69.174	1135300000	87	0.238711	0.720946	-0.165331	-0.0725957	Q9Y620;A0A087X0H2;E5RI14;E5RHN9;E5RJF7	Q9Y620;A0A087X0H2	RAD54B	DNA repair and recombination protein RAD54B	2686
-1.30674	-2.68936	-2.64888	-1.71195	-2.00207	-1.86322	-2.62084		6	6	6	10	10	10	90.854	0	6.4553	200650000	8	0.138689	0.740418	-0.165472	-0.0676119	V9H019;E9PHA6;P43246;A0A087X1E7;A0A087X078;V9H015;V9H0B2;C9J809	V9H019;E9PHA6;P43246;A0A087X1E7;A0A087X078;V9H015;V9H0B2	MSH2	DNA mismatch repair protein Msh2	482
-6.03153	-6.79861	-6.31212	-6.65482	-6.52936	-5.67589	-6.00035		2	2	2	49.1	49.1	49.1	5.9256	0	4.0744	10378000	12	0.196232	0.725666	-0.165645	-0.0711094	E9PKD6;E9PPW0;Q9UN79	E9PKD6;E9PPW0;Q9UN79	SOX13	Transcription factor SOX-13 (Fragment)	492
2.06948	2.27813	1.51627	2.08156	2.41801	1.83208	2.15505		29	29	29	39.4	39.4	39.4	100.98	0	268.43	2812700000	132	0.289373	0.715718	-0.167051	-0.0746519	Q86WJ1;A0A0A0MSH9;A0A0A0MRH8;A0A087WTM4;A0A087WWW4;A0A087WZM7	Q86WJ1;A0A0A0MSH9;A0A0A0MRH8	CHD1L	Chromodomain-helicase-DNA-binding protein 1-like	1856
0.424244	1.31187	1.03958	0.922495	1.21434	1.24927	0.984324		10	10	10	27.8	27.8	27.8	52.049	0	60.806	1485600000	58	0.286862	0.715861	-0.167378	-0.0747234	Q8N684;F5H669;J3QT54;F5H6M0;F5H047;C9J286;C9J323;C9JM38;F5H5B7;F5H1W4;F5H2K8;F5H6P5;F5H6A8;F5GXA3	Q8N684;F5H669;J3QT54;F5H6M0;F5H047	CPSF7	Cleavage and polyadenylation specificity factor subunit 7	1945
1.57797	0.44095	0.56443	0.943411	0.931936	1.10074	1.14184		30	30	30	37.2	37.2	37.2	144.74	0	156.51	1240400000	104	0.216013	0.720442	-0.168364	-0.0729484	Q562F6;C9JW92	Q562F6	SGOL2	Shugoshin-like 2	1646
-0.733654	1.26706	-0.127647	0.193634	0.696794	-0.160723	0.491343		6	6	2	42.8	42.8	19.9	32.749	0	26.211	462650000	17	0.115407	0.742465	-0.170009	-0.0668668	Q86U42	Q86U42	PABPN1	Polyadenylate-binding protein 2	1844
-2.11137	-1.63788	-1.49968	-1.96824	-1.25607	-1.45055	-1.63806		10	10	10	27.5	27.5	27.5	63.944	0	13.373	228140000	25	0.299303	0.708907	-0.171413	-0.0766251	Q96HC4;H0Y8Y3;A0A0A0MSP3;H0YBI4;H0Y929;A0A0D9SFR4	Q96HC4;H0Y8Y3	PDLIM5	PDZ and LIM domain protein 5	2153
2.34459	1.84105	1.79913	2.06614	1.96038	2.34983	2.29605		53	53	53	34.3	34.3	34.3	210.63	0	319.3	2612800000	187	0.411637	0.69907	-0.173173	-0.0793258	Q96Q89;A0A0A0MSJ5	Q96Q89	KIF20B	Kinesin-like protein KIF20B	2194
2.91013	2.41354	2.11783	2.66218	2.58884	2.64637	2.71756		19	19	19	31.1	31.1	31.1	105.13	0	247.02	3655300000	134	0.379792	0.700158	-0.173233	-0.0788886	Q8WY36;C9JA69;C9J8D0;H7C1Q0;C9JYU6;C9JZA0	Q8WY36;C9JA69	BBX	HMG box transcription factor BBX	2053
2.60241	2.02102	1.25535	1.92635	2.0014	2.24783	2.35947		20	20	20	37.1	37.1	37.1	80.521	0	85.807	2199300000	124	0.195258	0.716597	-0.174169	-0.0741809	F8W7U8;P49959;F5GXT0;F5H742;F5H256	F8W7U8;P49959	MRE11A	Double-strand break repair protein MRE11A	579
-1.40242	-1.27795	-1.32411	-1.16489	-0.962643	-1.25696	-1.25636		9	9	9	30	30	30	51.672	0	45.045	276990000	22	0.989618	0.684557	-0.174616	-0.0836495	Q5JQP2;Q9UGP5;Q5JQP8;Q5JQP4;Q5JQP0;Q5JQP3;Q9HBN3;Q5JQP1;Q5JQN9;Q5JQP7	Q5JQP2;Q9UGP5;Q5JQP8;Q5JQP4	POLL	DNA polymerase lambda (Fragment)	1659
0.341795	0.869991	0.881725	0.802107	0.770935	0.903807	1.02101		13	13	13	34.5	34.5	34.5	68.254	0	193.25	1307800000	70	0.483137	0.692325	-0.176626	-0.0816476	P53350;I3L2H5;I3L387;I3L309	P53350	PLK1	Serine/threonine-protein kinase PLK1	1295
-1.89549	-1.39716	-2.87505	-1.63131	-1.87136	-2.00071	-2.01312		3	3	3	13.3	13.3	13.3	36.521	0	21.1	170350000	11	0.18064	0.716406	-0.176777	-0.0743378	O00273;K7ERT1	O00273	DFFA	DNA fragmentation factor subunit alpha	818
-3.36101	-2.50407	-2.77624	-2.2409	-3.0945	-2.77969	-2.69729		3	3	3	23.2	23.2	23.2	30.157	0	6.8145	131480000	12	0.23923	0.706746	-0.177345	-0.0772065	A0A0A0MQY0;Q53GG5;A0A087WYF8;D6RAF1	A0A0A0MQY0;Q53GG5;A0A087WYF8	PDLIM3	PDZ and LIM domain protein 3	120
-2.9992	-2.53573	-2.00524	-2.38906	-2.23642	-2.11517	-2.60234		5	5	5	12.9	12.9	12.9	56.648	0	87.548	117850000	18	0.2673	0.703376	-0.177641	-0.0782389	Q6JHV3;H0YMI4;Q9Y6I4;H0YLB7;H0YKU8;H0YL81;H0YNX9;H0YLJ0;H0YMP6;H0YLG0	Q6JHV3;H0YMI4;Q9Y6I4;H0YLB7;H0YKU8	USP3	Ubiquitin carboxyl-terminal hydrolase	657
-0.687735	-1.19733	-0.815935	-0.703527	-0.85627	-0.921879	-0.398855		8	8	8	16.2	16.2	16.2	65.582	0	32.866	522780000	26	0.417882	0.689241	-0.180201	-0.0823552	Q9BRS2	Q9BRS2	RIOK1	Serine/threonine-protein kinase RIO1	2252
-1.87345	-0.293945	-0.379574	-1.20446	-0.759335	-0.273321	-0.431835		5	5	4	21.2	21.2	17.5	36.179	0	30.041	502370000	25	0.138096	0.720233	-0.181751	-0.0728966	Q9H2Z4;P43699	Q9H2Z4;P43699	NKX2-4	Homeobox protein Nkx-2.4	2332
3.54767	3.92105	3.81431	4.18555	3.91743	3.92997	3.74498		38	38	38	39.9	39.9	39.9	143.7	0	278.02	7755200000	216	0.597187	0.675984	-0.18347	-0.0856537	Q5JTH9;A0A087X1U8;A0A087X0G0	Q5JTH9	RRP12	RRP12-like protein	1661
-1.07997	-2.18424	-2.35829	-1.29164	-1.43396	-2.29063	-1.74213		7	7	7	22.3	22.3	22.3	43.237	0	21.661	190210000	18	0.166058	0.71106	-0.184577	-0.0761107	U3KQC1;A0A0A0MQU0;Q9BV38;K7EIR0;A0A087X237;K7EKX5;K7EML4	U3KQC1;A0A0A0MQU0;Q9BV38;K7EIR0	WDR18	WD repeat-containing protein 18 (Fragment)	115
3.67894	3.9251	3.78652	4.12655	4.24849	3.80151	3.74919		25	25	25	51.5	51.5	51.5	73.2	0	323.31	11447000000	245	0.536892	0.675794	-0.184581	-0.0856048	Q9NW82;D6RIW8	Q9NW82;D6RIW8	WDR70	WD repeat-containing protein 70	2463
0.263121	-0.305546	-0.677916	0.0982781	-0.280018	0.252052	-0.290123		4	4	4	36.3	36.3	36.3	14.558	0	14.461	876030000	34	0.26927	0.693318	-0.185161	-0.0812044	E7EPB3;P50914	E7EPB3;P50914	RPL14	60S ribosomal protein L14	431
3.83867	3.6112	3.88782	4.06604	4.07101	4.08045	3.64526		32	32	32	44.7	44.7	44.7	110.06	0	323.31	8257600000	268	0.593113	0.671914	-0.18646	-0.086922	Q02241;H7BYN4;H0YME6;H0YKQ5;H0YMJ4	Q02241;H7BYN4	KIF23	Kinesin-like protein KIF23	1403
-0.888105	0.811039	0.0925446	0.399588	0.0944347	0.200848	0.0753613		9	9	9	34.2	34.2	34.2	36.072	0	49.736	471300000	36	0.170668	0.706343	-0.187398	-0.0773962	P46736;X6RJS7;A0A087WZR3;H9KVA9;A0A0D9SF50;A0A0A0MS96	P46736;X6RJS7;A0A087WZR3;H9KVA9;A0A0D9SF50	BRCC3	Lys-63-specific deubiquitinase BRCC36	1233
-1.04792	-1.11173	-1.59873	-1.06655	-1.02062	-1.00305	-1.16396		7	7	7	29.5	29.5	29.5	39.134	0	93.638	407760000	27	0.572946	0.668647	-0.189245	-0.0879534	O75794;X6RA30;X6RF82;X6RKY7;H7BZW7	O75794;X6RA30;X6RF82;X6RKY7	CDC123	Cell division cycle protein 123 homolog	955
2.68431	2.09054	2.5649	3.09223	2.66008	2.70233	2.0902		22	22	22	32	32	32	140.26	0	206.35	3370200000	130	0.268697	0.687845	-0.189626	-0.0828981	Q9UPT8;M0QY97	Q9UPT8;M0QY97	ZC3H4	Zinc finger CCCH domain-containing protein 4	2613
3.84701	3.4582	3.37234	3.87204	3.72938	3.62142	3.77422		53	53	53	50	50	50	159	0	323.31	8273200000	313	0.650992	0.66556	-0.190081	-0.0889564	P54132;H0YNU5;H0YLV8	P54132;H0YNU5	BLM	Bloom syndrome protein	1301
1.74885	2.85022	1.86971	2.22702	1.99773	2.59287	2.56927		20	20	20	45.6	45.6	45.6	54.843	0	115.1	3085700000	110	0.224154	0.692705	-0.190462	-0.0814837	O43148;K7EP06;K7EPP5;K7ERH6	O43148;K7EP06	RNMT	mRNA cap guanine-N7 methyltransferase	865
0.478304	1.73074	0.897581	1.42052	1.57961	1.00367	0.913446		16	16	3	31.6	31.6	5.1	87.66	0	69.777	1289500000	74	0.210888	0.69075	-0.193769	-0.0820385	Q86UE8;J3QS44	Q86UE8	TLK2	Serine/threonine-protein kinase tousled-like 2	1848
0.170307	-0.624319	-0.250832	0.239357	-0.128448	-0.272635	0.00271416		24	24	24	17.4	17.4	17.4	226.35	0	57.466	575470000	78	0.359607	0.669972	-0.195195	-0.087487	O60293;G3V1X1	O60293	ZFC3H1	Zinc finger C3H1 domain-containing protein	894
-1.39167	-0.762663	-0.989586	-0.538479	-1.24867	-0.595631	-1.02727		19	16	16	19.1	16.9	16.9	164.91	0	41.268	353490000	46	0.321382	0.672431	-0.19546	-0.086699	Q9ULI0;H7BYF1;C9JG15	Q9ULI0	ATAD2B	ATPase family AAA domain-containing protein 2B	2592
-3.37467	-2.75238	-3.3826	-3.05523	-3.05417	-2.67218	-3.1115		5	5	5	8.2	8.2	8.2	79.92	0	15.822	87258000	9	0.402454	0.665386	-0.196615	-0.0888934	D6RG30;Q2TB18;H0Y982	D6RG30;Q2TB18	ASTE1	Asteroid homolog 1 (Drosophila), isoform CRA_c	400
4.20181	4.09112	4.39642	4.25216	4.56607	4.77552	4.11663		29	29	29	55.2	55.2	55.2	60.576	0	131.31	12120000000	209	0.456219	0.660143	-0.197813	-0.0902496	Q6P1J9	Q6P1J9	CDC73	Parafibromin	1754
-7.41783	-8.07032	-6.05195	-6.96505	-6.59912	-6.35076	-8.00314		2	2	2	9.2	9.2	9.2	64.083	0	3.7509	8750200	4	0.111933	0.713165	-0.20052	-0.0754435	Q86UZ6	Q86UZ6	ZBTB46	Zinc finger and BTB domain-containing protein 46	1850
0.988947	0.766012	0.608912	1.14377	1.1743	0.859512	0.780491		8	8	8	52.2	52.2	52.2	21.85	0	55.595	1405100000	50	0.628333	0.649168	-0.201562	-0.0937733	Q9NV31	Q9NV31	IMP3	U3 small nucleolar ribonucleoprotein protein IMP3	2445
2.40626	2.47525	1.6535	2.67772	2.609	2.01093	2.22196		13	13	13	37.1	37.1	37.1	51.735	0	70.349	2445100000	91	0.286384	0.668892	-0.201565	-0.0880431	Q53EL6;Q5VZS7	Q53EL6	PDCD4	Programmed cell death protein 4	1639
0.0318546	-0.134686	-0.562565	0.436266	-0.11589	-0.133091	-0.253029		10	10	10	35.1	35.1	35.1	52.992	0	91.234	561490000	66	0.374941	0.653393	-0.205362	-0.0918939	Q9NPF5;Q5TG40;Q5TG39;Q5TG38;Q5TG37;Q5TG36	Q9NPF5;Q5TG40;Q5TG39	DMAP1	DNA methyltransferase 1-associated protein 1	2409
-1.13872	-1.38922	-0.479851	-0.924997	-0.558191	-1.01623	-0.677006		9	9	9	30	30	30	55.015	0	53.51	343740000	45	0.33898	0.652265	-0.208492	-0.0922744	Q6STE5;C9JYI7;F8VZ70;J3KMX2;B9EGA3;Q96GM5;Q92925;F8VW95;F8VUB0;F8VRQ4	Q6STE5	SMARCD3	SWI/SNF-related matrix-associated actin-dependent regulator of chromatin subfamily D member 3	1779
1.308	2.18094	1.14138	1.7613	1.77052	1.78036	1.7063		24	20	9	36.6	33.7	11.7	109.28	0	125.17	1637600000	85	0.327743	0.650776	-0.211181	-0.0930144	Q6N043	Q6N043	ZNF280D	Zinc finger protein 280D	1744
1.98197	2.11676	2.13701	2.27505	2.36679	2.30117	2.21712		20	20	20	50.1	50.1	50.1	72.47	0	291.87	2962600000	138	1.92384	0.615025	-0.211453	-0.102906	Q8IWZ8;B4DVK3;V9GZ08;K7ESM0;K7EM86;K7ELR6	Q8IWZ8	SUGP1	SURP and G-patch domain-containing protein 1	1889
1.89923	1.67071	1.45294	1.92928	1.83732	1.8919	1.89416		53	52	47	28.1	27.8	25.7	305.41	0	266.02	2415600000	204	0.959572	0.620043	-0.21387	-0.101355	Q8TD26;H7C294;C9JFU2;A0A075B6P4	Q8TD26	CHD6	Chromodomain-helicase-DNA-binding protein 6	2011
0.137848	0.278866	0.384138	0.26634	0.620358	0.463547	0.582708		16	16	16	27.7	27.7	27.7	113.59	0	129.92	855690000	59	0.957666	0.616181	-0.216288	-0.10243	I3L4J3;Q7Z3B3;I3L233;I3L243	I3L4J3;Q7Z3B3	KANSL1	KAT8 regulatory NSL complex subunit 1	707
1.89315	2.03445	1.86039	2.29148	1.86719	1.96784	2.45848		38	38	38	32.8	32.8	32.8	189.03	0	128.05	2495700000	149	0.591644	0.625146	-0.216916	-0.0999979	Q9UK61;A0A087X0F1	Q9UK61;A0A087X0F1	FAM208A	Protein FAM208A	2572
-3.01177	-2.72961	-2.68624	-2.85903	-2.0843	-2.54421	-2.8806		4	4	4	15.8	15.8	15.8	44.898	0	25.337	117080000	12	0.398415	0.636189	-0.217168	-0.0971263	Q9NRC8;I3L480	Q9NRC8;I3L480	SIRT7	NAD-dependent protein deacetylase sirtuin-7	2421
5.88558	5.87898	6.22784	6.35227	6.20262	6.12635	6.18196		27	27	27	44.3	44.3	44.3	96.557	0	323.31	40612000000	340	0.963305	0.61388	-0.218335	-0.103377	Q8IY81;J3KS36;J3QSE2;J3KS74	Q8IY81	FTSJ3	pre-rRNA processing protein FTSJ3	1900
2.35294	2.40756	2.37321	2.48456	2.56862	2.7695	2.56437		30	30	30	36.3	36.3	36.3	130.16	0	179.12	2690300000	149	1.51859	0.605334	-0.218859	-0.105571	O14617;A0A087WYN6;K7ELX8;K7ERW8	O14617	AP3D1	AP-3 complex subunit delta-1	831
5.07231	4.65543	5.12572	5.23567	5.06876	5.32447	5.0563		22	22	22	36.1	36.1	36.1	103.7	0	276.33	18778000000	237	0.713951	0.615926	-0.220145	-0.10256	Q8IWX8;J3QK89	Q8IWX8;J3QK89	CHERP	Calcium homeostasis endoplasmic reticulum protein	1886
-1.12624	-1.11711	-1.75136	-0.759914	-0.802151	-1.26104	-1.60489		5	4	4	21.9	19.2	19.2	42.823	0	61.197	327200000	21	0.317117	0.633398	-0.224568	-0.0978215	Q99733;E9PNW0;E9PJJ2;E9PS34;E9PNJ7;E9PP22;C9J6D1;C9JZI7;E9PKI2;E9PKT8;C9J1B1;A8MXH2;H0YCI4	Q99733;E9PNW0;E9PJJ2;E9PS34;E9PNJ7;E9PP22;C9J6D1;C9JZI7;E9PKI2;E9PKT8	NAP1L4	Nucleosome assembly protein 1-like 4	2234
-2.98081	-1.98388	-1.45543	-1.69682	-1.97772	-2.22085	-1.76637		8	8	8	13.9	13.9	13.9	106.33	0	9.9093	193980000	15	0.223201	0.649424	-0.2246	-0.0936078	B9EGE7;Q8TCN5	B9EGE7;Q8TCN5	ZNF507	ZNF507 protein	315
0.496338	0.854721	-0.104694	0.480562	0.463819	0.970974	0.648827		17	17	10	36.1	36.1	21.3	77.163	0	87.84	628640000	68	0.351313	0.627924	-0.225591	-0.0992731	Q8WVZ9	Q8WVZ9	KBTBD7	Kelch repeat and BTB domain-containing protein 7	2040
3.21517	3.02466	2.79598	3.19761	3.37182	3.1618	3.21999		29	29	25	32.7	32.7	28.8	155.34	0	323.31	5010800000	232	0.96971	0.601645	-0.225869	-0.106783	Q7Z3K3;H7C238;A6PW30;M0R2X2;E9PJY9;E9PIR8	Q7Z3K3	POGZ	Pogo transposable element with ZNF domain	1823
-0.406191	-0.409412	0.0651016	0.217268	-0.0111198	-0.795444	0.494438		12	12	12	22.2	22.2	22.2	75.456	0	44.443	690030000	26	0.259612	0.639669	-0.226453	-0.0962177	P85037;U3KQ26	P85037	FOXK1	Forkhead box protein K1	1386
-0.0518208	-0.306766	-0.549141	0.758333	0.0106182	-0.0534077	-1.01788		8	8	8	26.4	26.4	26.4	49.452	0	27.279	643360000	34	0.198316	0.65104	-0.226992	-0.0927521	P29083;E9PER7;C9IYL4;C9J329	P29083	GTF2E1	General transcription factor IIE subunit 1	1156
-0.708437	-1.04052	0.0171986	-0.516546	-0.389255	-0.268908	-0.225016		9	9	9	9	9	9	219.14	0	24.475	485590000	32	0.354335	0.62541	-0.227321	-0.10003	Q14686;A0A0D9SFT8;F6M2K4;F6M2K2	Q14686	NCOA6	Nuclear receptor coactivator 6	1540
-1.08316	1.35258	0.867241	0.649973	0.944439	0.349251	0.482479		3	2	2	55.3	42.6	42.6	10.057	0	9.7764	879320000	25	0.132552	0.673803	-0.227651	-0.0861988	I3L0M3;I3L4Y2	I3L0M3;I3L4Y2	MAZ	MYC-associated zinc finger protein (Purine-binding transcription factor), isoform CRA_e	699
-1.38781	-0.825592	-2.10263	-1.51347	-0.693461	-1.42577	-1.20991		4	4	4	16	16	16	31.576	0	12.978	231020000	22	0.242096	0.640742	-0.228025	-0.0958894	A0A087WUI1;Q9Y388;Q5JY83	A0A087WUI1;Q9Y388	RBMX2	RNA-binding motif protein, X-linked 2	35
-2.54843	-2.35632	-2.41786	-2.39411	-2.27321	-2.0437	-2.12994		8	8	8	14	14	14	105.11	0	25.382	165190000	29	1.12141	0.590625	-0.230631	-0.10966	Q9P1Z0	Q9P1Z0	ZBTB4	Zinc finger and BTB domain-containing protein 4	2507
0.858063	1.50169	0.92242	1.16913	1.48301	1.28862	1.36875		13	13	13	41.7	41.7	41.7	42.315	0	46.423	1543300000	88	0.568283	0.602006	-0.233319	-0.106623	Q9Y570	Q9Y570	PPME1	Protein phosphatase methylesterase 1	2675
-2.5355	-1.696	0.890549	-0.967991	-1.48249	-0.13443	-0.93516		3	3	3	47.3	47.3	47.3	9.6694	0	31.042	345380000	15	0.0913469	0.697512	-0.233634	-0.0799208	C9JD32;B9ZVP7;J3KT29;P62829	C9JD32;B9ZVP7;J3KT29;P62829	RPL23	60S ribosomal protein L23 (Fragment)	317
0.818056	-0.426941	-0.356009	0.454103	0.455183	-0.206606	0.282997		4	4	4	20.7	20.7	20.7	35.173	0	93.616	738840000	37	0.245026	0.631423	-0.234717	-0.0984101	P17535;U3KPR5	P17535	JUND	Transcription factor jun-D	1104
0.798271	1.16186	0.838017	1.20107	1.11835	1.39874	0.958593		12	12	12	31.1	31.1	31.1	58.848	0	101.38	1875200000	98	0.785607	0.588798	-0.236474	-0.110245	Q12874	Q12874	SF3A3	Splicing factor 3A subunit 3	1453
4.39418	4.2606	4.32765	4.86373	4.36296	4.52423	4.51327		48	48	48	54.8	54.8	54.8	132.94	0	323.31	12367000000	390	0.905367	0.582188	-0.238568	-0.11204	Q7Z5K2;Q8WVX6	Q7Z5K2	WAPAL	Wings apart-like protein homolog	1830
-0.00339889	-1.77694	-2.69404	-0.731874	-1.31467	-1.7538	-1.20902		11	11	11	13.4	13.4	13.4	129.58	0	24.004	389830000	20	0.125786	0.667345	-0.239118	-0.0883719	E7ER26;P57071;Q4W8S1	E7ER26;P57071	PRDM15	PR domain zinc finger protein 15	442
3.95912	3.75656	3.38643	3.96982	3.93393	3.78158	4.07506		44	44	44	51.3	51.3	51.3	156.02	0	323.31	8539300000	297	0.722941	0.586127	-0.239396	-0.110954	Q5VT52	Q5VT52	RPRD2	Regulation of nuclear pre-mRNA domain-containing protein 2	1703
0.353575	-1.08454	-1.33817	-0.142326	-0.408785	-0.373072	-0.875811		6	6	6	9.4	9.4	9.4	103.58	0	14.587	567890000	35	0.196215	0.63749	-0.239711	-0.0967835	Q5VWG9	Q5VWG9	TAF3	Transcription initiation factor TFIID subunit 3	1710
0.689411	0.364052	1.59574	0.308081	0.531044	1.74467	1.90889		15	15	3	51.4	51.4	10.3	47.766	0	166.49	1611200000	99	0.158919	0.650549	-0.240106	-0.0932469	Q5JP53;P07437;Q5ST81;A0A0B4J269;Q13509;K7ESM5;Q9BUF5;G3V2A3;I3L2F9;A6NNZ2;CON__ENSEMBL:ENSBTAP00000025008;Q9H4B7;M0R1I1;G3V5W4;G3V2R8;G3V3R4;G3V2N6	Q5JP53;P07437;Q5ST81	TUBB	Tubulin beta chain	1038
3.5432	3.05911	2.89565	3.20923	3.42248	3.59744	3.40319		25	25	25	49.9	49.9	49.9	88.975	0	203.29	5749000000	184	0.595423	0.587064	-0.242099	-0.110657	Q9UQR1;A0A0A0MTF7;G5E9X2;C9K0U4;C9J6Y6;C9JRX0	Q9UQR1;A0A0A0MTF7	ZNF148	Zinc finger protein 148	2621
0.681627	-0.985397	-1.38776	-0.572657	-0.127485	-0.260897	-0.319681		9	9	9	27.3	27.3	27.3	48.902	0	49.246	563060000	36	0.172961	0.640484	-0.243665	-0.0958792	O75528;C9JMS0	O75528	TADA3	Transcriptional adapter 3	942
1.51636	1.83962	1.7571	2.09711	2.1124	1.78025	1.82971		22	22	22	52.4	52.4	52.4	60.618	0	166.46	2771600000	151	0.940952	0.562866	-0.250507	-0.117541	Q69YN2;X6R7M0	Q69YN2	CWF19L1	CWF19-like protein 1	1728
5.59246	5.71592	5.67129	6.04631	5.94025	6.04774	5.61705		8	8	8	50.5	50.5	50.5	11.367	0	35.042	43665000000	112	1.01257	0.557877	-0.252946	-0.119082	P62805	P62805	HIST1H4A	Histone H4	1356
-2.31727	-2.88697	-2.34459	-1.61805	-2.00628	-2.57491	-2.85372		2	2	2	12.3	12.3	12.3	29.08	0	3.8428	210140000	8	0.28589	0.600694	-0.253039	-0.107046	Q96G25	Q96G25	MED8	Mediator of RNA polymerase II transcription subunit 8	2140
0.299166	0.434202	-0.34094	0.651178	0.215952	0.762196	-0.0929413		5	5	5	31.9	31.9	31.9	33.277	0	10.523	735630000	21	0.348446	0.590776	-0.253287	-0.109744	A0A0A0MSF9;Q8N954	A0A0A0MSF9;Q8N954	GPATCH11	G patch domain-containing protein 11	149
1.6429	2.30163	2.28321	2.41364	2.52984	2.23088	2.14437		20	20	20	66.8	66.8	66.8	52.567	0	224.52	3224600000	159	0.55615	0.572187	-0.253771	-0.114906	Q96DF8;F8WEF8	Q96DF8;F8WEF8	DGCR14	Protein DGCR14	2125
2.10818	2.51617	2.39587	2.42426	2.4008	3.16375	2.3926		25	25	25	21.8	21.8	21.8	165.67	0	81.49	4242800000	121	0.459454	0.576308	-0.255276	-0.113652	P30414;A0A087WYW3;C9JMM5;A8K7K2	P30414;A0A087WYW3	NKTR	NK-tumor recognition protein	1168
-1.19392	-1.24989	-1.12597	-0.313644	-1.50399	-1.10419	-0.811207		7	7	7	17.8	17.8	17.8	56.65	0	9.1169	379180000	12	0.368039	0.582671	-0.256672	-0.111691	O43175;Q5SZU1	O43175;Q5SZU1	PHGDH	D-3-phosphoglycerate dehydrogenase	869
2.21258	1.48233	0.944019	1.23485	2.23467	2.24877	1.50258		15	15	15	18.3	18.3	18.3	97.394	0	28.682	1696300000	53	0.239475	0.602609	-0.258909	-0.106405	Q9NTZ6;A6PVI1;A6PVI0;Q5JX62	Q9NTZ6	RBM12	RNA-binding protein 12	2440
-2.76416	-3.13564	-2.37356	-2.51571	-2.86024	-2.55808	-2.05336		2	2	2	24.6	24.6	24.6	12.656	0	3.8734	77877000	5	0.422901	0.572275	-0.260938	-0.114968	E5RI99;P62888;A0A0B4J213;E5RJH3;A0A0C4DH44	E5RI99;P62888;A0A0B4J213;E5RJH3;A0A0C4DH44	RPL30	60S ribosomal protein L30 (Fragment)	412
3.94276	4.19241	3.98577	4.53981	4.2893	4.21813	4.17252		30	30	30	56.7	56.7	56.7	83.064	0	323.31	11106000000	279	1.14205	0.537054	-0.264626	-0.125037	Q9Y4W2	Q9Y4W2	LAS1L	Ribosomal biogenesis protein LAS1L	2673
1.06779	0.901505	0.429539	0.894003	1.17317	1.02428	1.19033		16	16	6	19.2	19.2	7.1	125.09	0	70.381	1040600000	73	0.715412	0.540315	-0.270836	-0.124241	A0A075B7F8;A8CG34;A0A087WY75;A6NF01;C9JFL1;C9JER0;C9J370;Q6PJE2;A8MY32	A0A075B7F8;A8CG34;A0A087WY75	POM121C	Nuclear envelope pore membrane protein POM 121C	13
-2.27555	-2.28478	-1.8232	-1.72071	-1.91408	-1.8154	-1.97533		7	7	7	17.4	17.4	17.4	50.141	0	9.2781	211440000	11	0.930505	0.531144	-0.271462	-0.126637	Q3KNS6;K7EJN0;Q8NA42	Q3KNS6	ZNF829	Zinc finger protein 829	1620
3.39819	3.63712	3.06425	3.81045	3.56554	3.06754	4.10875		24	24	24	51.1	51.1	51.1	63.132	0	273.86	5596100000	149	0.3979	0.560398	-0.271548	-0.118304	Q9NY61;A0A087WWS8;A0A087WTH8;A0A087WW41	Q9NY61	AATF	Protein AATF	2479
2.00291	2.05022	1.36169	2.26695	1.97272	1.98683	2.10733		24	24	24	47.2	47.2	47.2	91.981	0	138.59	2191300000	119	0.642956	0.531406	-0.278521	-0.126454	Q9UKN8;F2Z356	Q9UKN8	GTF3C4	General transcription factor 3C polypeptide 4	2582
0.736061	0.322088	1.18998	0.95809	0.723238	1.26387	1.16691		27	27	16	18.7	18.7	12.1	248.62	0	83.157	1242100000	98	0.493131	0.542133	-0.278652	-0.123668	Q3T8J9;A0A087WUE6;A4PB68	Q3T8J9;A0A087WUE6;A4PB68	GON4L	GON-4-like protein	1624
-2.81831	-1.76304	-2.90123	-2.05446	-1.84099	-2.44507	-2.51277		7	7	7	27.7	27.7	27.7	28.723	0	11.193	152230000	14	0.327069	0.557893	-0.280868	-0.118998	Q06323;H0YLU2;H0YKK6	Q06323	PSME1	Proteasome activator complex subunit 1	1424
-1.09016	-0.321411	-0.420917	-0.0678978	-0.567675	0.398523	-1.0719		8	8	8	10.9	10.9	10.9	136.97	0	11.963	425120000	16	0.271547	0.564821	-0.283592	-0.116894	Q6P1X5;H0YEX2;H0YC37;H0YB55	Q6P1X5	TAF2	Transcription initiation factor TFIID subunit 2	1758
-0.356554	0.16881	0.287899	0.5121	0.626131	0.521721	-0.388512		7	6	6	23.8	21.4	21.4	45.814	0	19.911	791770000	34	0.374487	0.547533	-0.284475	-0.122326	Q5T0B9;F5H055	Q5T0B9	ZNF362	Zinc finger protein 362	1679
7.0259	6.7682	7.04078	7.40531	7.29673	7.28391	6.93774		35	35	23	69.2	69.2	49.6	75.491	0	323.31	107500000000	393	1.007	0.509622	-0.285964	-0.133564	P42166	P42166	TMPO	Lamina-associated polypeptide 2, isoform alpha	1218
-1.89638	-1.30224	-1.39596	-1.60374	-1.6278	-1.43937	-0.306858		7	7	7	28.6	28.6	28.6	37.489	0	17.31	312970000	14	0.29343	0.556279	-0.287087	-0.119433	Q9UHD1;E9PIZ4;E9PSD5;E9PHZ2;E9PPQ5;E9PL00;E9PIF7	Q9UHD1	CHORDC1	Cysteine and histidine-rich domain-containing protein 1	2550
-0.777019	-0.250729	-0.842565	-0.126566	-0.285532	-0.330437	-0.593777		11	11	11	13	13	13	122.83	0	21.747	440820000	43	0.706675	0.513116	-0.28936	-0.131873	Q6IQ32;H0YLN6;H0YM09;K7ERT3	Q6IQ32	ADNP2	ADNP homeobox protein 2	1740
-1.19345	-0.275755	-0.993467	-0.531006	-0.654104	-0.362633	-0.56958		14	14	14	24.1	24.1	24.1	92.218	0	51.638	554580000	46	0.543815	0.52029	-0.29156	-0.129923	Q9BQ52;G5E9D5;E7ES68;H7C2I4;J3QRS2;V9GYU5;J3QL08;J3QLK4;V9GZ72;V9GYS7	Q9BQ52;G5E9D5;E7ES68	ELAC2	Zinc phosphodiesterase ELAC protein 2	2242
0.0222607	0.324505	0.454195	0.888279	0.724636	0.385328	0.237102		18	18	18	26.9	26.9	26.9	104.8	0	75.837	634480000	66	0.661627	0.512837	-0.29185	-0.132228	Q9Y5B6	Q9Y5B6	PAXBP1	PAX3- and PAX7-binding protein 1	2676
-2.0224	-1.81139	-2.13011	-2.09482	-1.7071	-1.38041	-1.60118		6	6	6	21.5	21.5	21.5	44.871	0	13.785	263510000	19	0.718496	0.510666	-0.29209	-0.133172	O15504;C9JYA1;B4DT96;F8WC66	O15504;C9JYA1;B4DT96	NUPL2	Nucleoporin-like protein 2	861
3.61029	2.13202	2.56541	3.1408	2.76553	2.89911	3.44356		29	29	29	43.9	43.9	43.9	106.92	0	212.95	4430600000	161	0.297566	0.54949	-0.293007	-0.121721	Q13111;K7EPA1;K7EJF1	Q13111	CHAF1A	Chromatin assembly factor 1 subunit A	1464
1.85089	1.85818	1.82853	2.44635	2.18967	2.00051	1.92025		19	19	19	49.8	49.8	49.8	58.823	0	163.99	2648600000	136	1.05637	0.498273	-0.293326	-0.137161	Q13356	Q13356	PPIL2	Peptidyl-prolyl cis-trans isomerase-like 2	1478
2.06522	1.62024	1.57057	2.17323	2.18377	2.02388	1.80367		32	32	32	40.7	40.7	40.7	126.39	0	204.55	2389000000	152	0.85097	0.50354	-0.294127	-0.135649	M0R2B7;P28340;M0QZR8;M0QXE6;M0QZB4;M0QXQ2;M0R2I8;M0R3H8	M0R2B7;P28340;M0QZR8	POLD1	DNA polymerase	802
-3.35306	-3.28932	-3.11796	-2.64495	-2.9532	-2.88168	-3.35565		6	6	6	12.6	12.6	12.6	79.347	0	20.132	85992000	15	0.766766	0.50527	-0.294577	-0.134853	Q86VW0;H0Y774;F8WFB2;C9J4X8;C9JHW6	Q86VW0;H0Y774	SESTD1	SEC14 domain and spectrin repeat-containing protein 1	1854
0.38257	-0.418108	-0.801989	0.17947	-0.110943	0.176886	-0.178423		13	13	13	33.9	33.9	33.9	60.533	0	37.054	500220000	35	0.412123	0.526027	-0.295923	-0.127967	P49368;B4DUR8;E9PRC8;Q5SZX6;E9PQ35;E9PM09;Q5SZX9;Q5SZW8	P49368;B4DUR8	CCT3	T-complex protein 1 subunit gamma	1250
-1.28552	-1.70688	-1.17004	-1.08384	-0.761324	-1.20225	-1.31601		7	7	7	25	25	25	63.629	0	20.621	211370000	24	0.717116	0.505224	-0.296619	-0.135033	P17029;E9PC66;B3KRF7;C9JRM9	P17029;E9PC66;B3KRF7	ZKSCAN1	Zinc finger protein with KRAB and SCAN domains 1	1097
-2.56851	-1.68	-2.25645	-2.38895	-1.71107	-1.64124	-1.74162		6	6	6	17.2	17.2	17.2	61.103	0	9.036	199490000	15	0.436204	0.521994	-0.297601	-0.12941	O75467;Q96I98;M0R1C8;Q6AW86;M0R3B5	O75467;Q96I98;M0R1C8;Q6AW86	ZNF324	Zinc finger protein 324A	938
1.98101	2.57597	2.47721	2.73791	2.75164	2.44127	2.64419		23	23	23	37.8	37.8	37.8	108.58	0	207.94	2887700000	133	0.824942	0.498247	-0.299023	-0.137433	Q9H0D6	Q9H0D6	XRN2	5-3 exoribonuclease 2	2310
4.69468	4.37655	4.52017	4.93162	4.87275	4.86029	4.66234		33	33	33	47.3	47.3	47.3	99.365	0	323.31	16944000000	342	1.47584	0.481862	-0.301284	-0.143226	A0A0A0MTB8;Q8NI36	A0A0A0MTB8;Q8NI36	WDR36	WD repeat-containing protein 36	161
0.794895	0.539085	0.0550747	0.779573	0.809464	1.13702	0.335165		11	11	1	13.7	13.7	1.8	131.42	0	33.806	650960000	56	0.511832	0.509945	-0.302288	-0.133386	P51825	P51825	AFF1	AF4/FMR2 family member 1	1276
-1.94244	-2.03568	-2.20902	-1.48865	-2.1896	-1.99598	-1.3644		9	6	6	10.9	9	9	148.86	0	15.521	175930000	20	0.571237	0.505396	-0.302722	-0.134951	A0A0A0MT33;Q9UPN6	A0A0A0MT33;Q9UPN6	SCAF8	Protein SCAF8	157
3.71376	3.7394	3.2054	3.80172	3.90611	3.94717	3.80194		28	28	28	40.1	40.1	40.1	95.32	0	193.04	8592100000	196	1.01913	0.478076	-0.311385	-0.144701	Q8N1G2;Q5T7F5;H0YCQ1;H0Y4T0	Q8N1G2	CMTR1	Cap-specific mRNA (nucleoside-2-O-)-methyltransferase 1	1923
1.73284	1.83624	1.30786	1.91886	2.41707	1.82235	1.59569		8	8	6	20.1	20.1	15.1	66.194	0	227.29	1888200000	75	0.58699	0.492852	-0.312844	-0.139311	O94842;O15405;O94900	O94842	TOX4	TOX high mobility group box family member 4	967
-3.53958	-3.21948	-3.50068	-3.13285	-2.61814	-3.23843	-3.43482		5	3	3	7.3	4.6	4.6	77.159	0	6.6689	71102000	7	0.661669	0.486861	-0.313855	-0.141199	O75437;F5H2M4;A0A087X0A2;A0A087WZJ7;Q7Z2R1	O75437;F5H2M4;A0A087X0A2;A0A087WZJ7	ZNF254	Zinc finger protein 254	935
2.88649	2.67685	2.70194	3.15047	3.12789	3.05503	2.95418		24	24	24	55.7	55.7	55.7	65.572	0	116.45	4436300000	132	2.05516	0.460806	-0.316799	-0.152592	Q9NVN8	Q9NVN8	GNL3L	Guanine nucleotide-binding protein-like 3-like protein	2453
1.90245	2.22321	2.32888	2.66747	2.53325	2.36679	2.3093		27	27	27	49.3	49.3	49.3	89.034	0	198.86	3473700000	192	1.104	0.470848	-0.317688	-0.148165	Q12788;J3KNP2;A0A087WYP7	Q12788;J3KNP2	TBL3	Transducin beta-like protein 3	1445
0.919195	1.19908	1.42391	1.86276	1.47996	1.25771	1.39436		18	18	18	35.8	35.8	35.8	73.747	0	237.11	2044700000	129	0.780147	0.477971	-0.317971	-0.144787	Q9BW19;A0A087X1W5;A2AB20	Q9BW19	KIFC1	Kinesin-like protein KIFC1	2270
2.46466	2.33439	2.4966	2.82189	2.7013	2.93532	2.54177		26	26	26	43.7	43.7	43.7	88.206	0	318.38	3057300000	159	1.49424	0.463823	-0.318187	-0.150941	O94782;C9JC88;C9JWX4	O94782	USP1	Ubiquitin carboxyl-terminal hydrolase 1	966
2.50407	2.64254	2.34162	3.09344	2.70941	2.66942	2.78737		46	46	46	38.1	38.1	38.1	199.07	0	323.31	3952900000	251	1.19053	0.468233	-0.318835	-0.149343	Q7KZ85	Q7KZ85	SUPT6H	Transcription elongation factor SPT6	1805
0.273004	1.09728	0.756405	1.09158	0.999308	1.01422	1.00753		29	26	26	25.4	23.1	23.1	164.67	0	105.86	1114700000	80	0.758865	0.477387	-0.319261	-0.145009	Q9NTI5;A9IYQ1	Q9NTI5	PDS5B	Sister chromatid cohesion protein PDS5 homolog B	2438
-2.92932	-2.15609	-2.74962	-2.13772	-2.07984	-2.52049	-2.43081		3	3	3	22.6	22.6	22.6	21.356	0	4.0437	90688000	7	0.638772	0.482172	-0.319458	-0.143023	C9J4K0;Q9BVC5	C9J4K0;Q9BVC5	C2orf49	Ashwin	330
-2.72821	-2.6683	-7.26951	-4.39778	-3.85738	-3.48524	-3.8546		4	4	3	7.7	7.7	6.2	71.642	0	4.7959	61709000	11	0.0900704	0.632111	-0.323255	-0.0981289	I6L9B1;E9PII3;E9PK52;E9PHY5;O43491;E9PQN0;E9PRG1;E9PIG0;E9PQD2	I6L9B1;E9PII3;E9PK52;E9PHY5;O43491	EPB41L2	Band 4.1-like protein 2	484
-1.51496	-1.59589	-2.20278	-1.77672	-1.46698	-1.46989	-1.07214		11	11	11	24	24	24	77.485	0	52.977	300360000	42	0.602992	0.478339	-0.324778	-0.144389	Q9UKF6;G5E9W3;C9JZH6	Q9UKF6;G5E9W3	CPSF3	Cleavage and polyadenylation specificity factor subunit 3	2578
3.92697	4.14098	3.73622	4.31188	4.46121	4.20133	4.06415		37	37	37	45.4	45.4	45.4	120.97	0	320.59	10361000000	280	1.17144	0.462451	-0.324919	-0.151862	Q03701;A0A087X1N2;C9J9W7	Q03701;A0A087X1N2	CEBPZ	CCAAT/enhancer-binding protein zeta	1413
-0.581366	-1.00917	-0.769777	-0.628113	-0.268248	-0.20792	-0.742132		9	9	9	38.2	38.2	38.2	41.998	0	71.973	476690000	37	0.845421	0.470036	-0.325167	-0.148674	Q96NB3;J3QQQ3	Q96NB3	ZNF830	Zinc finger protein 830	2186
-0.649784	0.0117321	0.323452	0.381817	-0.045826	0.207165	0.351822		16	16	16	33.7	33.7	33.7	63.541	0	121.31	665760000	53	0.565102	0.477158	-0.328611	-0.144992	P46060;H0Y4Q3;B0QYT5;B0QYT4;B0QYT6	P46060	RANGAP1	Ran GTPase-activating protein 1	1229
1.39757	1.1563	1.0009	1.43912	1.47886	1.54394	1.59923		34	34	34	30.7	30.7	30.7	160.25	0	71.272	1670900000	109	1.59052	0.446595	-0.330367	-0.156928	Q9H6S0;D6RA70;D6RF50;D6R9T8	Q9H6S0;D6RA70	YTHDC2	Probable ATP-dependent RNA helicase YTHDC2	2355
-5.3911	-7.08975	-6.80758	-5.21556	-5.76818	-5.70761	-7.69306		2	2	2	20.2	20.2	20.2	24.821	0	14.34	8990200	4	0.162662	0.555251	-0.333372	-0.119833	Q8N488	Q8N488	RYBP	RING1 and YY1-binding protein	1935
-0.378147	-1.64792	-1.52616	-0.657915	-0.127394	-0.830503	-1.78245		6	6	6	16.6	16.6	16.6	74.368	0	18.034	498280000	20	0.255009	0.512564	-0.33451	-0.132201	Q3ZCX4;A0A087WWI3;A0A0C4DGP9;C9JZ58;C9JLX5;A0A087WZ84	Q3ZCX4;A0A087WWI3;A0A0C4DGP9;C9JZ58;C9JLX5;A0A087WZ84	ZNF568	Zinc finger protein 568	1627
5.49832	5.028	4.90999	5.76551	5.37045	5.17385	5.61463		41	41	37	66.1	66.1	62.3	95.337	0	323.31	29252000000	381	0.743446	0.462873	-0.335673	-0.151492	Q12906;K7EKJ9;K7EQR9;K7ER69;K7EJ09;K7EKY0;K7EM82;K7EPG3;K7ERM6;K7ENK6;K7ELV3;K7EQ75	Q12906	ILF3	Interleukin enhancer-binding factor 3	1457
-1.4483	-1.62899	-1.56447	-1.15529	-1.52497	-1.58139	-0.584406		14	14	14	9.1	9.1	9.1	269.76	0	27.77	217510000	27	0.558191	0.472482	-0.335742	-0.147578	Q9Y490;H0YMT1;Q9Y4G6	Q9Y490	TLN1	Talin-1	2666
-0.670708	0.0198574	0.514357	0.223135	0.923666	0.135563	-0.12064		4	4	4	28.1	28.1	28.1	26.673	0	74.838	914170000	48	0.367581	0.488642	-0.335929	-0.140527	Q5SRQ3;Q5SRQ6;P67870;N0E472;N0E644	Q5SRQ3;Q5SRQ6;P67870;N0E472;N0E644	CSNK2B-LY6G5B-1181	Casein kinase II subunit beta	1369
-1.83942	-1.69755	-2.11898	-1.41838	-1.78347	-1.47068	-1.52001		8	8	8	18	18	18	103.44	0	78.782	176560000	27	1.20352	0.445137	-0.33718	-0.15747	Q9NY74	Q9NY74	ETAA1	Ewings tumor-associated antigen 1	2480
-3.51581	-2.7897	-7.41223	-3.15416	-7.01892	-3.32612	-3.43805		4	4	4	5.1	5.1	5.1	110.94	0	6.3493	87156000	6	0.0738273	0.650223	-0.338266	-0.0932181	Q63HK3	Q63HK3	ZKSCAN2	Zinc finger protein with KRAB and SCAN domains 2	1717
-0.960415	-0.92473	-0.686447	-0.498884	-0.364519	-0.475874	-0.713646		8	8	8	21.5	21.5	21.5	52.998	0	19.33	512100000	41	1.55162	0.430692	-0.343967	-0.162834	Q05D32;H0YMH7;H0YNU2;H0YNW9;H0YMB4	Q05D32	CTDSPL2	CTD small phosphatase-like protein 2	1422
-1.4846	-1.71542	-1.84904	-1.41884	-1.33305	-1.19024	-1.41171		4	4	4	15.2	15.2	15.2	37.19	0	59.728	347270000	15	1.60119	0.429626	-0.344565	-0.16338	Q52LJ0	Q52LJ0	FAM98B	Protein FAM98B	1636
1.52746	1.57255	1.58276	1.74306	1.98125	1.80593	2.09387		12	12	12	39.1	39.1	39.1	49.601	0	44.319	1918800000	80	1.80341	0.426384	-0.345105	-0.164637	Q13895;H7BY94;F8WBL2	Q13895	BYSL	Bystin	1501
2.49382	1.84034	1.60593	2.56165	2.46756	1.87515	2.40961		19	19	19	31.7	31.7	31.7	105.95	0	69.992	2807500000	116	0.553047	0.461362	-0.348462	-0.152323	Q01831;E7EUB5	Q01831	XPC	DNA repair protein complementing XP-C cells	1399
-1.84594	-0.972032	-1.51256	-0.988483	-1.1353	-0.823006	-1.43302		16	16	16	8.9	8.9	8.9	293.88	0	129.85	308500000	32	0.617122	0.456415	-0.348558	-0.154065	A6H8Y1;A0A0A0MRX7;H7C5U4;H0YCV8	A6H8Y1;A0A0A0MRX7	BDP1	Transcription factor TFIIIB component B homolog	233
1.6883	1.43319	1.70885	2.6099	2.31798	1.60601	1.3021		10	10	10	31.6	31.6	31.6	52.417	0	226.42	2323400000	78	0.41375	0.47289	-0.348884	-0.147382	Q92733;H0YE12;H0Y679	Q92733;H0YE12;H0Y679	PRCC	Proline-rich protein PRCC	2077
-1.07216	-2.63084	-2.00367	-1.74226	-1.279	-1.40033	-1.79103		7	7	7	14.3	14.3	14.3	84.6	0	9.2626	188180000	17	0.366085	0.477647	-0.349069	-0.145012	P40692;H0Y818;F2Z298;E9PF25;H0Y5L7;H0Y793;A0A087WX20	P40692;H0Y818	MLH1	DNA mismatch repair protein Mlh1	1210
1.4901	1.90101	1.46898	2.32283	2.27658	1.77075	1.51132		17	17	17	47.9	47.9	47.9	58.449	0	76.762	2348900000	103	0.622751	0.453924	-0.350339	-0.154898	O43172	O43172	PRPF4	U4/U6 small nuclear ribonucleoprotein Prp4	868
-1.60131	-1.47193	-0.703564	-1.19302	-1.10963	-0.502804	-0.820763		9	9	9	13.2	13.2	13.2	133.47	0	80.688	400560000	19	0.535863	0.458789	-0.352383	-0.153297	P51826;C9J847;C9JZ66;C9JC67;C9J622;C9JMS1;C9JUC4;H7C3W3;H7C4C2	P51826	AFF3	AF4/FMR2 family member 3	1277
-1.66907	-1.46568	-2.55184	-1.7851	-1.77325	-0.933554	-1.67127		10	10	10	5.8	5.8	5.8	244.29	0	12.144	218830000	18	0.419782	0.467183	-0.354735	-0.149749	Q8N201	Q8N201	INTS1	Integrator complex subunit 1	1924
0.00841331	0.18998	0.275743	0.840254	0.334162	0.495842	0.383108		18	18	18	42.6	42.6	42.6	84.958	0	54.469	850130000	56	1.19127	0.425021	-0.355296	-0.165235	O60934;A0A0C4DG07;E5RGU1;E5RGR7;E2QRP0;E5RGN7;A0A087X1V5	O60934;A0A0C4DG07	NBN	Nibrin	915
-2.00522	-1.13196	-1.45807	-0.893595	-1.10249	-1.32947	-1.37963		8	8	8	9.1	9.1	9.1	154.17	0	10.821	215650000	23	0.666034	0.444574	-0.355454	-0.157916	O15550;F5H5V6;F5H6S1;F8W8R6;A0A087X0R0;H0Y6I7;H0Y5J3;A0A087X248;A0A096LPD8;F5H3N7;A0A087X2I9;A0A087X0Y2;F5H8B4;O14607;F5GWV3;A0A087WUN6	O15550;F5H5V6;F5H6S1;F8W8R6;A0A087X0R0;H0Y6I7;H0Y5J3	KDM6A	Lysine-specific demethylase 6A	863
5.10935	5.39767	5.06375	5.48723	5.60593	5.5839	5.50738		26	26	6	46.4	46.4	9.7	77.515	0	319.22	26118000000	308	1.89444	0.413517	-0.355853	-0.169949	P52272;A0A087X0X3;M0R2I7;M0QY96;M0QYL3	P52272;A0A087X0X3	HNRNPM	Heterogeneous nuclear ribonucleoprotein M	1281
-0.459766	0.0323315	-0.446968	0.500935	0.0645752	-0.130287	-0.164518		10	10	10	22.9	22.9	22.9	61.492	0	20.323	563870000	29	0.76182	0.43514	-0.359144	-0.161333	Q13112	Q13112	CHAF1B	Chromatin assembly factor 1 subunit B	1465
2.82938	2.91867	2.75688	3.53371	3.1875	3.30767	2.75013		13	13	13	39.2	39.2	39.2	44.961	0	147.69	5284300000	114	0.886024	0.428654	-0.359778	-0.16363	Q96I25;Q5W012;Q5W011;Q5W010;H0Y6J6	Q96I25	RBM17	Splicing factor 45	2159
4.70537	4.23663	4.19631	4.76251	4.72374	4.72445	4.7509		59	59	49	43.1	43.1	37.1	183.26	0	323.31	16110000000	463	1.33298	0.416351	-0.360964	-0.168898	Q02880;E9PCY5;H7BZ82	Q02880;E9PCY5	TOP2B	DNA topoisomerase 2-beta	1406
1.81634	2.18843	2.05301	2.9055	2.62527	2.15615	1.83475		22	22	22	46.9	46.9	46.9	80.301	0	175.58	3460100000	131	0.556199	0.445644	-0.36116	-0.157251	Q9BSC4;H7C1Z3	Q9BSC4	NOL10	Nucleolar protein 10	2254
-1.50461	-0.391136	-1.27487	-0.601259	-0.848694	-0.646513	-0.684605		9	9	8	19.9	19.9	17.9	78.605	0	36.233	384960000	34	0.569976	0.444607	-0.361604	-0.157834	A0A087WYC1;P34932;A0A087WTS8	A0A087WYC1;P34932;A0A087WTS8	HSPA4	Heat shock 70 kDa protein 4	75
-2.22163	-2.52486	-3.49548	-2.26504	-1.94512	-2.43045	-2.89961		3	3	3	15.9	15.9	15.9	16.06	0	7.3655	203280000	10	0.392688	0.463608	-0.362271	-0.151048	P39019;A0A075B6E2;M0R2L9;M0QXK4;M0QYF7;M0R140	P39019;A0A075B6E2	RPS19	40S ribosomal protein S19	1203
4.43531	4.50721	4.4751	4.86716	4.97101	4.69017	4.81205		42	42	42	45.9	45.9	45.9	115.73	0	323.31	16513000000	336	2.41687	0.400253	-0.362553	-0.175032	Q9H0A0;A0A087WV29;E9PMU0;E9PJN6	Q9H0A0;A0A087WV29	NAT10	N-acetyltransferase 10	2308
-2.7656	-2.40306	-2.90966	-2.59782	-1.89841	-2.46284	-2.3548		4	4	4	10	10	10	57.983	0	8.0341	137130000	13	0.802208	0.427571	-0.364305	-0.164147	Q8N108	Q8N108	MIER1	Mesoderm induction early response protein 1	1917
4.7439	3.88898	4.23812	4.65438	4.69806	4.82186	4.45791		52	52	49	45.7	45.7	43.7	191.58	0	323.31	13477000000	348	0.783189	0.424742	-0.367717	-0.165187	Q7LBC6;H0Y9V5	Q7LBC6	KDM3B	Lysine-specific demethylase 3B	1815
3.2138	3.25454	3.13684	3.67657	3.64577	3.71638	3.23991		34	34	34	39.6	39.6	39.6	128.25	0	323.31	6960900000	248	1.38909	0.407375	-0.367929	-0.172387	P35251;H0Y9P8;H0Y8U4;E0CX09;D6RAD2	P35251	RFC1	Replication factor C subunit 1	1185
1.79327	1.59843	2.02243	2.28937	1.96382	2.31782	2.13152		50	50	50	30	30	30	273.6	0	186.76	2588600000	199	1.33405	0.404607	-0.370921	-0.173259	Q6P2Q9;I3L0J9;I3L3Z8	Q6P2Q9	PRPF8	Pre-mRNA-processing-splicing factor 8	1760
-0.990086	0.189785	-0.302647	-0.106667	0.0854073	-0.406244	0.442368		10	10	10	42.1	42.1	42.1	26.697	0	32.671	700980000	38	0.463777	0.444965	-0.371365	-0.157676	Q96C19;H0Y4Y4;A0A087X1Z2;Q9BUP0;C9JTV4;Q8WYH2	Q96C19;H0Y4Y4	EFHD2	EF-hand domain-containing protein D2	2120
1.83752	0.903242	1.67105	2.64097	1.01855	1.9942	1.7211		8	8	8	12	12	12	103.39	0	32.562	2430900000	53	0.338678	0.462856	-0.373101	-0.151379	A9Z1X7;Q8IYB3;E9PCT1;M0R088;M0R1E7;M0QXG5	A9Z1X7;Q8IYB3;E9PCT1;M0R088	SRRM1	Serine/arginine repetitive matrix protein 1	263
6.88781	6.7801	6.93949	7.37678	7.35487	7.21037	7.02881		62	62	62	61.7	61.7	61.7	145.83	0	323.31	65014000000	705	1.824	0.393506	-0.373576	-0.177656	O75533;H7C341;B4DGZ4;F8WC19	O75533	SF3B1	Splicing factor 3B subunit 1	943
-7.93067	-1.61663	-1.21745	-1.96382	-1.54724	-0.552847	-8.78954		5	5	5	9.6	9.6	9.6	64.001	0	8.051	296890000	10	0.045104	0.707825	-0.374886	-0.0768915	Q8N4S0;F5H777	Q8N4S0	CCDC82	Coiled-coil domain-containing protein 82	1938
0.638651	0.323055	-0.6005	0.581533	0.212805	0.801531	0.391409		30	28	28	19.4	18.8	18.8	274.8	0	124.09	840400000	92	0.487838	0.437185	-0.376417	-0.160508	Q9Y618;C9JE98;C9J0Q5;C9JFD3;C9JQE8;C9J7T7;C9J330;H0YGK8;H7C1Y3;H7C1J7;H7C184;H7C0P3	Q9Y618;C9JE98;C9J0Q5;C9JFD3;C9JQE8;C9J7T7	NCOR2	Nuclear receptor corepressor 2	2685
-1.10498	-0.826044	-1.01589	-0.623602	-0.680626	-0.306063	-0.803715		7	7	7	34.7	34.7	34.7	29.823	0	17.561	502510000	33	1.34127	0.395009	-0.378804	-0.176756	Q96EU6;C9J4X5;Q9H160	Q96EU6	RRP36	Ribosomal RNA processing protein 36 homolog	2132
4.04529	4.47865	4.19392	4.60136	4.54724	4.62491	4.70527		27	27	16	39.2	39.2	23.1	100.23	0	323.31	14452000000	252	1.69624	0.388498	-0.380411	-0.180013	Q13435;E9PPJ0;A0A087WZZ5;E9PJT3;H0YEX5	Q13435;E9PPJ0;A0A087WZZ5	SF3B2	Splicing factor 3B subunit 2	1483
2.21952	2.72887	2.2081	2.84618	2.85831	2.49258	2.88741		17	17	17	28.7	28.7	28.7	99.966	0	100.92	4137400000	120	1.06279	0.395107	-0.385622	-0.176798	A8MXP9;P43243;D6REM6;D6R991;B3KM87;H0Y8T4;D6RBI2;D6RE02;D6RIA2;D6RAM9;D6RAY2;D6RBK5;Q68E03;D6RCM3;D6REK4;D6R8Z5	A8MXP9;P43243;D6REM6;D6R991;B3KM87	MATR3	Matrin-3	261
1.50697	2.16782	1.72202	2.47175	2.43852	1.80976	2.01871		18	18	17	21.3	21.3	19.2	108.8	0	129.44	2848400000	106	0.731253	0.409771	-0.385747	-0.171329	O75400;F5H578;H0YG38	O75400	PRPF40A	Pre-mRNA-processing factor 40 homolog A	933
-3.14027	-2.78638	-2.58879	-2.56815	-2.5626	-2.46148	-2.21696		13	4	4	7.6	2.7	2.7	263.25	0	54.764	106410000	14	1.16796	0.392463	-0.386181	-0.178263	H0YM23;O75179	H0YM23;O75179	ANKRD17	Ankyrin repeat domain-containing protein 17 (Fragment)	654
-0.981594	-1.72782	-1.33885	-0.3234	-0.958315	-0.859562	-1.68792		7	7	7	26.5	26.5	26.5	54.925	0	58.662	284000000	26	0.45974	0.425497	-0.392119	-0.164904	C9J4K5;C9JSP0;F8W8A5;Q9NYP3;F8WD19;H7C1C1;H7C304;H7C006;H7C1M7;F8WC22;H7C0C1	C9J4K5;C9JSP0;F8W8A5;Q9NYP3;F8WD19;H7C1C1	DONSON	Protein downstream neighbor of Son	331
4.11957	3.51244	3.78959	4.08799	4.03806	4.41293	4.25888		48	48	48	50.5	50.5	50.5	154.31	0	323.31	9294700000	374	1.10221	0.388298	-0.392267	-0.180084	A3KN83;K7ES28;Q9Y2G9	A3KN83	SBNO1	Protein strawberry notch homolog 1	231
-0.916569	-0.780762	-0.313841	-0.288385	-0.291681	-0.289574	-0.242544		8	8	8	23.7	23.7	23.7	56.547	0	83.226	561270000	42	1.29455	0.383028	-0.392344	-0.182201	Q96GM8	Q96GM8	TOE1	Target of EGR1 protein 1	2145
2.49321	2.62313	1.85608	2.7142	2.58996	3.32927	2.23517		15	15	15	20.4	20.4	20.4	110.42	0	62.971	5607100000	39	0.532842	0.417095	-0.393007	-0.168332	P55060	P55060	CSE1L	Exportin-2	1308
3.74663	2.96373	2.81906	3.79136	3.68834	3.44739	3.35619		26	26	26	50	50	50	68.137	0	323.31	7667800000	212	0.692399	0.403668	-0.394345	-0.17377	P27694;I3L4R8;I3L2M5;I3L524	P27694	RPA1	Replication protein A 70 kDa DNA-binding subunit	1152
-0.118364	-1.23064	-1.56705	-0.626718	-0.525694	-0.378185	-0.777992		11	10	10	20.7	19.8	19.8	104.66	0	74.705	421050000	39	0.461145	0.42332	-0.394872	-0.165945	Q9H4I2;H0Y6F5;H0YLR4;H0YNY7	Q9H4I2;H0Y6F5	ZHX3	Zinc fingers and homeoboxes protein 3	2343
-0.560677	-0.49136	-0.205688	-0.031023	-0.032032	0.0872936	-0.114172		12	12	12	27.8	27.8	27.8	70.729	0	80.106	636770000	63	1.91704	0.367786	-0.396758	-0.188638	Q9UHB9	Q9UHB9	SRP68	Signal recognition particle subunit SRP68	2549
-0.132206	-1.04183	-0.847204	-0.389433	-0.376398	-0.284962	-0.0508785		11	11	10	26.6	26.6	24.8	74.076	0	52.02	570400000	36	0.767197	0.394783	-0.398329	-0.177093	Q6PIW4;C9JP37;C9JTG6;C9JSC4;C9JTB2;C9JHJ4;C9JKI6;I3L4J1;Q9UN37	Q6PIW4	FIGNL1	Fidgetin-like protein 1	1771
2.32488	2.47622	1.4692	2.52209	2.8335	2.29555	2.30899		16	16	16	51.9	51.9	51.9	53.846	0	298.53	3634200000	113	0.616048	0.4034	-0.399935	-0.173769	Q6UX04;D6REK3	Q6UX04;D6REK3	CWC27	Peptidyl-prolyl cis-trans isomerase CWC27 homolog	1785
3.03545	3.16125	3.00427	3.14984	3.59271	3.43429	3.69276		50	50	50	43.4	43.4	43.4	207.72	0	323.31	6359600000	259	1.39252	0.372294	-0.40041	-0.1866	P38398;Q5YLB2;E9PH68;E7EWN5;Q3B891;E7EUM2;A0A0A0MSN1;B7ZA85;H0Y8B8;E7EQW4;H0Y8D8;K7EPC7;E7ENB7;C9IZW4;E9PC22;H0Y881;C6YB45;H0Y850;G1UI37;K7EJW3	P38398;Q5YLB2	BRCA1	Breast cancer type 1 susceptibility protein	1200
1.73871	1.42716	1.58075	1.92045	1.66266	2.21783	2.13352		34	34	34	20.6	20.6	20.6	284.52	0	101.87	2305500000	126	1.22922	0.374715	-0.401407	-0.185422	Q15652;H7BXU7	Q15652	JMJD1C	Probable JmjC domain-containing histone demethylation protein 2C	1587
2.63463	2.56987	2.3278	3.17799	2.73818	2.8662	2.88927		43	43	43	41.4	41.4	41.4	170.68	0	231.21	4034500000	222	1.5316	0.362362	-0.407143	-0.190717	Q92547;H0Y8I7;I3L1F2	Q92547	TOPBP1	DNA topoisomerase 2-binding protein 1	2062
0.521717	-0.250084	0.110325	0.187834	0.512163	0.689535	0.750292		17	13	13	21.2	17.3	17.3	164.92	0	131.91	874340000	51	0.827455	0.383192	-0.407637	-0.182063	Q14004;A0A087X209	Q14004	CDK13	Cyclin-dependent kinase 13	1504
3.88168	3.97625	4.22825	4.27125	4.45546	4.58843	4.44069		35	35	35	52.1	52.1	52.1	112.68	0	323.31	10252000000	353	1.78214	0.354812	-0.410233	-0.193891	Q69YH5;E9PEI0	Q69YH5;E9PEI0	CDCA2	Cell division cycle-associated protein 2	1727
3.05403	2.94297	3.08974	3.68315	3.62826	3.26915	3.18049		28	27	27	32.2	31.3	31.3	119.26	0	323.31	6229600000	221	1.35528	0.362087	-0.411347	-0.190985	O60231;Q5SQH5;A2AB15	O60231;Q5SQH5	DHX16	Putative pre-mRNA-splicing factor ATP-dependent RNA helicase DHX16	891
0.981132	1.64376	1.01418	1.6156	1.42287	1.67038	1.7897		25	25	18	31.7	31.7	24.7	102.75	0	93.001	1614000000	85	1.01379	0.371655	-0.411612	-0.186945	K4DI93;Q13620;A6NE76;A0A087WWN2	K4DI93;Q13620	CUL4B	Cullin 4B, isoform CRA_e	754
1.2368	0.91752	0.952395	1.52925	1.47532	1.33048	1.45987		25	25	25	20.1	20.1	20.1	170.54	0	53.575	1174600000	73	2.07428	0.349856	-0.413158	-0.196911	Q14146;Q5VYD0	Q14146	URB2	Unhealthy ribosome biogenesis protein 2 homolog	1507
0.157724	1.11641	1.03873	1.30316	1.21016	1.04178	1.18873		14	14	14	43.4	43.4	43.4	74.354	0	64.948	1556600000	88	0.749091	0.381251	-0.415002	-0.183219	Q7L2J0	Q7L2J0	MEPCE	7SK snRNA methylphosphate capping enzyme	1809
1.82808	2.31481	1.94653	2.69693	2.29747	2.58882	2.20763		20	20	19	41.6	41.6	39.7	80.107	0	273.74	2687300000	122	1.1388	0.361569	-0.417906	-0.191324	Q4VC44;I3L188;J3KNW1;I3L1A7;I3L4V9;I3L287	Q4VC44;I3L188;J3KNW1	FLYWCH1	FLYWCH-type zinc finger-containing protein 1	1635
-1.30217	-1.62006	-1.71126	-0.758314	-2.03283	0.0984974	-1.80752		5	5	5	20.9	20.9	20.9	44.77	0	35.22	247830000	17	0.29165	0.43428	-0.419454	-0.161767	B4DGM3;Q969G3;K7EMQ8;J3QKS7;H7C048	B4DGM3;Q969G3;K7EMQ8;J3QKS7;H7C048	SMARCE1	SWI/SNF-related matrix-associated actin-dependent regulator of chromatin subfamily E member 1	285
2.37883	2.39181	2.46006	2.70579	3.12832	2.83299	2.66404		31	31	30	44	44	43.2	141.46	0	191	4228000000	202	1.69552	0.345647	-0.422556	-0.19877	Q9H9B1;A0A0C4DGF8;A0A0D9SEQ1;A0A0D9SFX4;A0A0D9SFS4;A0A0D9SER3;A0A0D9SFG7;A0A0D9SEP2;A0A0D9SER9;A0A0D9SFD7;A0A0D9SEY2;A0A0D9SFM6;A0A0D9SF38	Q9H9B1;A0A0C4DGF8	EHMT1	Histone-lysine N-methyltransferase EHMT1	2382
2.88426	2.90989	2.0789	3.21974	3.21961	2.79917	2.95122		23	23	23	53.9	53.9	53.9	74.138	0	188.02	4980700000	124	0.785594	0.371157	-0.423087	-0.187255	Q9NPI1;I3L4V5	Q9NPI1	BRD7	Bromodomain-containing protein 7	2411
5.4162	5.34106	5.40452	5.69458	6.01105	5.81465	5.7362		58	58	58	63.2	63.2	63.2	128.3	0	323.31	24231000000	460	2.38759	0.33613	-0.426862	-0.204697	Q93009;H3BND8;F5H2X1;H3BRA2;H3BQD1;H3BMF6;H3BUV0;H3BTM1;I3L2D8	Q93009;H3BND8	USP7	Ubiquitin carboxyl-terminal hydrolase 7	2096
0.992279	0.93368	-0.280186	0.532331	1.19997	1.26122	0.90987		11	11	11	37.3	37.3	37.3	47.099	0	44.255	1174000000	66	0.477266	0.392757	-0.427257	-0.178096	Q96IZ5;H0Y6F9	Q96IZ5	RBM41	RNA-binding protein 41	2162
-1.30708	-1.92491	-2.34737	-1.217	-1.27128	-1.70687	-1.49394		4	4	4	23	23	23	27.385	0	14.597	291200000	21	0.73061	0.361578	-0.437515	-0.191433	Q15056	Q15056	EIF4H	Eukaryotic translation initiation factor 4H	1563
-0.181185	-0.116106	-0.413298	0.299585	0.329695	0.0627537	0.114937		13	13	13	26.5	26.5	26.5	73.574	0	30.954	592160000	50	1.9984	0.329863	-0.438605	-0.20798	Q96BP3;F5H7P7;D6R9Q1;D6RB19;D6RHV0;D6RD43;H0Y8N5;D6RA12;D6RDA4	Q96BP3;F5H7P7	PPWD1	Peptidylprolyl isomerase domain and WD repeat-containing protein 1	2114
-3.02622	-2.40638	-2.17525	-2.096	-2.27074	-2.16159	-1.86011		10	10	10	11	11	11	129.59	0	16.226	156730000	22	0.913105	0.351053	-0.438843	-0.196255	Q9UNY4;X6RI15	Q9UNY4	TTF2	Transcription termination factor 2	2611
-1.02101	-2.06136	-0.077055	-0.633505	-0.773752	-0.592071	-0.443327		13	13	13	18.6	18.6	18.6	117.85	0	49.118	451860000	47	0.393113	0.392762	-0.442478	-0.177977	P22314;Q5JRR6;Q5JRR9;Q5JRS0;Q5JRS1;Q5JRS3;Q5JRS2	P22314	UBA1	Ubiquitin-like modifier-activating enzyme 1	1128
3.14533	3.42105	3.35726	3.70437	3.96315	3.71832	3.63953		56	56	56	34	34	34	242.37	0	323.31	6762800000	297	2.03168	0.320889	-0.448463	-0.212621	Q9H583;Q5T3Q7;Q6P664	Q9H583;Q5T3Q7	HEATR1	HEAT repeat-containing protein 1	2349
6.46597	6.67292	6.61461	7.08478	7.09217	6.93799	7.01992		57	57	1	50.7	50.7	1.8	117.36	0	323.31	70863000000	660	2.96034	0.310305	-0.449215	-0.217357	Q7L014	Q7L014	DDX46	Probable ATP-dependent RNA helicase DDX46	1806
3.67042	3.79541	3.43711	4.42739	4.04859	3.88143	3.97788		37	37	3	43.1	43.1	3.3	136.06	0	323.31	9355400000	280	1.3686	0.330772	-0.449509	-0.207482	P55265	P55265	ADAR	Double-stranded RNA-specific adenosine deaminase	1314
-0.902716	-0.0380001	0.547411	-0.033659	0.430428	0.383709	0.499611		13	13	10	38.1	38.1	29.3	63.966	0	57.128	756490000	51	0.539799	0.365399	-0.451124	-0.189544	Q15723	Q15723	ELF2	ETS-related transcription factor Elf-2	1592
0.242914	-0.167955	0.432547	0.331261	0.400478	0.797398	0.95499		36	36	36	15.6	15.6	15.6	384.22	0	158.41	928560000	98	0.959849	0.340478	-0.451863	-0.202394	P51587	P51587	BRCA2	Breast cancer type 2 susceptibility protein	1273
0.81217	-2.52961	-6.94297	-1.43189	0.611706	-1.0735	-7.835		3	3	3	28.1	28.1	28.1	18.169	0	19.056	170560000	12	0.0549584	0.650491	-0.454634	-0.0929817	G3V1A1;E9PKZ0;P62917;E9PKU4	G3V1A1;E9PKZ0;P62917;E9PKU4	RPL8	60S ribosomal protein L8	495
0.326969	1.12448	0.27961	1.39628	1.03711	0.80714	0.887917		15	15	15	40.7	40.7	40.7	58.805	0	82.073	1166200000	82	0.794379	0.34408	-0.455092	-0.199919	P49643;A0A096LP51	P49643	PRIM2	DNA primase large subunit	1254
6.76209	6.3478	6.03381	6.96469	7.03739	6.64901	6.69677		37	37	37	54.4	54.4	54.4	100.83	0	323.31	62521000000	505	1.08498	0.334257	-0.455734	-0.206206	Q01780;K7EJ37	Q01780	EXOSC10	Exosome component 10	1397
0.360003	0.856093	1.45163	1.42397	1.52718	1.29255	1.15117		10	10	10	29.7	29.7	29.7	48.571	0	40.392	1109200000	56	0.787717	0.341244	-0.459475	-0.201429	Q9Y546;E7EP35;A6NL66	Q9Y546;E7EP35;A6NL66	LRRC42	Leucine-rich repeat-containing protein 42	2674
-0.9839	-1.52015	-2.00463	-0.75403	-1.41761	-0.93301	-1.06396		10	10	10	16.8	16.8	16.8	85.097	0	24.769	293960000	20	0.740099	0.342723	-0.460742	-0.200555	Q8TF39;Q6P088;Q5VZN3	Q8TF39;Q6P088	ZNF483	Zinc finger protein 483	2020
-0.3454	0.207512	0.442904	0.402649	0.473732	0.697226	0.677692		18	15	15	26.7	23.7	23.7	113.65	0	58.822	822270000	55	1.07741	0.329426	-0.461153	-0.208294	O75150;H3BP71;H3BS50;H3BQ99;H3BUL6;I3L332;A0A087WTK2	O75150;H3BP71	RNF40	E3 ubiquitin-protein ligase BRE1B	919
0.227032	0.53529	-0.0429573	0.695515	0.741272	0.600017	0.780491		30	30	30	19.7	19.7	19.7	274.46	0	76.771	779940000	98	1.59908	0.312951	-0.464536	-0.216352	Q5UIP0;H7BZN3;H7C2B5	Q5UIP0	RIF1	Telomere-associated protein RIF1	1700
1.40342	1.25657	1.2517	1.93705	1.63969	1.75723	1.74398		23	23	23	48.9	48.9	48.9	75.035	0	176.92	1838700000	104	2.57919	0.301488	-0.465591	-0.223404	Q96PZ0;E7EUH7;H0Y863	Q96PZ0;E7EUH7	PUS7	Pseudouridylate synthase 7 homolog	2193
5.06352	5.22413	4.72088	5.52748	5.47386	5.4402	5.43731		23	23	23	49.8	49.8	49.8	48.208	0	323.31	21312000000	219	1.84806	0.307025	-0.466869	-0.219536	J3QSV6;O76021;I3L3U9;I3L3C4;I3L234;I3L1A3;J3KPU7;I3L2F2;I3L4T8;I3L1Y4	J3QSV6;O76021;I3L3U9;I3L3C4	RSL1D1	Ribosomal L1 domain-containing protein 1 (Fragment)	750
0.781427	0.822462	1.33013	1.41947	1.44223	1.46718	1.45193		15	15	11	42.3	42.3	34.2	74.338	0	71.345	1408900000	61	1.59765	0.310117	-0.467194	-0.217491	Q9HCJ3	Q9HCJ3	RAVER2	Ribonucleoprotein PTB-binding 2	2397
-0.776373	-1.49643	-1.75866	-0.504604	-0.999497	-1.09209	-0.893311		8	8	8	26.2	26.2	26.2	64.071	0	10.362	365070000	18	0.784774	0.334399	-0.471443	-0.205931	O96013;M0R2X4;M0R0L9;M0R3G6;M0R1R1;Q9P286	O96013	PAK4	Serine/threonine-protein kinase PAK 4	1011
-1.22333	-0.59248	-0.243204	-0.037096	-0.658138	-0.212576	0.0514393		20	20	20	11.1	11.1	11.1	315.61	0	53.377	511640000	45	0.742024	0.335809	-0.472245	-0.20496	A0A0A0MS59;A0A0C4DFX4;Q6ZRS2;A0A087X0E3	A0A0A0MS59;A0A0C4DFX4;Q6ZRS2	SRCAP	Helicase SRCAP	145
1.01364	0.874062	0.567291	1.46076	1.29352	1.16365	1.25114		25	25	23	29	29	27.2	141.47	0	115.91	1348400000	95	1.7956	0.303231	-0.473936	-0.222225	Q7Z589;E9PMC9;H0YCS3;H0YET8;E9PPE6;H0YDI4	Q7Z589;E9PMC9	EMSY	Protein EMSY	1828
3.12746	2.15293	1.33978	2.5534	2.46915	3.0892	2.62523		11	11	11	37.1	37.1	37.1	32.844	0	130.31	2390100000	53	0.457007	0.354939	-0.477519	-0.19392	O95983;K7EIE8;A0A0A0MTS6;A0A087WT34;A0A087X1H1	O95983;K7EIE8	MBD3	Methyl-CpG-binding domain protein 3	1008
2.30391	2.50304	2.48243	3.03128	3.02732	2.83761	2.73993		10	10	10	45.7	45.7	45.7	32.334	0	165.81	4188200000	99	2.29875	0.293752	-0.479242	-0.228153	Q9Y3A4;Q9NSQ0	Q9Y3A4	RRP7A	Ribosomal RNA-processing protein 7 homolog A	2651
-0.688343	-0.721922	-1.49662	-0.769335	-1.10891	-0.0382195	-0.0330124		8	6	3	29.1	22.8	12.1	47.087	0	115.84	513480000	44	0.568839	0.341278	-0.481594	-0.201649	E9PCY7;G8JLB6;P31943;H0YB39;D6RIT2;D6RIU0;H0YBG7;H0YBD7;D6RBM0;E7EQJ0;D6RAM1;E5RGV0;D6R9T0;D6RFM3;E7EN40;D6RDU3;D6RJ04;D6RIH9;D6RDL0;E5RGH4;E5RJ94;D6R9D3;D6RF17;H0YAQ2	E9PCY7;G8JLB6;P31943;H0YB39;D6RIT2;D6RIU0;H0YBG7;H0YBD7;D6RBM0	HNRNPH1	Heterogeneous nuclear ribonucleoprotein H	470
-0.501841	-0.216291	-1.02149	-0.0196476	0.344641	0.0343399	-0.750788		8	8	8	42.5	42.5	42.5	27.021	0	23.394	493360000	22	0.671336	0.334184	-0.482009	-0.206166	Q9H8W3;F2Z2Y3;Q5T374	Q9H8W3;F2Z2Y3;Q5T374	FAM204A	Protein FAM204A	2378
0.385016	0.820986	-0.109938	0.822643	0.745083	0.636635	1.19206		18	18	18	41.2	41.2	41.2	53.651	0	127.42	1389600000	80	0.889214	0.319444	-0.48375	-0.213447	P08670;B0YJC4;B0YJC5;Q5JVS8;P17661;H7C5W5;F8W835;A0A087WYG8;E7EMV2;E7ESP9;P41219;Q16352;P07196;P07197;P12036	P08670;B0YJC4;B0YJC5	VIM	Vimentin	1047
-6.42132	-4.61603	-7.63273	-4.63136	-4.53787	-4.28695	-9.50183		2	2	2	7.8	7.8	7.8	51.086	0	7.5802	23799000	6	0.10676	0.513049	-0.483858	-0.132295	A6NJA2;P54578	A6NJA2;P54578	USP14	Ubiquitin carboxyl-terminal hydrolase	244
-0.287275	0.0921841	-0.0664177	1.09898	0.528225	0.270468	-0.307095		13	13	13	35.3	35.3	35.3	49.783	0	29.531	794320000	44	0.632857	0.334814	-0.484814	-0.205663	Q96FJ0;B3KR00	Q96FJ0;B3KR00	STAMBPL1	AMSH-like protease	2138
-0.527666	-1.07915	-0.852076	-0.561449	-0.486425	-0.244385	-0.0434532		12	7	7	24	15.3	15.3	83.183	0	31.141	584080000	33	1.26878	0.304074	-0.485701	-0.221424	A0A0D9SES8;H0YKT5;H0YKN8;H0YL70;Q04726;F5H7D6;H0YNT2;H0YNI7;H0YLI3;H0YKH0;H0YLW9;K7EJR7	A0A0D9SES8;H0YKT5;H0YKN8;H0YL70;Q04726;F5H7D6;H0YNT2;H0YNI7	TLE3	Transducin-like enhancer protein 3	215
3.63839	3.91701	3.46129	3.94823	4.31707	4.12688	4.25065		26	26	26	42.2	42.2	42.2	96.619	0	282.14	11109000000	210	1.6826	0.294352	-0.488482	-0.227553	Q9UEG4	Q9UEG4	ZNF629	Zinc finger protein 629	2537
-1.80437	-1.34116	-2.42246	-1.25435	-1.18671	-1.32061	-1.70589		6	6	6	15.5	15.5	15.5	54.862	0	27.097	249250000	32	0.797727	0.320275	-0.489106	-0.213029	O94888;C9JAT7;C9JD50;H7BYF4	O94888;C9JAT7	UBXN7	UBX domain-containing protein 7	969
3.25815	3.41829	3.54501	4.01361	3.88411	3.6777	4.01116		32	32	32	34.7	34.7	34.7	98.795	0	265.45	8003400000	240	2.07267	0.288107	-0.489498	-0.231283	Q9H501;A0A087WX71	Q9H501	ESF1	ESF1 homolog	2347
2.93936	2.96764	3.02508	3.64238	3.46987	3.46318	3.29465		47	47	47	47.6	47.6	47.6	140.88	0	323.31	6051200000	265	2.62078	0.284015	-0.490158	-0.234906	Q9BX63;J3QSE8;J3QKX0;J3KS24;J3QQP5	Q9BX63;J3QSE8	BRIP1	Fanconi anemia group J protein	2280
-2.14193	-5.5152	-1.46419	-2.32328	-2.60656	-2.48948	-2.78175		6	6	6	18	18	18	73.301	0	11.882	153040000	13	0.179443	0.436635	-0.490171	-0.160483	Q53ET0;J3KNE6;Q5T4K5;H0YDQ8	Q53ET0	CRTC2	CREB-regulated transcription coactivator 2	1640
-3.34635	-2.74295	-3.69382	-2.28836	-2.54994	-3.22955	-3.00095		4	4	3	19.6	19.6	19.6	32.767	0	15.388	96409000	14	0.679075	0.323936	-0.49384	-0.21078	Q9H4A5;Q5T5I6	Q9H4A5;Q5T5I6	GOLPH3L	Golgi phosphoprotein 3-like	2341
-2.90517	-2.93046	-2.85229	-2.74973	-2.09502	-2.16291	-2.58988		5	5	5	11.2	11.2	11.2	80.506	0	9.695	75292000	15	1.32068	0.295153	-0.496586	-0.226709	Q96SK3;K7EN48;F8WEC7;Q8WTR7	Q96SK3	ZNF607	Zinc finger protein 607	2210
1.89564	2.60127	1.99895	2.59105	2.75245	2.7655	2.5421		12	12	12	30.5	30.5	30.5	29.995	0	54.594	4133100000	77	1.28501	0.295202	-0.497489	-0.22656	P62424;Q5T8U2;Q5T8U3	P62424;Q5T8U2;Q5T8U3	RPL7A	60S ribosomal protein L7a	1352
4.32524	4.39626	3.99726	4.81071	4.81875	4.76713	4.55365		47	47	47	45.5	45.5	45.5	140.5	0	323.31	15758000000	409	1.95817	0.284722	-0.497976	-0.234172	Q92620;H3BMS7;J3KSA8;J3KTG2;H3BQT9;H3BV01;J3KRT1	Q92620	DHX38	Pre-mRNA-splicing factor ATP-dependent RNA helicase PRP16	2072
-0.857515	-0.351112	0.00362968	-0.187136	0.529097	0.0904274	-0.0398731		7	7	7	14.2	14.2	14.2	81.613	0	8.3345	768260000	24	0.880225	0.306769	-0.499795	-0.219433	Q9H307;G3V5F0;G3V579	Q9H307	PNN	Pinin	2333
0.650192	1.08722	-0.175524	1.10397	0.685595	1.50938	0.783337		30	30	30	27	27	27	217.2	0	120.52	1054000000	92	0.610406	0.325589	-0.499942	-0.210072	A0A0C4DGZ0;P24928;A0A087WWE2	A0A0C4DGZ0;P24928;A0A087WWE2	POLR2A	DNA-directed RNA polymerase	207
3.03758	2.86489	3.80708	3.04905	3.79276	4.14856	3.96048		13	13	13	56.6	56.6	56.6	28.38	0	121.22	8684100000	75	0.623638	0.323438	-0.501199	-0.21112	P13984	P13984	GTF2F2	General transcription factor IIF subunit 2	1079
1.39052	1.51121	1.55685	1.89051	1.78715	1.99919	2.27473		22	22	22	23.7	23.7	23.7	151.09	0	104.64	2503200000	109	1.91262	0.283962	-0.501696	-0.235434	Q9HAW4;E7ESG2	Q9HAW4;E7ESG2	CLSPN	Claspin	2389
-2.22253	-1.05639	-1.25359	-0.761517	-0.831867	-1.23049	-1.21053		8	8	8	18.4	18.4	18.4	84.69	0	77.078	291850000	32	0.712159	0.315592	-0.502235	-0.215097	H3BQZ7;Q1KMD3	H3BQZ7;Q1KMD3	HNRNPUL2-BSCL2	HCG2044799	669
2.37645	2.23894	2.08564	2.9953	2.50307	2.65659	2.79488		60	60	58	26.7	26.7	26.1	431.76	0	323.31	3660800000	289	1.78092	0.284091	-0.50378	-0.235158	Q03164;E9PR05;H7C5W4;H7BYJ6	Q03164	KMT2A	Histone-lysine N-methyltransferase 2A	1410
-3.03781	-2.56096	-8.26233	-2.85492	-8.00063	-3.14745	-2.4628		3	3	3	13.1	13.1	13.1	38.438	0	13.408	87788000	6	0.083245	0.551892	-0.503916	-0.120844	Q9Y3F4;H0YH33	Q9Y3F4	STRAP	Serine-threonine kinase receptor-associated protein	2656
-0.0463562	-0.488275	0.050354	-0.163786	0.402765	0.635014	0.507484		16	16	16	25	25	25	101.94	0	55.677	887630000	66	1.00472	0.297791	-0.506795	-0.225198	Q8IXZ2;H0YEY2	Q8IXZ2	ZC3H3	Zinc finger CCCH domain-containing protein 3	1897
-0.686686	0.154808	0.558161	0.312761	0.830709	0.384518	0.545954		12	12	12	24	24	24	86.692	0	204.11	899350000	64	0.722953	0.308653	-0.509724	-0.218242	Q96HI0;H7C424;H7C2F8;C9JHT8	Q96HI0	SENP5	Sentrin-specific protease 5	2154
3.10949	3.19021	2.98369	3.68164	3.35006	3.62086	3.76503		46	46	27	45.4	45.4	30.4	164.19	0	323.31	5984700000	305	2.12862	0.27603	-0.509932	-0.240815	P39880	P39880	CUX1	Homeobox protein cut-like 1	1206
3.35978	2.35258	3.27097	3.34787	3.25705	3.83764	3.57673		28	28	28	41.4	41.4	41.4	103.34	0	124.92	5378800000	215	0.794156	0.304719	-0.510381	-0.220941	Q9BRR8;K7EQ19	Q9BRR8	GPATCH1	G patch domain-containing protein 1	2251
0.657234	-0.561375	-0.016161	0.450617	0.305521	0.708462	0.68869		9	9	7	38.7	38.7	31.7	39.617	0	64.762	856500000	40	0.777721	0.304502	-0.511756	-0.220917	O75367;B4DJC3;D6RCF2;Q5SQT3	O75367;B4DJC3	H2AFY	Core histone macro-H2A.1	928
4.71937	3.9663	4.26185	4.58044	4.65744	5.08755	4.98615		57	57	57	41.7	41.7	41.7	220.43	0	323.31	14103000000	408	1.09373	0.292425	-0.512055	-0.229175	Q14669;H7C2Y1;G5E9G6;F8W9P3;C9JLJ5;C9JSX9;C9JLD7;H7C1L9	Q14669	TRIP12	E3 ubiquitin-protein ligase TRIP12	1533
1.95045	1.94492	1.29372	2.48924	2.36508	2.15907	1.96763		10	10	10	39.4	39.4	39.4	33.734	0	177.85	3465100000	85	1.1381	0.287829	-0.515558	-0.231454	B5MBX0;Q96FF9;H0YCL8	B5MBX0;Q96FF9	CDCA5	Sororin	293
-2.89482	-3.09263	-3.24129	-2.43202	-2.61199	-2.40773	-2.78654		3	3	3	7.8	7.8	7.8	64.846	0	7.7698	119430000	10	1.92279	0.273813	-0.516678	-0.242112	Q86Y25	Q86Y25	ZNF354C	Zinc finger protein 354C	1866
-1.46496	-0.773888	-0.841812	-0.242659	-0.593021	-0.369968	-0.824209		12	12	12	18.5	18.5	18.5	109.43	0	40.844	442290000	44	1.09062	0.287145	-0.519423	-0.232059	Q15029;K7EP67;K7EJ74	Q15029	EFTUD2	116 kDa U5 small nuclear ribonucleoprotein component	1559
-2.07936	-2.35388	-2.45487	-1.53486	-1.9971	-1.87875	-1.67664		5	5	5	10.1	10.1	10.1	74.139	0	6.884	244860000	8	1.71883	0.272211	-0.524199	-0.243376	P02545;Q3BDU5;Q5TCI8;A0A0C4DGC5	P02545;Q3BDU5;Q5TCI8	LMNA	Prelamin-A/C	1017
-1.11127	-0.147253	-0.837618	0.308186	-0.679684	0.262425	-0.56975		3	3	3	23.2	23.2	23.2	21.494	0	21.452	408050000	23	0.625537	0.30489	-0.529007	-0.220996	Q8WZA0;K7ES95	Q8WZA0	LZIC	Protein LZIC	2058
1.0849	1.81875	-0.19871	1.54906	1.57553	1.444	1.15786		10	10	9	25.1	25.1	23.1	52.206	0	28.214	1453100000	57	0.46478	0.322871	-0.529967	-0.211475	Q96GN5;C9IZR6	Q96GN5	CDCA7L	Cell division cycle-associated 7-like protein	2146
5.73375	5.4466	5.09774	6.00554	6.15384	5.87684	5.79225		46	46	46	57	57	57	121.54	0	323.31	32275000000	392	1.49708	0.272134	-0.531089	-0.243625	M0R2Z9;Q8IX01;M0R3F6;M0R065;M0R216;M0R2Y3	M0R2Z9;Q8IX01;M0R3F6	SUGP2	SURP and G-patch domain-containing protein 2	804
1.0149	0.693451	0.915033	1.43413	1.10803	1.91568	1.16914		34	34	34	19.9	19.9	19.9	254.39	0	85.292	1709100000	115	1.15563	0.278884	-0.532287	-0.238527	O60287	O60287	URB1	Nucleolar pre-ribosomal-associated protein 1	893
2.37672	2.54499	2.21141	2.8726	3.02433	2.79789	2.96048		17	17	17	44	44	44	64.594	0	160.61	4227200000	135	2.52371	0.259404	-0.53612	-0.255334	G3XAG1;Q96ME7	G3XAG1;Q96ME7	ZNF512	Zinc finger protein 512	607
1.80451	1.9819	1.39701	2.58734	2.62493	1.83448	2.02482		11	11	11	34	34	34	41.193	0	80.556	2678500000	76	0.964875	0.280923	-0.540086	-0.237221	Q15050	Q15050	RRS1	Ribosome biogenesis regulatory protein homolog	1561
-0.740858	-1.70708	-1.69844	-0.788067	-0.497164	-1.09687	-0.983767		5	5	5	28.2	28.2	28.2	28.703	0	45.943	349900000	34	0.848913	0.284721	-0.540661	-0.234052	E9PQA6;Q96EY5;E9PLL0;M0QZK6;E9PLZ8;E9PJW8	E9PQA6;Q96EY5;E9PLL0	MVB12A	Multivesicular body subunit 12A	509
-0.565744	0.204918	-0.135115	0.298048	0.528892	0.164864	0.517025		16	16	16	40.6	40.6	40.6	80.321	0	94.416	527290000	44	1.28282	0.271034	-0.542521	-0.24505	J3QQW9;Q15022	J3QQW9;Q15022	SUZ12	Polycomb protein SUZ12	744
-3.43061	-2.52257	-4.08669	-3.01708	-1.95033	-2.96133	-3.28644		5	5	5	16.8	16.8	16.8	46.323	0	32.279	91124000	19	0.469348	0.314104	-0.542828	-0.215913	Q8IWB7;C9JJ54	Q8IWB7	WDFY1	WD repeat and FYVE domain-containing protein 1	1882
-4.5962	-4.72581	-4.3411	-3.86936	-3.93009	-3.9564	-4.28812		3	3	3	5.6	5.6	5.6	83.359	0.0004415	3.1381	44735000	5	1.86232	0.26158	-0.543378	-0.253191	J3KPM9;P42224;E7EPD2;D2KFR9	J3KPM9;P42224	STAT1	Signal transducer and activator of transcription	723
0.85615	1.4702	1.35454	1.49759	1.81245	1.98714	1.78549		20	20	20	36.5	36.5	36.5	96.557	0	55.653	1604700000	93	1.39187	0.269234	-0.543705	-0.247353	P33991;E5RG31;E5RFJ8	P33991	MCM4	DNA replication licensing factor MCM4	1182
2.46454	2.02172	2.54892	2.5829	2.96043	2.79033	3.23472		17	17	17	49.9	49.9	49.9	64.132	0	176.97	4728200000	163	1.30062	0.269393	-0.547034	-0.247206	P14866;M0QXS5;M0QYT0;M0R076;B4DVF8;M0R1W6;M0QYL7	P14866;M0QXS5	HNRNPL	Heterogeneous nuclear ribonucleoprotein L	1084
1.00327	0.689251	0.288515	0.925938	1.19077	1.35218	1.36082		5	5	5	53.2	53.2	53.2	13.916	0	58.892	1408400000	44	1.31437	0.269223	-0.547083	-0.247465	P62318;H3BT13	P62318;H3BT13	SNRPD3	Small nuclear ribonucleoprotein Sm D3	1351
0.0536327	0.844261	0.569944	1.26595	0.637558	1.05334	1.1967		37	37	36	28.9	28.9	28.4	237.3	0	100.21	995170000	112	1.07347	0.27203	-0.549108	-0.243441	Q5THK1;H7BZH1;H3BLU3;C9J9V0;H7C1B0	Q5THK1	PRR14L	Protein PRR14L	1698
-3.42404	-2.3652	-7.03646	-3.69563	-3.59818	-4.29938	-3.308		2	2	2	14.8	14.8	14.8	30.032	0	8.3272	58004000	9	0.175132	0.409828	-0.549934	-0.1714	F2Z2T2;P23025	F2Z2T2;P23025	XPA	DNA repair protein-complementing XP-A cells	519
4.80419	5.09651	4.46765	5.32588	5.2195	5.44469	5.38073		37	37	37	57.5	57.5	57.5	84.427	0	323.31	28546000000	407	1.72118	0.25856	-0.553248	-0.255879	Q14684	Q14684	RRP1B	Ribosomal RNA processing protein 1 homolog B	1539
2.41633	1.70217	1.69435	2.36274	2.49402	2.48251	2.6303		9	9	9	12.3	12.3	12.3	91.954	0	33.242	3478800000	67	1.3353	0.264577	-0.554778	-0.250977	Q96ST2;H7C0U1	Q96ST2	IWS1	Protein IWS1 homolog	2211
0.907722	0.162851	-0.696051	0.62764	0.54549	0.726532	0.831255		7	7	7	30.2	30.2	30.2	38.725	0	213.07	1018100000	51	0.664616	0.285892	-0.557888	-0.232986	Q01664;I3L254;I3L4L6;I3L301	Q01664	TFAP4	Transcription factor AP-4	1396
-0.588104	-0.220181	-0.327271	0.581821	-0.0927525	-0.102964	0.331676		7	7	7	31.7	31.7	31.7	41.063	0	80.868	561510000	38	1.28989	0.264012	-0.557964	-0.251465	Q86Y37	Q86Y37	CACUL1	CDK2-associated and cullin domain-containing protein 1	1867
1.52818	-0.353348	-0.305874	0.864348	0.751476	1.11753	0.668295		16	16	16	22.7	22.7	22.7	117.4	0	55.05	785930000	45	0.469472	0.304142	-0.560758	-0.221559	Q9H4L7;D6RAY8;F8W9M2	Q9H4L7	SMARCAD1	SWI/SNF-related matrix-associated actin-dependent regulator of chromatin subfamily A containing DEAD/H box 1	2345
5.43669	4.93271	5.14579	5.41864	5.89309	5.78761	5.8362		28	28	28	49.8	49.8	49.8	77.528	0	323.31	29616000000	293	1.61529	0.255364	-0.562151	-0.258318	O43395	O43395	PRPF3	U4/U6 small nuclear ribonucleoprotein Prp3	874
-1.51703	-1.72119	-2.22522	-1.39977	-1.48296	-1.05025	-1.09678		11	11	11	25.9	25.9	25.9	80.361	0	18.325	316030000	21	1.31194	0.260827	-0.563703	-0.254203	Q92560;F8W6N3;H0Y8E8;C9J7L9;F8WEY5	Q92560;F8W6N3	BAP1	Ubiquitin carboxyl-terminal hydrolase BAP1	2064
0.753338	0.28528	-0.112045	0.561634	1.40364	0.684788	0.840464		14	13	13	30.4	28.8	28.8	70.547	0	41.594	1217800000	45	0.911896	0.271025	-0.563773	-0.244731	Q05BQ5;K7EQ11	Q05BQ5	MBTD1	MBT domain-containing protein 1	1421
-7.93328	-6.95575	-7.37918	-7.00972	-7.6462	-6.48521	-6.27838		1	1	1	5	5	5	50.219	0.0024194	2.1789	5074800	8	0.609473	0.285329	-0.567859	-0.233492	Q99808	Q99808	SLC29A1	Equilibrative nucleoside transporter 1	2236
3.19348	3.58894	3.03102	3.9424	3.77064	3.97595	3.66796		39	39	39	46.6	46.6	46.6	127.41	0	293.58	5974800000	194	1.75432	0.249283	-0.568094	-0.262627	P20585	P20585	MSH3	DNA mismatch repair protein Msh3	1121
-0.816645	-0.0877476	0.213715	0.844545	0.259785	0.2574	-0.00923729		13	13	13	35.1	35.1	35.1	81.746	0	34.115	562320000	41	0.827761	0.272009	-0.568349	-0.243603	Q7Z2T5;X6RK96	Q7Z2T5	TRMT1L	TRMT1-like protein	1819
5.06587	4.93469	4.75987	5.3895	5.57097	5.56057	5.44233		39	39	39	53.2	53.2	53.2	90.254	0	323.31	24425000000	369	2.81925	0.237549	-0.570698	-0.272925	O43290;E9PQI8	O43290	SART1	U4/U6.U5 tri-snRNP-associated protein 1	871
-0.579313	-0.146971	-0.532188	0.27837	0.0769196	0.735617	-0.483162		9	8	8	33.5	27.8	27.8	24.033	0	15.136	1055200000	37	0.871981	0.27005	-0.571427	-0.246296	P26583;D6R9A6	P26583;D6R9A6	HMGB2	High mobility group protein B2	1145
-0.937965	-0.446199	0.185703	-0.05159	0.608076	-0.110142	0.252937		8	8	5	23.4	23.4	15.8	55.364	0	22.949	759110000	41	0.83283	0.270904	-0.574308	-0.245976	Q92769;H3BM24;Q5TEE2;E5RFI6;E5RJ04;E5RGV4;E5RHE7;E5RH52;E5RG37;E5RFP9;E5RK19	Q92769	HDAC2	Histone deacetylase 2	2079
1.52687	0.588345	0.0200157	1.2933	1.01378	1.60214	1.24028		15	15	15	24.8	24.8	24.8	129.99	0	93.386	1605100000	89	0.689538	0.276346	-0.575631	-0.240392	Q9ULL5	Q9ULL5	PRR12	Proline-rich protein 12	2594
-2.68681	-0.643139	-0.356161	-0.751858	-0.378143	-0.58346	-0.893949		7	7	7	39.3	39.3	39.3	31.444	0	24.637	407250000	24	0.397564	0.306841	-0.57685	-0.219517	O75663	O75663	TIPRL	TIP41-like protein	950
-3.43246	-3.96955	-7.32681	-4.14889	-4.36927	-4.37007	-4.4192		2	2	2	13.5	13.5	13.5	44.101	0	5.4783	100000000	6	0.226799	0.357234	-0.582747	-0.192836	Q9GZV5;C9JR84;C9J038;C9J337	Q9GZV5;C9JR84;C9J038;C9J337	WWTR1	WW domain-containing transcription regulator protein 1	2305
-0.152536	-0.479593	-0.755913	-0.243116	-0.0771313	0.213383	0.591385		20	20	20	16.9	16.9	16.9	166.78	0	40.417	700900000	51	1.12176	0.255365	-0.583811	-0.258204	Q6AHZ1;A0A087WWK1	Q6AHZ1	ZNF518A	Zinc finger protein 518A	1730
3.76343	3.58148	3.21891	4.26985	4.11332	4.07098	3.96863		54	54	54	44.7	44.7	44.7	166.46	0	323.31	8832500000	333	1.90728	0.238995	-0.584422	-0.271444	A6NMQ1;P09884;A0A087WU64	A6NMQ1;P09884;A0A087WU64	POLA1	DNA polymerase	247
3.41346	2.65685	2.91796	3.64593	3.60638	3.53046	3.53957		58	58	58	40	40	40	226.37	0	323.31	6548000000	326	1.57149	0.244922	-0.584497	-0.267078	A6NHR9;J3KTL8;J3KRK8;J3QSH1	A6NHR9;J3KTL8	SMCHD1	Structural maintenance of chromosomes flexible hinge domain-containing protein 1	243
-1.90934	-2.04366	-1.12834	-1.63758	-1.4879	-0.223211	-1.08733		5	5	5	18.4	18.4	18.4	51.109	0	11.196	330210000	19	0.609449	0.27818	-0.584776	-0.239181	P41091;Q2VIR3;F8W810;H7BZU1	P41091;Q2VIR3	EIF2S3	Eukaryotic translation initiation factor 2 subunit 3	1212
3.2608	3.14003	3.44527	3.74193	3.88559	4.10016	3.74004		29	29	29	37.5	37.5	37.5	97.667	0	323.31	7449900000	225	2.26593	0.235073	-0.5849	-0.275259	P78316;E9PFK5	P78316;E9PFK5	NOP14	Nucleolar protein 14	1374
-0.664824	-1.31811	0.211615	0.148665	-0.26552	0.0604553	0.0371323		7	7	7	45.8	45.8	45.8	17	0	19.177	628940000	34	0.722398	0.27128	-0.585624	-0.245461	P41223;C9JNV2;C9JCD9;F8WCN7	P41223;C9JNV2;C9JCD9	BUD31	Protein BUD31 homolog	1215
-0.197651	0.0950775	0.365351	0.47414	1.26489	0.937878	0.0168743		9	9	9	23.2	23.2	23.2	61.367	0	52.139	934060000	39	0.810031	0.266531	-0.585854	-0.249315	O00257;F8WCW6;I3L4F1	O00257	CBX4	E3 SUMO-protein ligase CBX4	815
2.07266	1.57094	1.70305	2.30789	2.36744	2.30578	2.49765		47	47	46	33.3	33.3	32.7	243.08	0	249.1	2620000000	208	2.11512	0.235304	-0.587476	-0.27498	Q93074;Q7Z3Z5;H7C191	Q93074;Q7Z3Z5	MED12	Mediator of RNA polymerase II transcription subunit 12	2098
0.688623	0.331631	0.155197	0.959969	0.692984	1.04462	1.22463		21	21	21	29.6	29.6	29.6	119.03	0	220.66	1048300000	61	1.60828	0.242333	-0.588733	-0.269399	Q86UV5;A0A0A0MRS6;E9PJH5;E9PJ93;E9PRY5;H3BLX5	Q86UV5	USP48	Ubiquitin carboxyl-terminal hydrolase 48	1849
-0.940201	-0.291216	-0.820437	-0.559927	-0.399347	0.154858	0.426613		19	19	19	39.1	39.1	39.1	91.124	0	89.76	598980000	66	0.901398	0.260793	-0.5895	-0.254013	H0Y5D5;F5H2X7;Q9ULV3;Q9BTG3;Q5SYW2;F6VD24	H0Y5D5;F5H2X7;Q9ULV3;Q9BTG3;Q5SYW2	CIZ1	Cip1-interacting zinc finger protein (Fragment)	535
0.591352	0.706055	0.241878	0.867462	1.82293	1.16401	0.561214		18	18	18	30.5	30.5	30.5	94.102	0	75.92	1240900000	79	0.84679	0.262549	-0.590809	-0.252536	Q9UQ84;Q5T398;Q5T397;E5RGY3;Q5T399;H0YAZ2;E5RHK1	Q9UQ84	EXO1	Exonuclease 1	2619
1.42644	1.97843	2.07677	2.00373	2.53231	2.58909	2.5478		13	13	13	52.2	52.2	52.2	34.833	0	54.405	3761900000	92	1.26713	0.246607	-0.591019	-0.264344	Q00403;B1APE1;B1APE2	Q00403	GTF2B	Transcription initiation factor IIB	1390
1.13188	1.21918	1.73426	1.94243	2.16097	1.91622	1.80104		24	24	24	29.1	29.1	29.1	124.2	0	234.51	2410200000	166	1.66077	0.238293	-0.59339	-0.272116	Q9NQW6;C9JJT6;H7C1K5;H7C3S1;H7C1C2	Q9NQW6	ANLN	Actin-binding protein anillin	2415
1.17927	0.76384	1.38487	1.62162	1.35894	2.01817	1.81414		35	35	35	29.5	29.5	29.5	218.4	0	220.91	2100500000	121	1.33256	0.24489	-0.59389	-0.266826	O60318	O60318	MCM3AP	Germinal-center associated nuclear protein	897
0.134914	0.825609	0.720198	1.7015	1.25547	0.874376	0.807692		10	10	7	15.3	15.3	13	125.87	0	40.988	1160400000	73	0.981177	0.252071	-0.599519	-0.260364	O95104	O95104	SCAF4	Splicing factor, arginine/serine-rich 15	977
-1.7154	-2.47691	-2.22972	-1.96559	-1.44969	-1.32579	-1.42038		4	4	4	6.6	6.6	6.6	111.72	0	7.2443	264330000	13	1.19255	0.244935	-0.600314	-0.266378	Q75MD7;Q8WXX7;H7BZZ9;A0A087WVB5;H7C090	Q75MD7;Q8WXX7;H7BZZ9;A0A087WVB5	AUTS2	Autism susceptibility gene 2 protein (Fragment)	1802
-2.17515	-2.75322	-2.79576	-1.87326	-1.68994	-1.88393	-2.44494		5	5	5	5.8	5.8	5.8	159.31	0	13.798	115980000	13	1.18426	0.244768	-0.601693	-0.266724	Q9NRR4;H0YB67;H7C5U6	Q9NRR4	DROSHA	Ribonuclease 3	2426
-2.17338	-1.34164	-1.49121	-0.709982	-1.11671	-0.925272	-1.51051		11	11	10	19.8	19.8	18.8	92.306	0	138.57	362070000	35	1.02091	0.248758	-0.603126	-0.262937	Q9Y6X8;H0YKA3	Q9Y6X8	ZHX2	Zinc fingers and homeoboxes protein 2	2696
-2.9744	-2.68772	-3.43556	-3.02402	-3.0824	-1.71765	-1.89196		5	5	5	11.8	11.8	11.8	69.574	0	15.277	170880000	16	0.59912	0.271063	-0.603553	-0.244765	Q8IWF6;H7C5D0;H7C598	Q8IWF6	DENND6A	Protein DENND6A	1883
-0.341829	-0.381191	-0.652433	0.265448	-0.0957088	0.339357	0.0791302		16	16	16	28.7	28.7	28.7	89.321	0	55.349	769370000	58	2.10351	0.22662	-0.605541	-0.282758	P55072;C9JUP7;C9IZA5	P55072	VCP	Transitional endoplasmic reticulum ATPase	1309
-1.47075	-1.30736	-1.26048	-0.462832	-1.0399	-1.15496	-0.301102		7	7	7	24.2	24.2	24.2	45.476	0	35	395190000	18	1.20028	0.242563	-0.606496	-0.268994	Q99986;H0YJ50;H0YJJ9;H0YJF7	Q99986;H0YJ50	VRK1	Serine/threonine-protein kinase VRK1	2239
3.78289	3.44464	3.45314	4.29927	4.24475	4.1125	4.02909		43	43	43	43.2	43.2	43.2	152.78	0	323.31	9071100000	327	2.4486	0.220126	-0.611182	-0.288531	P52701;A0A087WWJ1;F8WAX8;A0A087WYT6;C9JH55;C9J8Y8;C9J7Y7;U3KQ72;F8W7G9	P52701;A0A087WWJ1	MSH6	DNA mismatch repair protein Msh6	1285
4.21595	4.48634	4.29876	4.87182	5.02213	4.92473	4.96244		22	22	22	45.4	45.4	45.4	65.601	0	323.31	19297000000	256	3.30098	0.215284	-0.611599	-0.294507	Q13123;E7EQZ7;Q9H4P6;D6REL4;D6RAY9;A0A0C4DGW5;D6RCQ4	Q13123;E7EQZ7;Q9H4P6	IK	Protein Red	1467
0.137598	0.260433	-0.0264339	0.957758	0.857702	0.711046	0.429995		6	6	6	27.3	27.3	27.3	29.945	0	23.155	1088700000	37	1.9997	0.222593	-0.615259	-0.28582	P61247;D6RG13;D6RAT0;H0Y8L7;D6RB09;E9PFI5;H0Y9Y4;D6RAS7;D6R9B6;D6RI02;D6RED7;D6RGE0	P61247;D6RG13;D6RAT0;H0Y8L7;D6RB09;E9PFI5;H0Y9Y4;D6RAS7;D6R9B6	RPS3A	40S ribosomal protein S3a	1336
1.44407	0.0688496	0.0274906	1.72171	1.1641	0.437221	1.19493		21	18	18	38.9	34.9	34.9	82.842	0	77.165	1296100000	73	0.565486	0.269922	-0.61602	-0.246495	P51003;G3XAH6;G3V2A0;A0A0C4DGK1;H0YJ00;G3V3I9;Q9NRJ5;G3V457	P51003;G3XAH6;G3V2A0	PAPOLA	Poly(A) polymerase alpha	1271
-3.828	-2.92576	-2.86445	-2.85107	-2.36272	-2.6661	-2.47599		5	5	4	9	9	7.5	96.718	0	8.1883	102500000	7	1.06247	0.242291	-0.617098	-0.269479	Q8IWY8;C9K0J8;A0A0C4DGM2;H3BUW4;A0A0A0MS73;H3BMU4	Q8IWY8;C9K0J8	ZSCAN29	Zinc finger and SCAN domain-containing protein 29	1887
1.70239	1.35133	1.08783	1.82675	2.38739	1.93409	1.84394		9	9	9	41.7	41.7	41.7	25.456	0	24.146	2737100000	46	1.45222	0.231457	-0.617524	-0.278701	Q9NSI2;C9JJU7	Q9NSI2;C9JJU7	FAM207A	Protein FAM207A	2435
-0.353352	0.423229	-0.450043	0.825485	0.330662	0.468019	0.342115		12	12	12	30.7	30.7	30.7	67.821	0	63.54	903110000	60	1.15712	0.237849	-0.618292	-0.272537	J3KN66;Q5JTV8;A0A0A0MSK5;H0Y4R4;H0YDU3;H0YD16	J3KN66;Q5JTV8;A0A0A0MSK5	TOR1AIP1	Torsin-1A-interacting protein 1	714
0.230164	0.43973	0.462307	0.776615	0.650339	1.25188	1.30524		12	12	12	22.1	22.1	22.1	87.375	0	40.034	1393500000	75	1.52759	0.228915	-0.618619	-0.280507	Q14586;H3BPW2;I3L4I6	Q14586	ZNF267	Zinc finger protein 267	1529
1.69192	1.9436	1.55491	2.3411	2.46064	2.36545	2.22825		14	14	14	33	33	33	67.55	0	139.94	3364700000	121	2.59633	0.215896	-0.618716	-0.293128	A0A087WT20;Q9NV06;B3KME9;A0A087X1F8;E5RHM4	A0A087WT20;Q9NV06;B3KME9;A0A087X1F8	DCAF13	DDB1- and CUL4-associated factor 13	16
-2.15095	-1.23161	-2.23622	-1.30539	-1.06295	-1.48483	-1.16063		7	4	4	22	14.3	14.3	55.102	0	10.453	269020000	14	1.06615	0.240438	-0.619478	-0.270494	Q13547	Q13547	HDAC1	Histone deacetylase 1	1489
0.0500927	0.64117	0.841122	1.0678	1.15467	1.06482	1.24372		8	8	8	26.4	26.4	26.4	38.457	0	252.62	1605800000	46	1.53881	0.226712	-0.621956	-0.282074	Q96B01;F5H1Y0;H0YGT5	Q96B01;F5H1Y0;H0YGT5	RAD51AP1	RAD51-associated protein 1	2109
2.72467	2.86951	2.78412	3.21494	3.41341	3.57623	3.4589		42	42	39	38.7	38.7	36.3	150.83	0	323.31	6676000000	311	2.89327	0.213439	-0.623101	-0.297319	Q29RF7;H0Y9L9;H0Y9L6;H0Y9X6	Q29RF7	PDS5A	Sister chromatid cohesion protein PDS5 homolog A	1609
-0.87603	-1.1931	-0.81715	-0.388306	-0.500009	-0.236128	-0.221937		13	13	13	12.9	12.9	12.9	188.91	0	77.314	428010000	46	2.38494	0.215105	-0.6255	-0.294322	Q13029	Q13029	PRDM2	PR domain zinc finger protein 2	1462
3.54155	3.62285	2.84734	4.03044	3.9839	3.90699	3.93259		34	34	34	55.5	55.5	55.5	69.842	0	288.06	8535100000	242	1.52371	0.22549	-0.626231	-0.283564	P12956;B1AHC9	P12956;B1AHC9	XRCC6	X-ray repair cross-complementing protein 6	1073
3.31302	2.81568	3.02984	3.80907	3.38662	3.57391	3.94855		71	71	71	33	33	33	318.38	0	323.31	6081300000	343	1.66439	0.222473	-0.626693	-0.286116	O75691	O75691	UTP20	Small subunit processome component 20 homolog	952
-0.122913	0.320507	0.475004	0.771915	1.14822	0.822689	0.671539		16	16	16	28.3	28.3	28.3	114.53	0	192.51	1139500000	90	1.64703	0.221567	-0.629393	-0.286963	Q14157;F8W726;Q5VU77;Q5VU79;Q5VU78;Q5VU81;Q5VU80;H0Y5H6;H7C2T8	Q14157;F8W726;Q5VU77	UBAP2L	Ubiquitin-associated protein 2-like	1512
4.35631	4.14473	4.59653	5.04116	4.94332	5.10596	4.91585		56	56	53	41.6	41.6	40.2	206.69	0	323.31	15817000000	397	2.48011	0.210812	-0.635714	-0.29973	Q8WWQ0;Q6RI45	Q8WWQ0	PHIP	PH-interacting protein	2045
1.59226	2.13551	2.05127	2.71917	2.57785	2.40972	2.54531		24	24	23	42.5	42.5	41.6	97.318	0	276.01	3569400000	167	1.97737	0.215269	-0.636668	-0.294756	Q96GX5;A0A087WUU7;V9GXZ1;E7ERL6;E7EWQ5;J3QT34;Q9UK32;O60307;Q9Y2H9;Q6P0Q8;O15021	Q96GX5	MASTL	Serine/threonine-protein kinase greatwall	2149
0.171799	0.257692	0.419647	0.962265	0.928743	0.797936	0.99443		39	33	31	19	16.9	16.2	335.92	0	99.611	1202500000	109	3.31666	0.204825	-0.637798	-0.306728	Q9P2D1	Q9P2D1	CHD7	Chromodomain-helicase-DNA-binding protein 7	2513
2.89333	3.34549	3.28992	3.85726	3.74746	3.67805	3.98021		27	27	0	49	49	0	82.875	0	265.35	7843000000	200	2.18923	0.212585	-0.639499	-0.298486	Q6PJT7;G3V411	Q6PJT7	ZC3H14	Zinc finger CCCH domain-containing protein 14	1773
3.83285	3.52806	3.85257	3.94321	4.38351	4.68575	4.49848		27	27	27	51.2	51.2	51.2	73.457	0	323.31	11946000000	232	1.57254	0.219178	-0.639908	-0.290048	P46063;F8WA66;F8WD97;F5H2L2;F5H4P4;F5H3W0;F5GYB7	P46063	RECQL	ATP-dependent DNA helicase Q1	1230
-0.273319	0.0453796	0.25349	0.451088	0.531189	0.825285	0.791883		24	24	23	18.5	18.5	17.6	240.46	0	148.79	859230000	76	1.89457	0.214491	-0.641344	-0.295662	Q9UIF8;A0A0A0MR97;H7C092;C9JCA6;H7BXK5	Q9UIF8	BAZ2B	Bromodomain adjacent to zinc finger domain protein 2B	2559
2.10929	1.08774	0.955868	1.92736	2.05439	2.08743	2.03661		16	16	15	35.6	35.6	34.2	79.109	0	189.7	2526600000	124	1.03974	0.231727	-0.642147	-0.278263	Q969R5;H0Y5M2;H7C228	Q969R5	L3MBTL2	Lethal(3)malignant brain tumor-like protein 2	2102
-2.64019	-1.77574	-1.4786	-0.987886	-1.42785	-1.44766	-1.41436		7	7	7	47.3	47.3	47.3	25.035	0	35.497	323490000	27	1.00248	0.231544	-0.645404	-0.278241	P30041	P30041	PRDX6	Peroxiredoxin-6	1161
-2.02463	-1.09606	-1.26827	-0.346552	-0.79682	-0.857645	-1.268		4	4	4	25.1	25.1	25.1	24.57	0	26.191	360400000	32	0.978679	0.232174	-0.645733	-0.277533	Q9NZZ3	Q9NZZ3	CHMP5	Charged multivesicular body protein 5	2498
4.49882	4.43887	4.24783	5.05001	4.8769	5.0897	5.15121		74	74	1	44.5	44.5	0.6	238.26	0	323.31	16033000000	570	3.0015	0.203038	-0.646781	-0.30886	Q14980	Q14980	NUMA1	Nuclear mitotic apparatus protein 1	1554
-0.0525322	0.378719	0.693514	1.01981	0.945812	1.08899	0.89274		18	18	18	25.7	25.7	25.7	109	0	177.9	1254100000	71	1.73579	0.214667	-0.646938	-0.29569	Q9Y2L1;G3V1J5;F2Z2C0	Q9Y2L1;G3V1J5;F2Z2C0	DIS3	Exosome complex exonuclease RRP44	2636
-0.229429	-1.89334	-1.23544	-0.868341	0.169626	-0.475874	-0.714962		15	2	2	18.1	2.6	2.6	127.14	0	5.0726	422910000	11	0.617375	0.252142	-0.647015	-0.260166	H3BU53	H3BU53	MGA	MAX gene-associated protein (Fragment)	677
1.36584	1.15343	1.03752	1.69859	1.73881	2.16416	1.75218		21	21	14	52.9	52.9	41.4	54.945	0	84.228	2249000000	71	2.10863	0.207247	-0.652834	-0.303338	A0A087X1A5;O95793;Q5JW30;F6UDC6	A0A087X1A5;O95793;Q5JW30	STAU1	Double-stranded RNA-binding protein Staufen homolog 1	99
-2.49325	-1.98401	-1.82277	-1.44505	-1.49793	-1.61051	-1.2338		14	14	14	7.5	7.5	7.5	332.79	0	25.046	141330000	25	1.70702	0.212873	-0.653187	-0.297832	Q9NR48	Q9NR48	ASH1L	Histone-lysine N-methyltransferase ASH1L	2420
-0.227701	0.0254345	0.189608	0.723196	0.479612	0.801065	0.5989		9	9	1	25.6	25.6	2.7	66.013	0	50.171	1041900000	52	2.37944	0.204383	-0.654913	-0.307255	F5H8D7	F5H8D7	XRCC1	DNA repair protein XRCC1	544
0.234951	0.639374	0.468376	1.21234	0.814911	1.13325	1.2682		26	26	26	20.3	20.3	20.3	202.02	0	66.177	958980000	82	2.09602	0.204876	-0.659609	-0.306105	Q69YN4;H0YBN5;H0YB68	Q69YN4	KIAA1429	Protein virilizer homolog	1729
1.26626	0.838165	0.724421	1.37668	1.66954	1.75651	1.60941		22	22	18	39.5	39.5	34	95.367	0	82.052	1934000000	89	1.95332	0.205927	-0.660084	-0.304438	Q6IN85;G3V5Z3;H0YIY8;G3V5A2;G3V231;H0YJN6;G3V4R3	Q6IN85;G3V5Z3;H0YIY8	SMEK1	Serine/threonine-protein phosphatase 4 regulatory subunit 3A	1738
-1.27519	-1.97622	-1.92925	-1.09565	-1.06523	-0.728859	-1.37378		12	12	12	8.1	8.1	8.1	235.31	0	96.342	261140000	33	1.36507	0.215281	-0.66101	-0.294376	Q8NFU7	Q8NFU7	TET1	Methylcytosine dioxygenase TET1	1987
0.873459	0.743408	0.320232	1.48461	1.57919	1.19853	0.971029		17	17	17	24.3	24.3	24.3	105.34	0	227.08	1311800000	83	1.55947	0.211686	-0.662639	-0.299108	Q99613;B5ME19;H3BPE3;H3BPE4;H3BTY8	Q99613;B5ME19	EIF3C	Eukaryotic translation initiation factor 3 subunit C	2227
0.874226	1.46813	0.102539	1.20369	1.8475	1.49041	1.37162		7	7	7	23.3	23.3	23.3	29.426	0	24.462	1865300000	32	0.881582	0.22949	-0.66334	-0.280124	Q9UMY1;H7C2B1	Q9UMY1;H7C2B1	NOL7	Nucleolar protein 7	2604
-0.926966	-1.4488	-1.05479	-0.0761681	-0.235029	-0.735475	-0.870769		9	9	9	34.7	34.7	34.7	44.667	0	88.218	503120000	41	1.28148	0.215527	-0.664161	-0.293598	Q8N6T3;F8VWH9;E5RHT6;F8W1U7;E5RHC5;E5RHH7;F8VWB3;E5RGL6;H0YIQ0	Q8N6T3;F8VWH9;E5RHT6;F8W1U7;E5RHC5	ARFGAP1	ADP-ribosylation factor GTPase-activating protein 1	1947
5.28378	4.82878	5.02322	5.81629	5.58292	5.72835	5.72194		61	61	61	52.8	52.8	52.8	226.66	0	323.31	24307000000	559	2.52173	0.199326	-0.667115	-0.31406	Q14676;H0Y6Z8;A2AB05;A2AB06;A2AB07;A0A087X0R2	Q14676	MDC1	Mediator of DNA damage checkpoint protein 1	1534
0.680471	0.873348	0.890209	1.60306	1.44933	1.4625	1.423		29	29	28	36.8	36.8	36	112.03	0	99.668	1583500000	131	3.56524	0.195114	-0.669795	-0.322975	Q16513;B1AL79;A0A0A0MRN8;H0Y5V5;H0Y429	Q16513	PKN2	Serine/threonine-protein kinase N2	1601
-7.35348	-6.16889	-6.98917	-8.30038	-5.66053	-5.30012	-5.40342		2	2	2	22.1	22.1	22.1	11.94	0	23.55	16065000	3	0.312009	0.287547	-0.671068	-0.231736	H7C2T1;P46527	H7C2T1;P46527	CDKN1B	Cyclin-dependent kinase inhibitor 1B (Fragment)	693
3.17719	3.07086	3.38987	3.86043	3.77488	4.05954	3.84138		49	39	39	37.7	31.8	31.8	174.38	0	323.31	8153100000	284	2.82392	0.197532	-0.671419	-0.318684	P11388;J3KTB7	P11388	TOP2A	DNA topoisomerase 2-alpha	1067
-3.28395	-2.96656	-2.7035	-2.85791	-2.95317	-1.42293	-2.00847		5	5	5	16.2	16.2	16.2	45.318	0	17.625	147420000	14	0.705299	0.235314	-0.674047	-0.27476	Q92665	Q92665	MRPS31	28S ribosomal protein S31, mitochondrial	2074
4.66213	4.72233	4.49362	5.5286	5.26898	5.15663	5.24852		37	37	37	56.7	56.7	56.7	102.97	0	323.31	19122000000	334	2.76887	0.196893	-0.67466	-0.319679	Q86XP3;A0A0A0MSJ0;J3QRI2;J3KTK9;J3KRE3	Q86XP3;A0A0A0MSJ0	DDX42	ATP-dependent RNA helicase DDX42	1863
-0.940529	0.235771	-0.00198364	0.386988	0.387033	0.528274	0.454412		15	15	15	23.1	23.1	23.1	106.37	0	79.52	882540000	51	1.11628	0.215821	-0.674757	-0.292982	P57740;H0YG15;G3V1T4	P57740	NUP107	Nuclear pore complex protein Nup107	1324
1.45637	1.30221	1.80911	1.89906	2.20413	2.26823	2.41893		32	31	31	36.3	35.6	35.6	139.31	0	174.45	2243600000	147	1.87497	0.202976	-0.675019	-0.30962	Q14562;F5H658;K7EQH7;K7END7;K7EJH9;S4R3S0	Q14562;F5H658	DHX8	ATP-dependent RNA helicase DHX8	1527
-2.60926	-1.88286	-2.55212	-1.59865	-1.73671	-1.4238	-1.92248		9	9	9	12.8	12.8	12.8	99.172	0	18.313	232880000	19	1.48366	0.207209	-0.677668	-0.303654	Q5JY65;Q9BZJ0	Q5JY65;Q9BZJ0	CRNKL1	Crooked neck-like protein 1	1665
1.89297	1.4016	2.06977	2.87407	2.36092	2.40213	2.22736		19	19	19	42.7	42.7	42.7	59.578	0	97.476	2835000000	107	1.45607	0.207184	-0.678003	-0.303191	Q9Y2X3;H7BZ72;F8WED0	Q9Y2X3	NOP58	Nucleolar protein 58	2644
2.13341	2.13195	2.38849	3.2884	3.13698	3.49005	1.67108		9	9	9	30.6	30.6	30.6	58.259	0	78.08	4395700000	88	0.639168	0.238268	-0.678677	-0.271902	P52594;B8ZZY2;C9J2I0	P52594;B8ZZY2;C9J2I0	AGFG1	Arf-GAP domain and FG repeat-containing protein 1	1283
0.862539	1.29081	1.40634	2.08349	1.74358	1.87205	1.76517		22	22	22	32.5	32.5	32.5	100.05	0	323.31	2418700000	122	2.02449	0.199405	-0.679508	-0.313692	O94880	O94880	PHF14	PHD finger protein 14	968
3.32611	2.53563	2.71878	3.43832	3.42025	3.55453	3.74854		25	25	23	31.5	31.5	30.3	118.72	0	167.32	6082100000	162	1.57457	0.204539	-0.680237	-0.306562	Q9P2N5;U3KPZ7	Q9P2N5;U3KPZ7	RBM27	RNA-binding protein 27	2517
-0.306574	-1.60313	-2.08226	-0.509674	-0.795582	-0.908085	-0.38751		11	11	11	14.4	14.4	14.4	118.07	0	79.533	350680000	32	0.689577	0.234567	-0.680442	-0.275888	Q68E01;A0A096LNW8	Q68E01	INTS3	Integrator complex subunit 3	1726
0.547928	1.02335	0.0445118	0.985312	0.831936	1.7108	1.34819		34	34	34	17.8	17.8	17.8	343.48	0	214.81	1373000000	122	1.02068	0.217048	-0.680462	-0.291851	Q96L91;A0A0A0MR70;A0A0A0MR80;A0A0A0MR72;F2Z2G7;H9KV84;Q6ZTU2	Q96L91	EP400	E1A-binding protein p400	2177
0.0184727	-0.0333328	0.366701	1.03721	0.508066	0.941458	0.709036		14	14	13	23.9	23.9	22.9	92.032	0	88.927	980520000	68	1.93439	0.199393	-0.681663	-0.313316	Q86WZ6;K7ELS1;K7EIL7;K7EIR9	Q86WZ6;K7ELS1	ZNF227	Zinc finger protein 227	1858
-0.150061	-0.169458	0.00333023	0.407032	0.927708	0.566076	0.405127		10	10	10	19.5	19.5	19.5	80.246	0	28.362	695460000	45	2.18181	0.1981	-0.681882	-0.316779	Q8TAQ5;K7ELF6;K7EQC9	Q8TAQ5	ZNF420	Zinc finger protein 420	2000
3.59692	3.4318	3.87359	4.23817	4.28919	4.33633	4.42869		43	43	40	35.5	35.5	33.2	158.55	0	323.31	7998400000	266	2.68101	0.192924	-0.688991	-0.325303	Q6PL18;A0A0B4J211	Q6PL18;A0A0B4J211	ATAD2	ATPase family AAA domain-containing protein 2	1776
-1.62736	-1.24717	-1.56883	-0.689318	-1.23459	-0.798199	-0.444679		8	8	8	19.3	19.3	19.3	85.175	0	39.83	409750000	26	1.59493	0.201912	-0.689426	-0.310699	Q9ULD5	Q9ULD5	ZNF777	Zinc finger protein 777	2588
-0.313677	-0.869648	-0.92594	0.377688	-0.0547752	-0.517799	0.142901		11	5	5	31.8	18.5	18.5	64.436	0	52.603	468680000	23	1.25417	0.207052	-0.690091	-0.302934	Q9H0L4	Q9H0L4	CSTF2T	Cleavage stimulation factor subunit 2 tau variant	2314
1.09746	1.5959	0.716125	1.86241	2.1525	2.07069	1.22523		8	8	8	32.2	32.2	32.2	29.172	0	54.176	2036800000	49	1.05362	0.213562	-0.691211	-0.297006	Q14331;E9PRR7;Q9BZ01;H0YEZ2;E9PLY7	Q14331;E9PRR7	FRG1	Protein FRG1	1523
-0.650808	-0.909578	-0.501503	-0.152037	-0.445682	0.370344	0.245283		11	11	9	20.8	20.8	18.1	85.956	0	30.163	586350000	31	1.44691	0.203415	-0.691774	-0.308477	Q01826;C9J3I0;H0YN86;C9JLL5;C9J7F3;C9JGL9;C9IZC5;C9JP21	Q01826	SATB1	DNA-binding protein SATB1	1398
2.54955	2.78459	2.25126	3.49543	3.44623	2.91854	3.02247		27	27	21	55.9	55.9	42.4	79.372	0	130.21	5084600000	188	1.62228	0.200017	-0.692201	-0.312368	E7ESY4;Q13330;H0Y4T7;F8VSM3;F8W9Y9;F8VPC5;H7C3F3;C9JJM0	E7ESY4;Q13330;H0Y4T7	MTA1	Metastasis-associated protein MTA1	447
0	0.218908	-0.161346	0.463081	0.681885	1.2289	0.473423		22	22	22	31.7	31.7	31.7	106.92	0	87.743	915790000	79	1.51668	0.202339	-0.692635	-0.310374	O94906	O94906	PRPF6	Pre-mRNA-processing factor 6	971
0.945118	0.179871	0.110964	0.817068	1	1.42906	1.18881		11	10	1	22.8	21.5	1.3	105.31	0	39.611	908950000	68	1.29577	0.204653	-0.696751	-0.306654	Q9Y467	Q9Y467	SALL2	Sal-like protein 2	2664
0.190857	-0.0707607	0.638388	0.833878	0.957808	1.06592	0.942455		8	8	7	26.9	26.9	23.4	36.638	0	24.853	913340000	33	1.91128	0.196865	-0.697188	-0.319502	P07195;A8MW50;C9J7H8;F5H793;F5H5G7;F5H155;A0A087WUM2;G3XAP5;F5H245;Q6ZMR3;P07864	P07195;A8MW50;C9J7H8	LDHB	L-lactate dehydrogenase B chain	1036
3.64693	3.69651	3.73536	4.39489	4.50159	4.45505	4.21265		23	23	23	34.4	34.4	34.4	87.435	0	276.9	12136000000	203	3.53849	0.182819	-0.698112	-0.335961	E9PKP7;P17480;E9PLT2;E9PMM2;H0YDH7	E9PKP7;P17480	UBTF	Nucleolar transcription factor 1	494
4.74005	4.71398	4.92332	5.54103	5.55463	5.49549	5.37401		37	37	37	45.6	45.6	45.6	83.654	0	323.31	23781000000	314	3.6627	0.181905	-0.698841	-0.337037	Q13823;H0YG10	Q13823	GNL2	Nucleolar GTP-binding protein 2	1497
-0.806591	-0.811611	-2.21933	-0.385946	-0.463856	-0.412777	-1.05743		15	15	15	23.8	23.8	23.8	105.94	0	28.697	321070000	35	0.769349	0.221746	-0.699177	-0.286963	Q9NZC9;H7BYI2;H7C1I3;H7C051	Q9NZC9;H7BYI2	SMARCAL1	SWI/SNF-related matrix-associated actin-dependent regulator of chromatin subfamily A-like protein 1	2493
2.34682	1.92887	2.29145	3.01148	2.98629	3.01777	2.53934		25	25	7	43.3	43.3	10.2	83.095	0	249.81	3820600000	190	1.97274	0.196094	-0.699674	-0.321499	Q8ND82	Q8ND82	ZNF280C	Zinc finger protein 280C	1969
0.719261	2.04158	0.888296	1.88365	2.21194	2.45646	1.11218		7	7	7	29.9	29.9	29.9	24.261	0	18.95	3049500000	27	0.671398	0.228255	-0.699677	-0.280933	P26373;J3QSB4;H3BTH3	P26373;J3QSB4	RPL13	60S ribosomal protein L13	1144
3.75725	3.55621	3.3839	4.68095	4.24657	3.97923	4.15672		26	26	26	55.3	55.3	55.3	77.843	0	205.82	9040900000	208	1.77759	0.197621	-0.700081	-0.318485	A0A087WZ13;E9PAU2;Q8IY67;K7EKR9;K7EQG2	A0A087WZ13;E9PAU2;Q8IY67	RAVER1	Ribonucleoprotein PTB-binding 1	83
-0.30543	-0.713179	-1.15846	0.041605	-0.0346088	0.118292	-0.225374		17	17	17	33.6	33.6	33.6	89.277	0	47.536	575440000	51	1.58618	0.198897	-0.700667	-0.315078	P19447;H7C309	P19447	ERCC3	TFIIH basal transcription factor complex helicase XPB subunit	1116
1.68372	2.00461	1.78212	2.52179	2.31966	2.85838	2.39696		43	43	43	31.6	31.6	31.6	206.93	0	208.38	3101100000	210	2.12779	0.19416	-0.700715	-0.324169	A0A0A0MTH9;O14981	A0A0A0MTH9;O14981	BTAF1	TATA-binding protein-associated factor 172	163
0.12928	-0.580051	-0.203163	0.917065	0.522978	0.398615	0.0975723		15	15	15	25.4	25.4	25.4	95.031	0	32.773	796690000	54	1.34728	0.202563	-0.702036	-0.310081	Q5VVJ2	Q5VVJ2	MYSM1	Histone H2A deubiquitinase MYSM1	1709
2.73486	2.40251	2.25737	3.15583	3.58013	2.87316	3.06049		40	40	40	40.3	40.3	40.3	157.11	0	321.76	4577100000	223	1.66825	0.197788	-0.702494	-0.317461	Q5JWT2;Q9ULK4	Q5JWT2;Q9ULK4	MED23	Mediator of RNA polymerase II transcription subunit 23	1664
2.61164	3.04575	2.42352	3.54856	3.76876	3.09211	3.17694		14	14	9	43.2	43.2	25.6	48.103	0	239.56	6738100000	126	1.46742	0.199732	-0.702956	-0.313396	F6VRR5;Q9BY77;F8WCX5;Q6R954	F6VRR5;Q9BY77	POLDIP3	Polymerase delta-interacting protein 3	548
1.44936	2.03266	1.88264	2.35335	2.34276	2.55207	2.72098		14	14	14	41.4	41.4	41.4	59.271	0	147.9	3475700000	137	1.93764	0.195132	-0.704072	-0.32281	O15355	O15355	PPM1G	Protein phosphatase 1G	856
-1.30175	-1.79483	-1.5311	-0.983715	-0.918909	-0.807558	-0.642706		9	9	9	10.8	10.8	10.8	164.21	0	28.965	406600000	27	2.29134	0.190685	-0.704339	-0.327853	Q9BXF3;A0A087WT21;B7WPH3	Q9BXF3;A0A087WT21;B7WPH3	CECR2	Cat eye syndrome critical region protein 2	2281
4.61881	4.68927	3.70367	4.82497	5.23373	5.17396	4.94008		28	28	28	37.4	37.4	37.4	127.59	0	323.31	14539000000	241	1.2328	0.203348	-0.705939	-0.308395	Q9H6R4;A0A0A0MRW6;A0A0C4DFX0	Q9H6R4;A0A0A0MRW6	NOL6	Nucleolar protein 6	2354
0.392925	0.209854	-0.430561	0.662655	0.652103	1.02504	0.715311		18	18	18	31.8	31.8	31.8	92.888	0	72.621	963290000	70	1.53414	0.198293	-0.706372	-0.316266	Q14566	Q14566	MCM6	DNA replication licensing factor MCM6	1528
0.317944	0.851919	0.176884	1.22304	0.784809	1.22374	1.39027		15	15	15	42.4	42.4	42.4	58.743	0	130.36	1477300000	76	1.55403	0.19793	-0.706551	-0.316771	Q8WXF1;X6RDA4	Q8WXF1;X6RDA4	PSPC1	Paraspeckle component 1	2050
-2.08603	-2.25666	-2.15504	-1.69863	-1.55757	-1.10139	-1.47215		7	7	7	10.8	10.8	10.8	131.29	0	48.482	234540000	26	2.20469	0.189998	-0.708476	-0.328531	Q86YC2;I3L1Z5	Q86YC2	PALB2	Partner and localizer of BRCA2	1870
1.82943	1.47238	1.16125	2.3573	2.11056	2.02977	2.29177		11	11	11	37.7	37.7	37.7	58.499	0	120.72	2386000000	83	1.91361	0.19364	-0.709657	-0.32477	A0A0C4DFX9;Q9H3P2;H0Y3X6;C9JHL4;C9JEM7;H7C2C7;H7C0W2;H7C3C2;F8W954;F8WF98;H7C2M8	A0A0C4DFX9;Q9H3P2;H0Y3X6;C9JHL4	NELFA	Negative elongation factor A	188
-0.00391579	0.328516	-0.509861	0.41682	0.664572	1.01285	0.508451		12	12	12	12.6	12.6	12.6	152.61	0	57.095	925960000	52	1.41026	0.198474	-0.712427	-0.31576	Q8NHM5;A0A0C4DGG3;S4R3G4;F6SRV7	Q8NHM5;A0A0C4DGG3	KDM2B	Lysine-specific demethylase 2B	1990
-2.57694	-2.23244	-1.55429	-1.56698	-0.973888	-0.787495	-2.29846		8	8	8	16.6	16.6	16.6	74.999	0	25.215	196940000	35	0.714959	0.220123	-0.714517	-0.288705	F5GZ90;Q9NZJ0	F5GZ90;Q9NZJ0	DTL	Denticleless protein homolog	524
-0.0830555	0.309889	0.445023	0.640987	1.24166	0.829132	1.05895		10	10	10	20.1	20.1	20.1	66.481	0	87.811	1489000000	66	1.77168	0.192475	-0.718729	-0.326076	Q9Y232;C9JQG7;C9JMH9;Q9Y6F8;Q9Y6F7	Q9Y232	CDYL	Chromodomain Y-like protein	2625
-1.18446	-1.15922	-1.48119	-0.382523	-0.548464	-0.736965	-0.551374		8	8	7	16.6	16.6	14.5	65.477	0	121.99	426820000	44	2.70613	0.180122	-0.720124	-0.339403	A0A075B7G6;Q8IYN0;A0A0A0MTN5;M0R071	A0A075B7G6;Q8IYN0;A0A0A0MTN5	ZNF100	Zinc finger protein 100	14
-0.376856	0.249226	-1.08678	-0.216701	1.18674	0.360659	-0.0626068		6	6	6	36.6	36.6	36.6	34.978	0	20.923	898140000	33	0.692896	0.219467	-0.721828	-0.289574	Q99853;Q5VYV0	Q99853	FOXB1	Forkhead box protein B1	2238
-2.06755	-1.94193	-2.48186	-1.3447	-1.73602	-1.35908	-1.32527		11	11	11	11.9	11.9	11.9	164.13	0	35.806	187910000	22	1.99735	0.18728	-0.722516	-0.331511	Q9BXW9;H7BZJ7	Q9BXW9;H7BZJ7	FANCD2	Fanconi anemia group D2 protein	2284
6.05467	6.00712	5.94342	6.55458	6.75955	6.81747	6.76987		57	57	46	58.4	58.4	50.7	102.71	0	323.31	62147000000	590	3.7185	0.17231	-0.723632	-0.348894	A0A0B4J1V9;Q9NRZ9;F6XU50;A0A087WSW7;Q9NW36;Q76H82	A0A0B4J1V9;Q9NRZ9;F6XU50;A0A087WSW7	HELLS	Helicase, lymphoid-specific, isoform CRA_b	172
-2.03247	-1.67014	-1.50044	-1.53188	-0.987551	-0.972103	-0.535442		11	11	11	14.5	14.5	14.5	122.6	0	23.235	265290000	26	1.34164	0.196911	-0.727607	-0.319858	Q4L235;R4GNB1;E9PH98;D6RJA2	Q4L235;R4GNB1	AASDH	Acyl-CoA synthetase family member 4	1633
1.21468	1.3093	0.356157	2.00545	1.72555	1.35943	1.67432		10	10	10	43.7	43.7	43.7	42.592	0	296.4	1781700000	73	1.23838	0.197566	-0.73114	-0.318147	P39748;I3L3E9;F5H1Y3	P39748	FEN1	Flap endonuclease 1	1205
-3.22131	-5.87898	-3.18642	-1.6521	-2.22624	-7.04415	-2.53287		2	2	2	20.2	20.2	20.2	19.621	0.00044267	3.1925	101010000	8	0.170517	0.342562	-0.731733	-0.200679	Q9UHA3;H3BPF2	Q9UHA3;H3BPF2	RSL24D1	Probable ribosome biogenesis protein RLP24	2547
-0.839665	-0.279963	0.0859947	-0.446396	0.251844	1.06301	0.702778		6	6	6	40.5	40.5	40.5	18.431	0	13.787	820700000	37	0.798348	0.208876	-0.737353	-0.301467	P62280;M0QZC5;M0R1H5	P62280;M0QZC5;M0R1H5	RPS11	40S ribosomal protein S11	1348
3.7429	3.64144	3.40903	4.18682	4.54687	4.1465	4.46277		20	20	1	56.5	56.5	3.1	72.964	0	323.31	11619000000	208	2.43501	0.175816	-0.73795	-0.344222	Q99081;B4DZP2;H3BRK2;H3BNF4	Q99081	TCF12	Transcription factor 12	2217
-3.16571	-3.40269	-3.36535	-2.62681	-2.88606	-2.47854	-2.28519		4	4	4	36.6	36.6	36.6	16.034	0	23.406	132110000	13	2.22551	0.176577	-0.742099	-0.343239	E7ERH2;F8W8N3;E5RJR5;P63208;E5RGM3	E7ERH2;F8W8N3;E5RJR5;P63208;E5RGM3	SKP1	S-phase kinase-associated protein 1 (Fragment)	416
1.18278	0.448925	1.1411	1.02083	1.76411	1.85012	2.03251		12	12	12	59.6	59.6	59.6	35.076	0	43.336	1767800000	82	1.12904	0.197703	-0.74262	-0.31871	P63244;J3KPE3;H0YAF8;H0Y8W2;H0YAM7;D6RAC2;D6R9Z1;D6R9L0;D6REE5;D6RFX4;D6RHH4;D6RF23;H0Y8R5;D6RFZ9;H0Y9P0;D6RAU2;E9PD14;D6RBD0;D6RGK8;D6RHJ5;D6R909	P63244;J3KPE3;H0YAF8;H0Y8W2;H0YAM7;D6RAC2;D6R9Z1;D6R9L0;D6REE5;D6RFX4;D6RHH4	GNB2L1	Guanine nucleotide-binding protein subunit beta-2-like 1	1367
0.477762	0.511055	0.207016	1.01019	0.983202	1.18388	1.38934		13	13	13	23.5	23.5	23.5	103.77	0	91.769	1182600000	57	2.53809	0.173723	-0.743042	-0.347686	J3KNZ9;Q9HAH7	J3KNZ9;Q9HAH7	FBRS	Probable fibrosin-1	720
-7.04274	-6.30716	-8.29654	-6.31472	-6.71489	-6.35917	-6.4966		1	1	1	2.8	2.8	2.8	69.77	0.0035601	1.9868	5460600	4	0.710206	0.212725	-0.744135	-0.297964	Q8N3J3	Q8N3J3	C17orf53	Uncharacterized protein C17orf53	1929
0.431206	-0.0549316	-0.241995	0.951281	0.187275	0.912211	1.10641		38	38	38	14.7	14.7	14.7	404.23	0	74.735	790100000	82	1.27641	0.194014	-0.744533	-0.324418	Q70CQ2;H7C183;A0A0C4DG73;H7C150	Q70CQ2	USP34	Ubiquitin carboxyl-terminal hydrolase 34	1797
-1.50364	-6.34877	-1.64814	-2.1568	-2.13973	-3.28981	-2.08042		4	4	4	40	40	40	15.054	0	5.4961	147850000	11	0.21543	0.303447	-0.75016	-0.222237	P07737;K7EJ44;I3L3D5;CON__P02584	P07737;K7EJ44;I3L3D5	PFN1	Profilin-1	1039
-0.474941	-0.697294	0.335358	0.0882855	0.334061	0.9765	0.488213		12	12	12	29.4	29.4	29.4	63.836	0	290.88	806540000	48	1.09364	0.196767	-0.750724	-0.320332	Q86UE4;E5RJU9;H0YBJ8;H0YB56	Q86UE4;E5RJU9	MTDH	Protein LYRIC	1847
3.59001	3.09524	3.18872	4.06457	3.95992	4.06261	4.09037		56	56	56	50.4	50.4	50.4	192.19	0	323.31	8863500000	381	2.64378	0.169733	-0.753043	-0.353295	Q6W2J9;H7BYY2;A6NE70;H7C2V9;H7BZ37;H7C231;A1A564;C9JHP3	Q6W2J9;H7BYY2	BCOR	BCL-6 corepressor	1787
-2.9227	-1.73225	-2.11078	-1.56227	-1.09988	-2.00258	-1.34378		6	6	6	12.8	12.8	12.8	72.975	0	22.97	218490000	24	1.00776	0.197862	-0.753113	-0.317613	O75820	O75820	ZNF189	Zinc finger protein 189	956
2.25215	1.60053	1.25711	2.63427	2.73327	2.32189	2.1377		21	21	21	43.7	43.7	43.7	71.026	0	105.7	2824300000	103	1.29889	0.190166	-0.753518	-0.328531	Q9H0H5;F8VRD2;F8VWY4;F8VVE5;H0YIK5;F8VWX0;F8W0L1;F8VZ66;F8VV47;F8VS54;F8W1E5;F8VUW9;F8VV39;F8W1T4;F8VV37;F8VQZ5;F8VVY0;F8VXH1;F8VQF5;F8VYH6;F8VRL2;F8VZ41	Q9H0H5;F8VRD2	RACGAP1	Rac GTPase-activating protein 1	2312
-2.51999	-6.36324	-2.05629	-3.52007	-2.68467	-2.66543	-2.6988		6	6	6	16.2	16.2	16.2	68.436	0	9.825	68838000	11	0.261955	0.279832	-0.754268	-0.238047	Q06124;H0YF12	Q06124	PTPN11	Tyrosine-protein phosphatase non-receptor type 11	1423
0.0240841	0.315016	0.62154	1.37676	1.0964	0.937006	0.888267		13	13	13	24.6	24.6	24.6	86.435	0	144.98	1009200000	80	1.9342	0.176299	-0.754395	-0.343781	Q2TAL8;C9JAL2;C9JIA8	Q2TAL8	QRICH1	Glutamine-rich protein 1	1613
6.07343	5.81029	6.10156	6.7943	6.5074	6.86535	6.8365		86	86	69	52.7	52.7	41.8	217.1	0	323.31	44266000000	723	2.75384	0.168767	-0.755798	-0.355725	F5GWX5;A0A0C4DGG9;Q14839;F5H6N4;F6T542	F5GWX5;A0A0C4DGG9;Q14839	CHD4	Chromodomain-helicase-DNA-binding protein 4	202
-2.69108	0.121599	-2.58713	-0.15567	-1.22005	-1.1	-1.37269		8	8	8	14.8	14.8	14.8	95.785	0	12.393	436620000	16	0.390554	0.24508	-0.756767	-0.266841	P45974;H7C5J3;Q92995	P45974	USP5	Ubiquitin carboxyl-terminal hydrolase 5	1228
0.278444	-0.246643	-0.235544	0.189756	0.888195	1.07083	0.608709		5	5	5	29.4	29.4	29.4	30.472	0	43.609	1244700000	35	1.42699	0.184769	-0.757286	-0.333723	O60828;H7C053;C9JQA1	O60828;H7C053	PQBP1	Polyglutamine-binding protein 1	910
0.676485	0.976797	0.85857	1.22269	1.24999	2.00223	1.91164		53	53	39	27.2	27.2	20.6	358.2	0	163.11	1842100000	132	1.49436	0.182604	-0.759355	-0.336331	P49792;F8VYC4;P0DJD0;P0DJD1;O14715;J3KQ37;Q99666;F8W705;F8WBP7;H0YBN8;C9J6W1	P49792	RANBP2	E3 SUMO-protein ligase RanBP2	1259
4.92597	5.03666	5.07413	5.84034	6.02632	5.48463	5.74043		31	31	31	54.2	54.2	54.2	102.9	0	323.31	26284000000	342	2.56136	0.168681	-0.760678	-0.35568	Q8N163;H0YB24;G3V119;A0A087X2B6;E5RHJ4;H0YC69;E5RFJ3;E5RGU7;H0YC58;E5RHH8	Q8N163;H0YB24;G3V119	CCAR2	Cell cycle and apoptosis regulator protein 2	1919
2.2973	2.45843	2.54738	2.91801	3.07146	3.32278	3.47074		56	56	56	35.1	35.1	35.1	268.84	0	323.31	4683200000	283	2.30776	0.170311	-0.761376	-0.352665	Q5VWN6;J3KPH3	Q5VWN6	FAM208B	Protein FAM208B	1711
3.87227	4.57383	4.14622	5.31609	5.0132	4.6196	4.8894		17	17	17	41.8	41.8	41.8	54.231	0	323.31	20313000000	295	1.59743	0.179827	-0.762133	-0.339988	Q15233;H7C367;C9JYS8;C9IZL7;C9J4X2	Q15233;H7C367;C9JYS8	NONO	Non-POU domain-containing octamer-binding protein	1568
2.64185	2.90011	2.3563	3.46258	3.37688	3.33331	3.41356		25	25	25	34.6	34.6	34.6	88.885	0	278.85	6097100000	186	2.6154	0.166747	-0.763827	-0.357706	Q15459;F8WB66;H7C1L2;F8WC79	Q15459	SF3A1	Splicing factor 3A subunit 1	1580
-1.68928	-1.42587	-2.04571	-0.708998	-0.751543	-1.24285	-1.11686		6	6	6	31.8	31.8	31.8	29.204	0	50.386	407340000	24	1.77278	0.174979	-0.765227	-0.345126	P28070	P28070	PSMB4	Proteasome subunit beta type-4	1153
0.511986	0.192545	0.362713	1.04106	0.833631	1.22734	1.3834		30	30	30	23.7	23.7	23.7	217.95	0	99.896	1232200000	104	2.3022	0.169304	-0.765611	-0.354402	Q13129	Q13129	RLF	Zinc finger protein Rlf	1469
-2.52419	-2.34562	-2.33365	-1.50381	-1.74386	-1.49958	-1.79421		7	7	7	23.1	23.1	23.1	46.405	0	11.269	269380000	18	3.10917	0.162415	-0.765785	-0.363695	Q7Z6K3;X6R9N0;J3KQP8;F5GXY1	Q7Z6K3;X6R9N0	PTAR1	Protein prenyltransferase alpha subunit repeat-containing protein 1	1835
1.67322	1.88317	2.695	2.19677	2.74107	3.36154	3.10959		25	25	25	36.2	36.2	36.2	95.337	0	153.55	3819400000	118	0.956266	0.196663	-0.768445	-0.320604	P13639	P13639	EEF2	Elongation factor 2	1077
1.27394	1.51132	2.01256	2.46663	2.55326	2.3834	2.06885		23	23	23	34.2	34.2	34.2	107.33	0	220.4	3144600000	139	1.7533	0.174477	-0.768761	-0.346152	Q9Y4C8;H0YIL2	Q9Y4C8	RBM19	Probable RNA-binding protein 19	2669
-0.190235	-5.67779	-0.966686	-1.24811	-1.15143	-2.0445	-1.59239		6	6	6	19.5	19.5	19.5	61.438	0	23.465	219220000	14	0.207953	0.302628	-0.769128	-0.222663	O95365	O95365	ZBTB7A	Zinc finger and BTB domain-containing protein 7A	986
1.07658	1.71648	2.08776	2.17237	2.23092	2.64838	2.53704		25	25	25	33.2	33.2	33.2	103.79	0	183.36	2829800000	124	1.38239	0.181474	-0.770236	-0.337451	Q2TBE0;H7C3G7;H0YE03	Q2TBE0;H7C3G7;H0YE03	CWF19L2	CWF19-like protein 2	1615
-0.0193367	0.13224	0.570047	0.922133	1.08884	0.776907	1.20684		14	14	3	30.2	30.2	8.1	83.286	0	48.648	1209800000	60	2.05613	0.170114	-0.77103	-0.352849	Q5T7A9;Q04724;K7EMK7;Q04725;Q5T3G3;F8WAY5;A0A0A0MT79;K7EPD4;K7EPF3;Q5T3G2;K7ESD8;H7C4E4	Q5T7A9;Q04724	TLE1	Transducin-like enhancer protein 1	1416
-0.495249	-1.18317	-1.10489	0.396097	-0.047039	-0.525501	-0.447073		5	5	5	23.5	23.5	23.5	28.415	0	15.08	444740000	25	1.26004	0.184346	-0.771889	-0.334208	P09661;H0YMA0;H0YKK0;H0YLR3	P09661;H0YMA0;H0YKK0	SNRPA1	U2 small nuclear ribonucleoprotein A	1052
-1.65021	-2.21887	-2.8439	-1.80831	-1.52063	-1.43728	-1.09613		7	7	7	5.4	5.4	5.4	232.19	0	11.95	229140000	13	1.15317	0.188329	-0.772077	-0.330437	Q8IYD8;H0YJS3;H0YJ14	Q8IYD8;H0YJS3	FANCM	Fanconi anemia group M protein	1905
1.82508	2.03561	2.39204	2.89155	2.90957	2.90558	2.7445		30	30	29	29.8	29.8	29	147.81	0	323.31	3785000000	179	2.50543	0.162906	-0.778553	-0.362765	Q4LE39;X6RCR8;H0Y7Y8;H7C5R6	Q4LE39;X6RCR8	ARID4B	AT-rich interactive domain-containing protein 4B	1634
-0.865681	-0.184612	-0.30736	0.367529	0.136267	0.500301	0.301258		12	12	12	30.3	30.3	30.3	59.57	0	22.787	791630000	46	1.96716	0.169279	-0.77889	-0.354543	Q9Y5Q8;Q5T7U1;H7BY84;Q5T7U0;Q5T7U4;H0Y5D2	Q9Y5Q8;Q5T7U1;H7BY84;Q5T7U0	GTF3C5	General transcription factor 3C polypeptide 5	2681
0.515614	0.419853	0.272415	1.25426	1.26442	1.28513	0.927582		13	13	13	38.1	38.1	38.1	80.006	0	195.48	1154100000	74	2.94067	0.159021	-0.780224	-0.368546	Q6IQ21;H0YM59	Q6IQ21	ZNF770	Zinc finger protein 770	1739
0.215941	0.129595	0.799877	1.0297	0.765045	1.58665	1.27092		26	26	26	21.9	21.9	21.9	213.62	0	142.52	1430500000	118	1.4583	0.176245	-0.781274	-0.343902	P35658;A0A0A0MSW3;H0YF36;H0Y837;B7ZAV2;H0YDS4;E9PKD2	P35658;A0A0A0MSW3	NUP214	Nuclear pore complex protein Nup214	1191
-0.68503	-0.752758	-0.797232	0.295317	-0.0807209	0.012989	-0.0798321		7	7	7	41	41	41	27.295	0	35.857	598560000	47	3.09319	0.157447	-0.781945	-0.370826	A2IDA3;P29372	A2IDA3;P29372	MPG	DNA-3-methyladenine glycosylase (Fragment)	230
-1.18812	-1.82396	-2.07667	-1.29797	-0.661718	-0.698267	-0.994694		10	10	10	19	19	19	80.491	0	66.022	317100000	31	1.40665	0.176504	-0.78309	-0.343106	Q9H116;Q5JXG1	Q9H116	GZF1	GDNF-inducible zinc finger protein 1	2319
-1.91605	-2.64541	-2.4911	-1.25517	-2.12351	-1.71218	-1.171		5	5	5	17.1	17.1	17.1	41.729	0	9.9922	183490000	14	1.23743	0.180723	-0.785388	-0.33846	F5H1S9;G8JLB3;Q9Y606;F5H168;F5GY32;F8W9U5;F5H1B2;F5GXL3	F5H1S9;G8JLB3;Q9Y606	PUS1	tRNA pseudouridine synthase	530
-2.7664	-2.3903	-1.85936	-0.977524	-1.66218	-1.49431	-2.07771		6	6	6	28.3	28.3	28.3	41.036	0	16.122	254290000	20	1.13394	0.184	-0.785755	-0.334668	Q9BUA3	Q9BUA3	C11orf84	Uncharacterized protein C11orf84	2262
2.07957	1.82046	2.18	2.69215	2.67697	2.86023	3.0554		60	60	60	39.3	39.3	39.3	265.39	0	286.28	3813200000	257	2.65725	0.157219	-0.794509	-0.371656	Q8NG31;E9PPJ1;H0YCZ2;H0YEY7;H0YN41	Q8NG31;E9PPJ1;H0YCZ2	CASC5	Protein CASC5	1989
-0.938885	-1.7256	-0.881546	-0.937374	-0.345842	0.419249	-0.685465		9	8	8	27.6	26	26	61.525	0	27.111	387700000	25	0.939866	0.189973	-0.794652	-0.328812	A0A0D9SEJ8;Q86YH2;P59817	A0A0D9SEJ8;Q86YH2	ZNF280B	Suppressor of hairy wing homolog 2 (Drosophila), isoform CRA_b	212
2.42491	1.40028	2.72892	2.33472	2.66101	3.5038	3.43467		17	17	1	53.4	53.4	2.9	50.151	0	209.44	4935900000	128	0.805793	0.195531	-0.79885	-0.322219	P68363;P68366;C9JDS9	P68363;P68366	TUBA1B	Tubulin alpha-1B chain	1371
0.0293026	-0.355261	-0.53981	0.274324	0.218695	0.673365	0.89381		9	9	9	8.7	8.7	8.7	139.27	0	63.863	727360000	52	1.70882	0.165644	-0.803638	-0.35919	Q9H7N4	Q9H7N4	SCAF1	Splicing factor, arginine/serine-rich 19	2363
-1.21821	-2.71069	-1.56937	-1.16018	-1.23666	-0.582241	-1.13706		10	10	10	16.1	16.1	16.1	95.925	0	41.956	393400000	22	0.951697	0.185689	-0.80372	-0.332549	Q8NE71;H0YGW7;Q5STZ8	Q8NE71;H0YGW7	ABCF1	ATP-binding cassette sub-family F member 1	1975
-1.34841	-0.258858	-0.0103397	0.616411	0.63826	-0.23675	0.0428581		10	9	9	44.9	42.4	42.4	42.414	0	31.817	912070000	47	0.922301	0.187699	-0.804397	-0.331173	P31260;Q5I0Y5	P31260	HOXA10	Homeobox protein Hox-A10	1170
2.08249	2.19943	1.69324	2.74985	2.64406	2.8057	2.98598		25	25	25	53.4	53.4	53.4	80.472	0	157.07	2882900000	142	2.47564	0.155871	-0.80468	-0.373667	Q96RQ3;E9PHF7;F5GYT8;E9PG35;G5E9X5;F8WDI3	Q96RQ3;E9PHF7;F5GYT8;E9PG35;G5E9X5	MCCC1	Methylcrotonoyl-CoA carboxylase subunit alpha, mitochondrial	2203
1.07731	0.84222	0.828745	1.61096	1.4385	1.9752	1.86182		15	15	14	41.6	41.6	39.7	54.273	0	174.4	1777700000	72	2.41664	0.156087	-0.805527	-0.373182	B8ZZS2;Q13506;H0Y4C5;C9JL92;C9JID4;C9JJ42;C9J3V0;C9JFF6	B8ZZS2;Q13506;H0Y4C5	NAB1	NGFI-A binding protein 1 (EGR1 binding protein 1), isoform CRA_b	312
-0.302042	0.709797	-0.025547	0.858717	0.751003	1.282	0.840143		15	15	15	27.7	27.7	27.7	100.68	0	43.061	982340000	78	1.41367	0.17018	-0.805562	-0.351922	Q8WUA4;A0A087WZD8;H0Y4Q6;H7C318;H7C1A9;C9JNH7;H7C3X9	Q8WUA4;A0A087WZD8	GTF3C2	General transcription factor 3C polypeptide 2	2030
1.11023	0.424225	-0.019537	0.984898	1.53701	1.50251	1.2213		9	9	9	24.3	24.3	24.3	61.557	0	103.39	1821400000	59	1.29586	0.173302	-0.80646	-0.348374	Q9Y2G7;K7EMM3;K7EK76;K7EPH5	Q9Y2G7	ZFP30	Zinc finger protein 30 homolog	2634
-2.78212	-8.12732	-7.62229	-5.12038	-5.28078	-6.45351	-4.62572		3	3	3	4.5	4.5	4.5	104.48	0	4.4763	17928000	8	0.212564	0.288987	-0.807145	-0.230792	Q92889	Q92889	ERCC4	DNA repair endonuclease XPF	2086
-1.0778	-2.56615	-1.8524	-1.36205	-0.890707	-0.942041	-0.904858		6	6	6	13.8	13.8	13.8	65.536	0	15.637	290320000	21	1.04936	0.180677	-0.807204	-0.338652	Q9HCD5;Q5JY17	Q9HCD5;Q5JY17	NCOA5	Nuclear receptor coactivator 5	2395
-0.163405	-0.498943	-0.169701	0.750076	0.749206	0.186489	0.449215		13	13	13	31.2	31.2	31.2	63.112	0	169.66	956370000	60	2.1433	0.157391	-0.811096	-0.371143	F8W689;P48382;A0A0A0MSQ2;H0Y4B4;F6UE82;F6R6G4;A0A0A0MSM9;F6X9D6;F6S3S0;A0A0A0MT34	F8W689;P48382;A0A0A0MSQ2;H0Y4B4	RFX5	DNA-binding protein RFX5 (Fragment)	574
2.9041	2.43077	2.55317	3.52325	3.40024	3.49164	3.34698		23	23	23	46	46	46	94.893	0	323.31	6025800000	160	2.8398	0.149374	-0.811178	-0.381183	Q96DT7	Q96DT7	ZBTB10	Zinc finger and BTB domain-containing protein 10	2127
-2.02603	-0.7519	-0.964691	-0.258408	-0.516121	-0.631638	-0.33469		11	11	11	19.1	19.1	19.1	93.462	0	32.318	350870000	44	1.18708	0.174503	-0.812325	-0.346458	Q9H2F5	Q9H2F5	EPC1	Enhancer of polycomb homolog 1	2325
1.95293	2.00135	2.26432	3.04499	2.49185	2.9078	3.10346		51	51	51	36.7	36.7	36.7	208.7	0	208.84	3757000000	238	2.18121	0.155939	-0.814158	-0.37309	Q14690;S4R3Q4	Q14690	PDCD11	Protein RRP5 homolog	1542
0.154585	-1.38206	-1.68601	-0.696613	0.581602	-0.260168	-0.252438		8	8	8	12.9	12.9	12.9	94.637	0	10.222	662530000	21	0.669956	0.198021	-0.814259	-0.316596	P16591;E7ENM8;P07332	P16591	FER	Tyrosine-protein kinase Fer	1092
-1.92501	-0.788826	-1.58975	-0.944637	-0.68487	-0.256229	-0.590609		7	7	7	25.4	25.4	25.4	43.159	0	16.318	321530000	28	1.25469	0.171107	-0.815441	-0.350216	Q9P035;H3BPZ1;H3BS72;H3BRL8;H3BMZ1	Q9P035;H3BPZ1;H3BS72	HACD3	Very-long-chain (3R)-3-hydroxyacyl-CoA dehydratase 3	2502
0.835692	0.51092	0.857973	1.40045	1.84412	1.41846	1.53829		3	3	3	41.1	41.1	41.1	11.168	0	53.489	2137700000	28	2.50122	0.151203	-0.815467	-0.378683	K7ERI7;P35268;K7EJT5;K7EP65;K7EKS7;K7ELC4;K7EMH1	K7ERI7;P35268;K7EJT5;K7EP65;K7EKS7;K7ELC4;K7EMH1	RPL22	60S ribosomal protein L22	779
0.305981	0.385317	0.534384	1.00849	0.859762	1.49489	1.53947		39	37	37	22.5	21.6	21.6	293.51	0	101.14	1445800000	105	1.93673	0.158094	-0.817092	-0.369683	Q9UMN6	Q9UMN6	KMT2B	Histone-lysine N-methyltransferase 2B	2603
-0.3892	-1.01784	-0.517151	-0.0186024	-0.281395	0.514456	0.502151		17	17	17	13.8	13.8	13.8	197.58	0	83.737	663290000	39	1.46855	0.165705	-0.820551	-0.359345	P52948;H7C3P6;H0YDF4;H0YCT1;H0YEN4;H0YCR0	P52948;H7C3P6	NUP98	Nuclear pore complex protein Nup98-Nup96	1293
-3.22779	-2.08049	-2.02527	-1.79449	-1.3024	-1.61362	-1.77459		6	6	2	14.6	14.6	3.3	58.535	0	24.346	247850000	13	1.16845	0.171222	-0.823243	-0.34965	A0A087WTT1;E7EQV3;P11940;E7ERJ7;E5RGH3;E5RJB9;B1ANR1;H0YBN4;Q9H361;H0YEQ8;E5RH24;H0YAP2;H0YAR2;E5RHG7;H0YB86;Q4VXU2	A0A087WTT1;E7EQV3;P11940;E7ERJ7;E5RGH3;E5RJB9;B1ANR1;H0YBN4;Q9H361	PABPC1	Polyadenylate-binding protein	21
-1.25057	-1.57772	-1.50615	-0.546431	-0.673515	-0.767775	-0.497444		16	16	14	7.5	7.5	7	404.41	0	34.03	378520000	43	3.16723	0.14349	-0.823523	-0.39024	Q15911;Q9C0A1	Q15911	ZFHX3	Zinc finger homeobox protein 3	1598
-0.860315	-1.01681	-1.26192	-0.519993	-0.541485	0.200529	-0.0253296		5	5	5	17.3	17.3	17.3	40.471	0	24.716	685890000	26	1.73878	0.159146	-0.824779	-0.368352	A0A087WZG9;B4DSP0;A0A087WXK2;A0A087WUL4;A0A087WX23;Q86TG7;A0A087WYS2	A0A087WZG9;B4DSP0;A0A087WXK2;A0A087WUL4;A0A087WX23;Q86TG7	PEG10	Retrotransposon-derived protein PEG10	37
5.49094	5.50469	5.4363	6.38468	6.0869	6.38583	6.36026		55	55	55	42.1	42.1	42.1	170.9	0	323.31	33677000000	533	3.6424	0.139898	-0.827109	-0.396157	Q9UIG0	Q9UIG0	BAZ1B	Tyrosine-protein kinase BAZ1B	2560
0.096899	0.506601	0.738981	1.49607	1.32245	1.37822	0.926193		16	16	16	44.5	44.5	44.5	55.799	0	181.1	1460400000	92	1.9353	0.152838	-0.833237	-0.37625	Q9UJA5	Q9UJA5	TRMT6	tRNA (adenine(58)-N(1))-methyltransferase non-catalytic subunit TRM6	2564
-0.130703	0.271368	-0.387686	0.695169	0.773268	0.968109	0.57213		16	16	15	25.2	25.2	24	110.11	0	109.83	843600000	68	2.16789	0.149272	-0.834509	-0.381377	O00268;V9GY14;V9GY03	O00268	TAF4	Transcription initiation factor TFIID subunit 4	817
1.39248	1.29911	1.11831	2.07504	2.0903	2.23356	2.01984		37	37	3	31	31	3.3	182.52	0	124.59	2587300000	140	3.69925	0.138481	-0.834716	-0.400105	Q5H9F3	Q5H9F3	BCORL1	BCL-6 corepressor-like protein 1	1658
2.66172	3.45858	3.72043	4.22083	3.99658	4.35066	3.90326		17	17	17	32	32	32	76.149	0	155.08	7933300000	150	1.45237	0.160727	-0.837589	-0.365349	P23246;H0Y9K7;H0Y9U2	P23246	SFPQ	Splicing factor, proline- and glutamine-rich	1133
2.483	1.20088	1.24132	2.64297	2.27511	2.70614	2.29325		27	27	27	36.9	36.9	36.9	102.36	0	239.82	3418000000	152	1.11443	0.170053	-0.837632	-0.35242	P78344;D3DQV9;H0Y3P2;E9PKF8;H0YCH5;H0YE22;H0YD77;H0YEC5;H0YE44;H0YCF8	P78344;D3DQV9;H0Y3P2	EIF4G2	Eukaryotic translation initiation factor 4 gamma 2	1377
-1.00474	-7.8212	-3.00326	-2.8779	-2.81708	-3.19219	-3.52539		4	4	4	20.2	20.2	20.2	34.315	0	16.633	126940000	13	0.191874	0.295193	-0.839926	-0.226788	A0A0C4DGZ1;Q8N5P1	A0A0C4DGZ1;Q8N5P1	ZC3H8	Zinc finger CCCH domain-containing protein 8	208
0.260059	-0.217699	-0.902786	0.392139	0.568081	0.805862	0.448822		10	9	9	36.8	34.4	34.4	43.395	0	33.127	1001200000	65	1.40948	0.160921	-0.840535	-0.365059	Q9HC52;C9J6K3;C9JM54	Q9HC52;C9J6K3	CBX8	Chromobox protein homolog 8	2394
-1.69039	-1.79539	-1.64429	-0.978708	-0.732735	-1.29037	-0.470291		12	12	12	18.3	18.3	18.3	103.96	0	54.696	386010000	39	1.98773	0.149303	-0.841996	-0.38094	Q96JK2;Q8TBB7;G3V3S1	Q96JK2;Q8TBB7	DCAF5	DDB1- and CUL4-associated factor 5	2166
-0.609768	-0.567493	-0.780262	0.161903	0.308811	0.0206623	0.280796		18	18	18	19.4	19.4	19.4	141.32	0	88.649	663900000	79	3.52838	0.136518	-0.845551	-0.403627	Q8N3U4;B1AMT4;Q8WVM7;B1AMT3;B1AMT2;Q68DW7;B1AMT1;B1AMT0;C9JJQ0	Q8N3U4	STAG2	Cohesin subunit SA-2	1931
1.52556	1.32781	1.4437	2.00737	2.29516	2.63267	2.19975		33	33	33	35.7	35.7	35.7	145.01	0	238.83	2554400000	173	2.47953	0.141023	-0.851384	-0.393787	A0A0A0MRM8;A0A0D9SGC1;E7EW20;Q9UM54;Q5JVM0	A0A0A0MRM8;A0A0D9SGC1;E7EW20;Q9UM54	MYO6	Unconventional myosin-VI	132
-0.873136	-0.169926	-0.738569	0.46464	0.235435	-0.0717869	0.403885		15	15	15	17.7	17.7	17.7	146.09	0	24.263	833900000	40	1.8585	0.149542	-0.85192	-0.382093	Q6ZU65;H7C4P8;C9J6Y5	Q6ZU65	UBN2	Ubinuclein-2	1794
-0.952892	-0.685112	-1.26069	-0.119032	-0.0753613	0.0723343	-0.331898		6	6	6	24.4	24.4	24.4	37.474	0	10.012	634210000	25	2.38554	0.141448	-0.852744	-0.392851	A0A087WXR7;Q5TBB1;A0A087WZJ6	A0A087WXR7;Q5TBB1	RNASEH2B	Ribonuclease H2 subunit B	66
-1.98498	-1.46894	-1.51127	-1.41116	-0.770386	-0.528313	-0.491951		7	6	6	22.6	19	19	36.688	0	11.549	437150000	27	1.50901	0.155749	-0.854613	-0.373641	P00338;F5GYU2;F5GXY2;F5GXH2;F5H8H6;F5GXC7;F5GWW2;F5GXU1;F5GZQ4;F5H5J4;F5H6W8	P00338	LDHA	L-lactate dehydrogenase A chain	1014
0.945883	0.823452	1.10651	1.25244	1.68567	2.25806	2.05788		24	24	24	44.4	44.4	44.4	71.639	0	71.035	2009400000	104	1.59865	0.152885	-0.854901	-0.376468	A0MZ66	A0MZ66	KIAA1598	Shootin-1	227
-7.05546	-1.46717	-1.86646	-2.09293	-3.05052	-2.51024	-2.77469		4	4	2	16.4	16.4	8.1	52.967	0	23.446	108160000	7	0.222675	0.272712	-0.855936	-0.242812	P17544	P17544	ATF7	Cyclic AMP-dependent transcription factor ATF-7	1105
2.48992	2.69962	2.65717	3.269	3.63338	3.39573	3.60061		18	18	18	72.5	72.5	72.5	26.788	0	186.68	5598900000	148	3.16125	0.135283	-0.859114	-0.406122	P51858	P51858	HDGF	Hepatoma-derived growth factor	1278
-1.22149	-0.985523	-1.15377	-0.0380669	-0.707165	-0.390175	0.0925999		17	10	10	34.9	19.9	19.9	76.137	0	21.257	396650000	30	1.93532	0.145889	-0.85956	-0.386952	Q86V97	Q86V97	KBTBD6	Kelch repeat and BTB domain-containing protein 6	1853
-0.547733	0.288099	-0.556898	0.392468	1.1269	0.367102	0.481384		15	15	15	25.5	25.5	25.5	73.45	0	101.24	1032600000	58	1.38356	0.155909	-0.864141	-0.373007	O95453;H3BRK1;F5H1Z4	O95453;H3BRK1	PARN	Poly(A)-specific ribonuclease PARN	993
3.14773	2.46738	2.33485	3.68231	3.40552	3.54387	3.42876		62	62	62	37	37	37	252.5	0	323.31	5689900000	288	1.92897	0.144272	-0.86513	-0.389062	Q8WYP5;H7C4S1;C9J5C5	Q8WYP5	AHCTF1	Protein ELYS	2056
-2.02073	-2.26726	-2.4931	-1.48805	-1.32725	-1.22934	-1.53622		10	10	10	19.4	19.4	19.4	107.43	0	25.214	232200000	26	2.76673	0.136427	-0.865148	-0.403941	E7EXA6;Q8WVB6;A0A0D9SF58;F8WCC1;H0Y7D3	E7EXA6;Q8WVB6;A0A0D9SF58	CHTF18	Chromosome transmission fidelity protein 18 homolog	465
-1.36749	-0.697657	-1.10121	-0.413849	-0.13203	-0.350819	0.139504		4	4	4	19.3	19.3	19.3	23.661	0	20.38	784260000	27	1.95784	0.143456	-0.866153	-0.390135	X6R700;Q9Y3Y2;A0A087X1B7;Q5T7Y7	X6R700;Q9Y3Y2;A0A087X1B7;Q5T7Y7	CHTOP	Chromatin target of PRMT1 protein	2661
0.842747	0.522049	1.18747	1.8689	1.54739	1.7918	1.67084		21	21	21	21.9	21.9	21.9	181.42	0	87.268	1556400000	111	2.31091	0.139098	-0.868975	-0.398417	Q92766;C9JU34;A0A087X055;C9JE09;C9JPJ6	Q92766;C9JU34	RREB1	Ras-responsive element-binding protein 1	2078
-1.53044	-2.28312	-1.21452	-1.11796	-0.769957	-0.248821	-1.09066		5	5	5	30.5	30.5	30.5	16.273	0	16.234	461030000	18	1.2286	0.159065	-0.869175	-0.368752	P62263;H0YB22;E5RH77	P62263;H0YB22;E5RH77	RPS14	40S ribosomal protein S14	1346
-0.711186	-1.52052	-1.88188	-0.822544	-0.289782	-0.654808	-0.239157		8	7	4	10.7	9.6	6.4	82.279	0	16.965	447550000	29	1.31648	0.156371	-0.869622	-0.372513	Q9NZL3;K7EJ30;K7EPW2;K7ER65;K7ENI7;Q9UK10	Q9NZL3	ZNF224	Zinc finger protein 224	2494
1.15145	1.42171	0.917246	1.86643	2.11046	2.30841	1.84819		13	13	13	31.1	31.1	31.1	62.553	0	54.247	2547500000	91	2.34564	0.138818	-0.869903	-0.399427	A0A0C4DFX7;Q9H967	A0A0C4DFX7;Q9H967	WDR76	WD repeat-containing protein 76	187
-2.78736	-2.09171	-7.39207	-2.43404	-2.74516	-3.93082	-3.76853		5	5	5	10.3	10.3	10.3	80.591	0	5.8135	65961000	5	0.239124	0.263663	-0.870743	-0.251741	Q2YD98;H0Y924	Q2YD98	UVSSA	UV-stimulated scaffold protein A	1616
-3.64879	-3.32008	-3.31689	-2.45539	-2.67402	-2.74091	-2.35068		4	4	4	7.7	7.7	7.7	76.532	0	35.475	110910000	11	2.78022	0.13453	-0.873337	-0.407697	F8VZN8;O14974;H0YIS4;H0YHI8;H0YHL8	F8VZN8;O14974;H0YIS4;H0YHI8	PPP1R12A	Protein phosphatase 1 regulatory subunit 12A (Fragment)	569
5.95711	5.96884	5.68081	6.60173	6.77162	7.04306	6.5622		29	29	24	52.9	52.9	43.5	69.086	0	323.31	59586000000	359	2.66202	0.134723	-0.875731	-0.40704	J3KTA4;P17844;J3QSF1;J3KRZ1;J3QRQ7;J3KRX8;X6RLV5;J3QR02;J3QRN5;J3QLG9;J3QR62	J3KTA4;P17844	DDX5	Probable ATP-dependent RNA helicase DDX5	739
3.65357	3.80412	3.46033	4.47512	4.55428	4.45891	4.5745		51	51	37	46.2	46.2	34.5	121.9	0	323.31	12457000000	421	3.71495	0.1276	-0.876363	-0.41934	O60264	O60264	SMARCA5	SWI/SNF-related matrix-associated actin-dependent regulator of chromatin subfamily A member 5	892
-1.04339	-0.600954	-1.30736	-0.664578	0.0850506	0.242601	-0.0726605		14	14	14	21.2	21.2	21.2	119.53	0	38.446	628180000	47	1.53593	0.148066	-0.881503	-0.384766	Q9C0D4;D6RDM9	Q9C0D4	ZNF518B	Zinc finger protein 518B	2298
-0.498396	-1.23311	-1.05455	0.323208	-0.512346	0.394169	-0.391817		6	6	6	13.2	13.2	13.2	85.586	0	8.6912	485580000	19	1.33451	0.151878	-0.881987	-0.377757	J3QR07;Q96MU7;J3KS01;J3KRG5	J3QR07;Q96MU7	YTHDC1	YTH domain-containing protein 1	745
2.99231	2.56471	2.70037	3.50814	3.59774	3.79133	3.64483		31	31	31	41.4	41.4	41.4	96.454	0	243.36	6622400000	229	3.02972	0.129875	-0.883049	-0.415228	E9PIF2;Q13206	E9PIF2;Q13206	DDX10	Probable ATP-dependent RNA helicase DDX10	485
-1.99357	-2.18767	-1.22944	-1.23915	-0.44146	-1.07085	-0.920183		6	5	3	11.9	9.8	6.5	66.318	0	28.65	329240000	25	1.41256	0.149398	-0.885647	-0.382071	Q9H8G1;M0QXG3;M0R0L5;M0R392;A0A087WU35;Q96N38	Q9H8G1	ZNF430	Zinc finger protein 430	2372
-0.944088	-0.444727	-0.576025	-0.062727	0.0228519	0.519541	0.444195		20	19	19	28.5	27.3	27.3	102.28	0	55.48	738580000	52	2.04626	0.138618	-0.885912	-0.400151	Q8NI77	Q8NI77	KIF18A	Kinesin-like protein KIF18A	1996
-2.76911	-3.80459	-3.62788	-3.00268	-2.34164	-2.54694	-2.16573		4	4	4	5.1	5.1	5.1	139.99	0	11.863	105370000	12	1.31067	0.151334	-0.886278	-0.378373	P78312;D6RFZ4;E7EUR8	P78312;D6RFZ4;E7EUR8	FAM193A	Protein FAM193A	1373
2.10818	1.14799	0.664206	2.29612	2.85274	1.82521	1.80027		14	14	14	39.3	39.3	39.3	48.984	0	140.24	2147300000	87	0.950949	0.165102	-0.886797	-0.360449	Q86X53;E5RHA3;H0YB25;H0YBT6	Q86X53;E5RHA3;H0YB25	ERICH1	Glutamate-rich protein 1	1859
2.70896	2.72604	2.56733	3.58963	3.45391	3.68211	3.51156		29	29	29	48.2	48.2	48.2	99.996	0	323.31	8476700000	232	4.21322	0.122138	-0.891858	-0.430411	Q9Y2U8	Q9Y2U8	LEMD3	Inner nuclear membrane protein Man1	2641
3.55335	3.82597	3.85863	4.5278	4.60127	4.75488	4.67939		31	31	31	51.6	51.6	51.6	77.256	0	258.67	14452000000	280	3.54512	0.124168	-0.89485	-0.4262	Q9UQR0;H0Y6S1	Q9UQR0	SCML2	Sex comb on midleg-like protein 2	2620
-0.991518	-0.969538	-0.827667	-0.211067	-0.274221	0.129742	0.227764		15	14	14	19.4	18.6	18.6	132.37	0	34.116	503580000	42	2.69242	0.128866	-0.897629	-0.416954	Q96KQ7;A2ABF8;A2ABF9;H0Y4K5	Q96KQ7;A2ABF8;A2ABF9	EHMT2	Histone-lysine N-methyltransferase EHMT2	2174
-1.10749	-0.907965	-0.404047	-0.307886	0.204527	0.245382	0.227634		11	11	11	20.8	20.8	20.8	103.05	0	47.477	672140000	66	1.9027	0.137282	-0.898916	-0.402022	Q15361;A0A087WY09	Q15361	TTF1	Transcription termination factor 1	1571
-1.14956	-1.82204	-1.39075	-0.186304	-0.998993	-0.420046	-0.606174		8	8	8	43.1	43.1	43.1	33.112	0	52.615	400030000	31	1.73752	0.139183	-0.901241	-0.398519	Q99598;C4P0D6;C4P0D8;Q5VVQ1;C4P0D4;Q9NRI2	Q99598;C4P0D6;C4P0D8;Q5VVQ1;C4P0D4	TSNAX	Translin-associated protein X	2226
2.19374	2.14043	1.91247	2.82329	2.96511	3.11138	3.03418		31	29	29	30.2	28.9	28.9	161.61	0	221.85	3955200000	182	3.50632	0.123024	-0.901281	-0.428727	Q9BZ95;E9PKA2;H0YE68	Q9BZ95	WHSC1L1	Histone-lysine N-methyltransferase NSD3	2291
-6.99008	-6.50429	-6.59818	-6.09548	-6.04689	-5.61686	-5.41748		2	2	2	5.4	5.4	5.4	69.556	0	5.1862	12406000	6	1.94102	0.136092	-0.903338	-0.404747	Q0VDD7;K7EP60;K7EMZ7	Q0VDD7;K7EP60;K7EMZ7	C19orf57	Uncharacterized protein C19orf57	1441
2.86306	3.07879	2.32127	3.86899	3.78038	3.48534	3.49927		15	15	15	35.1	35.1	35.1	61.206	0	57.581	7367600000	93	2.02412	0.134858	-0.904123	-0.407055	Q5SSJ5;X6RGJ2;B0QZK4;Q5SWC8;B0QZK8;B0QZK9	Q5SSJ5;X6RGJ2;B0QZK4;Q5SWC8	HP1BP3	Heterochromatin protein 1-binding protein 3	1673
2.08338	1.64274	2.03039	2.80784	2.67303	2.86297	2.95635		50	50	50	34.2	34.2	34.2	207.57	0	323.31	3446200000	231	2.94405	0.125853	-0.90621	-0.424316	Q96QE3;A0A075B754	Q96QE3;A0A075B754	ATAD5	ATPase family AAA domain-containing protein 5	2197
-6.32112	-2.61237	-3.20486	-2.5419	-3.63999	-2.85042	-3.51929		4	4	4	12.1	12.1	12.1	61.626	0	8.5845	58743000	11	0.386676	0.208886	-0.908215	-0.301555	B0YIW6;P48444;E9PK34;Q6P1Q5	B0YIW6;P48444	ARCN1	Archain 1, isoform CRA_a	270
-2.08167	-1.47149	-2.16188	-0.972284	-0.921768	-1.17529	-0.917149		6	6	6	3.9	3.9	3.9	205.42	0	52.861	352800000	24	2.24641	0.13084	-0.908391	-0.413642	E9PAV3;F8VZJ2;H0YHX9;Q13765;F8W0W4;F8W1N5;F8VNW4;F8VZ58;Q9BZK3	E9PAV3;F8VZJ2;H0YHX9;Q13765;F8W0W4;F8W1N5;F8VNW4	NACA	Nascent polypeptide-associated complex subunit alpha, muscle-specific form	466
-0.990973	-0.565561	-0.946228	-0.027689	0.0570126	0.198759	0.071003		8	8	8	29.7	29.7	29.7	48.893	0	78.457	824850000	46	3.10253	0.123516	-0.909025	-0.42763	H7BZQ3;A0A087WXV6;Q96G74	H7BZQ3;A0A087WXV6;Q96G74	OTUD5	OTU domain-containing protein 5 (Fragment)	68
0.0434837	0.182566	0.696798	1.59554	1.13034	1.29173	0.853405		5	5	5	29.9	29.9	29.9	18.756	0	34.825	1675300000	38	1.84301	0.135984	-0.910136	-0.404938	G3V203;H0YHA7;J3QQ67;Q07020;F8VUA6;F8VYV2;A0A075B7A0	G3V203;H0YHA7;J3QQ67;Q07020;F8VUA6;F8VYV2;A0A075B7A0	RPL18	60S ribosomal protein L18	594
-1.24187	-0.785309	-0.330893	0.366428	0.338549	-0.0868607	-0.118357		7	7	2	49	49	16.7	29.38	0	49.698	694700000	33	1.70569	0.137631	-0.910963	-0.401379	K7EL20;O75821;K7ENA8;K7EP16;K7EL60;K7ENH0	K7EL20;O75821;K7ENA8	EIF3G	Eukaryotic translation initiation factor 3 subunit G (Fragment)	763
4.73594	4.86757	4.57287	5.94724	5.8075	5.53459	5.25814		14	14	14	74.9	74.9	74.9	22.391	0	323.31	25865000000	219	2.27097	0.129959	-0.91141	-0.415391	P37802;X6RJP6;C9J5W6;Q9UI15	P37802;X6RJP6	TAGLN2	Transgelin-2	1199
1.78633	1.42988	0.99502	2.08966	2.53151	2.3205	2.31906		8	8	8	35.1	35.1	35.1	35.684	0	36.424	1334900000	53	2.05357	0.132247	-0.911439	-0.410708	Q9H1D9	Q9H1D9	POLR3F	DNA-directed RNA polymerase III subunit RPC6	2322
1.05664	0.963291	1.49287	2.16664	1.81794	2.26188	2.08966		21	21	21	49.9	49.9	49.9	84.567	0	238.03	2130400000	104	2.44305	0.127732	-0.913095	-0.419391	Q5T3J3	Q5T3J3	LRIF1	Ligand-dependent nuclear receptor-interacting factor 1	1684
-2.47567	-3.16826	-3.5729	-2.15943	-2.50026	-1.94057	-2.02239		6	6	6	7.7	7.7	7.7	120.84	0	10.33	103630000	13	1.52295	0.139323	-0.916614	-0.397623	P53396	P53396	ACLY	ATP-citrate synthase	1296
-0.445728	-0.000127792	0.289326	0.62064	0.764156	1.16722	0.91308		9	9	8	32.4	32.4	32.4	33.784	0	26.803	1309900000	48	2.01372	0.131371	-0.91845	-0.412604	P22087;M0R299;M0QXL5;M0R2Q4;M0R0P1;M0R2U2;M0R1H0;M0R2B0	P22087;M0R299;M0QXL5;M0R2Q4;M0R0P1;M0R2U2;M0R1H0;M0R2B0	FBL	rRNA 2-O-methyltransferase fibrillarin	1127
-2.18061	-3.25341	-2.7424	-2.39536	-2.1613	-1.32478	-1.33662		15	8	8	9.2	5.8	5.8	264.16	0	24.532	182130000	19	1.10215	0.149228	-0.920962	-0.380796	Q09472	Q09472	EP300	Histone acetyltransferase p300	1439
-0.366604	0.198273	-0.345894	0.947407	0.524845	0.731998	0.807428		10	10	10	22.8	22.8	22.8	64.551	0	55.637	787420000	50	2.36935	0.12682	-0.924328	-0.422723	Q6NW34;E9PFF8;C9J9E3;F8WDL7;F8WBQ8	Q6NW34	C3orf17	Uncharacterized protein C3orf17	1750
0.557024	1.11899	0.754253	1.95279	1.42831	1.82142	1.73598		15	15	4	22.6	22.6	6.8	129.98	0	80.673	1884500000	101	2.33011	0.126804	-0.924535	-0.422037	Q96EV2;A0A0C4DFS3;H0Y3K3;A8MTF7	Q96EV2	RBM33	RNA-binding protein 33	2133
3.5955	3.76255	3.64795	4.35337	4.50483	4.83331	4.68433		47	47	47	43.9	43.9	43.9	139.88	0	323.31	12891000000	360	3.06407	0.120137	-0.925293	-0.434317	O95239;Q2VIQ3;Q5JRK0;H0Y718;J3KPF9;A0A087X011;E9PES4;Q9Y496;Q6ZMV9	O95239	KIF4A	Chromosome-associated kinesin KIF4A	982
0.117439	0.709932	0.00978851	1.0006	1.53604	1.13689	1.14577		18	18	18	32.7	32.7	32.7	97.071	0	107.93	1026100000	64	2.01558	0.129867	-0.925774	-0.415603	P33981;D6RF82;D6REX1;D6RIC6;D6RFY1	P33981	TTK	Dual specificity protein kinase TTK	1181
1.89297	1.84548	1.61047	2.57916	2.82849	2.67567	2.75575		21	21	21	50.4	50.4	50.4	82.89	0	254.62	3800300000	162	3.67829	0.116741	-0.926794	-0.44202	A0A087X0M4;Q9BWU0;A0A087WWF4;H7C256	A0A087X0M4;Q9BWU0	SLC4A1AP	Kanadaptin	93
1.35516	0.565056	0.898016	2.12724	1.40227	1.77004	2.17008		28	28	28	31.3	31.3	31.3	145.17	0	205.82	2176900000	136	1.64314	0.135203	-0.927996	-0.406	Q96ST3;H3BP90;H3BNZ3;H3BMA2;H3BT34;H3BQ76;H3BQ88;H3BNA0;H3BQL7	Q96ST3	SIN3A	Paired amphipathic helix protein Sin3a	2212
-2.30725	-2.01276	-2.26839	-1.51078	-1.08076	-1.12984	-1.34582		9	9	9	18.9	18.9	18.9	75.718	0	75.49	308750000	26	2.91847	0.120303	-0.929332	-0.434071	Q9H6T3	Q9H6T3	RPAP3	RNA polymerase II-associated protein 3	2357
-0.755665	-0.835217	-0.902729	-0.316748	0.369505	0.430059	-0.0671234		19	9	5	38.4	21.4	11.6	87.943	0	47.034	395160000	29	2.13802	0.126711	-0.935127	-0.422296	Q9H869;A3KFK1;A3KFK2;B4DZQ4;Q68CT8;F8WD62	Q9H869	YY1AP1	YY1-associated protein 1	2370
0.10684	0.451349	0.118343	1.06283	0.950314	1.22006	1.41786		18	18	18	23	23	23	137.53	0	51.332	1045100000	84	2.77709	0.12	-0.937255	-0.435372	Q92610;H0YM74	Q92610;H0YM74	ZNF592	Zinc finger protein 592	2068
-2.40555	-2.6836	-6.83706	-2.59294	-3.15881	-3.70971	-2.68795		4	4	4	37.4	37.4	37.4	24.706	0	17.705	68208000	7	0.31665	0.219331	-0.93805	-0.28982	A0A0C4DGC4;F2Z3J5;Q96S94;C9J148;J3QSH2	A0A0C4DGC4;F2Z3J5;Q96S94;C9J148	CCNL2	Cyclin-L2	199
-2.9737	-3.26782	-2.81813	-1.51642	-2.34464	-1.90391	-2.56199		6	6	6	8.4	8.4	8.4	115.96	0	29.129	156790000	18	1.60061	0.13398	-0.938141	-0.408448	Q96P70	Q96P70	IPO9	Importin-9	2188
0.79446	0.15798	0.325827	1.22692	1.18491	1.54017	1.5128		10	10	5	40.7	40.7	32	47.82	0	21.118	1150300000	36	2.33148	0.123004	-0.940113	-0.428548	Q16576;E9PC52;Q5JP02;Q5JP01;Q5JNZ6;C9J7L0	Q16576;E9PC52;Q5JP02;Q5JP01	RBBP7	Histone-binding protein RBBP7	1605
4.63973	4.52475	4.30687	5.46813	5.36618	5.51295	5.37999		35	35	35	35.5	35.5	35.5	145.44	0	323.31	20541000000	337	3.82208	0.113496	-0.94136	-0.450048	S4R3H4;E7EQT4;Q9UKV3;G3V3B0;G3V3T3;A0A087WYN3	S4R3H4;E7EQT4;Q9UKV3	ACIN1	Apoptotic chromatin condensation inducer in the nucleus	2732
1.59306	1.42266	1.22316	2.38233	2.47934	2.26654	2.29263		11	11	11	24.8	24.8	24.8	62.577	0	36.753	3053400000	71	3.52136	0.114424	-0.942248	-0.447392	Q8N141	Q8N141	ZFP82	Zinc finger protein 82 homolog	1918
-1.73069	-1.79594	-1.46933	-0.0972557	-0.905644	-0.696487	-1.1912		7	7	7	11.7	11.7	11.7	95.361	0	10.731	330800000	14	1.66229	0.131542	-0.942675	-0.412242	B5MCW3;Q9H0E9;H7C128;H7C179;H7C127;F8WDX5;D6RID0;F8WCS7;F8WBH2;C9JV05;H7C2P4;H0YAH7;H0YA84	B5MCW3;Q9H0E9;H7C128;H7C179;H7C127	BRD8	Bromodomain-containing protein 8	296
-1.38261	-1.64792	-0.630041	-0.643206	-0.339298	0.079813	-0.193466		11	11	11	18.1	18.1	18.1	97.349	0	66.85	465210000	27	1.54174	0.133576	-0.946152	-0.409385	Q13415	Q13415	ORC1	Origin recognition complex subunit 1	1479
2.60928	2.36165	2.29409	3.39337	3.41793	3.41495	3.25088		20	20	20	51.1	51.1	51.1	53.918	0	161.02	5801400000	101	3.80628	0.11294	-0.947611	-0.452753	Q9NWK9	Q9NWK9	ZNHIT6	Box C/D snoRNA protein 1	2466
5.03597	4.83816	5.14529	5.75791	5.79161	6.095	6.17896		43	43	43	54	54	54	129.63	0	323.31	25322000000	424	2.88567	0.116379	-0.949397	-0.442316	P11498;E9PRE7;E9PS68	P11498	PC	Pyruvate carboxylase, mitochondrial	1069
3.98747	4.21348	3.78476	5.105	4.97742	4.85398	4.84686		37	37	37	70.4	70.4	70.4	73.261	0	323.31	15117000000	289	3.18471	0.114434	-0.95058	-0.447075	Q14807;H3BRB3;H3BTH5;H3BQB9;I3L306	Q14807;H3BRB3	KIF22	Kinesin-like protein KIF22	1548
0.89789	0.842504	0.449671	2.0843	1.93613	1.05546	1.65029		12	12	12	50.5	50.5	50.5	31.834	0	230.25	1373000000	54	1.63908	0.129827	-0.951522	-0.41484	P78345;Q5VUC3;Q5VUC9	P78345;Q5VUC3	RPP38	Ribonuclease P protein subunit p38	1378
1.28904	0.98822	1.0712	1.8919	2.14853	1.77989	2.45611		10	8	8	47.4	41.4	41.4	44.655	0	55.369	1993200000	61	2.36302	0.120047	-0.952953	-0.434535	C9JWJ8;K7EN08;Q14938;K7EKH0;K7ESG9;K7EJB0;K7EMQ5	C9JWJ8;K7EN08;Q14938;K7EKH0	NFIX	Nuclear factor 1	359
-3.67283	-3.35347	-7.42955	-2.21488	-2.07848	-7.73919	-3.42699		2	2	2	17.2	17.2	17.2	20.55	0	7.0614	73453000	8	0.194244	0.272307	-0.953733	-0.243688	Q5HY81;P11441;F8WB70	Q5HY81;P11441;F8WB70	UBL4A	Ubiquitin-like protein 4A	1068
0.438767	1.03446	1.16005	1.73649	2.02624	1.6288	1.93791		30	29	29	30.3	30.3	30.3	152.6	0	179.39	2115100000	145	2.16952	0.121525	-0.954602	-0.430966	A6NHB5;Q14202;A6NHN7;A6NL54;A6NC58	A6NHB5;Q14202;A6NHN7	ZMYM3	Zinc finger MYM-type protein 3	238
3.61231	3.7864	3.86749	4.43089	4.84099	4.792	4.79604		34	34	33	47.8	47.8	46.7	90.932	0	143.68	14028000000	241	3.15659	0.113379	-0.959579	-0.450675	O43143	O43143	DHX15	Pre-mRNA-splicing factor ATP-dependent RNA helicase DHX15	864
2.42011	2.30589	1.70894	2.86766	3.23779	3.24329	3.07145		23	19	19	37.5	34.7	34.7	88.06	0	176.85	5283000000	164	2.20365	0.120311	-0.960066	-0.433989	P25440;H0Y6K2;U3KQA6;E9PIQ3;H0Y799;E9PKQ9;H0YDJ7;U3KPW0	P25440;H0Y6K2;U3KQA6	BRD2	Bromodomain-containing protein 2	1138
-0.183714	0.233795	0.476387	0.932394	0.979973	1.16089	1.47741		25	25	25	29.4	29.4	29.4	150.78	0	80.713	978470000	65	2.1622	0.120281	-0.962176	-0.433878	Q9ULM3;H0Y6M6	Q9ULM3	YEATS2	YEATS domain-containing protein 2	2595
-0.746601	-0.284182	0.430965	0.881645	0.479702	1.23987	0.450838		12	12	8	11.9	11.9	9.1	140.4	0	43.732	841080000	35	1.348	0.134394	-0.962952	-0.407687	Q9NSC2;H3BSM9	Q9NSC2;H3BSM9	SALL1	Sal-like protein 1	2433
0.345579	-0.167526	0.410908	1.03352	0.98596	1.41471	1.20762		37	37	37	18	18	18	309.35	0	123.82	1406200000	92	2.40013	0.118215	-0.964132	-0.439953	O95071;E7EMW7;E7ET84;E5RFK7;H0YBB4	O95071;E7EMW7	UBR5	E3 ubiquitin-protein ligase UBR5	975
5.13242	4.8366	4.57401	5.7637	5.82411	5.88271	5.78513		51	51	51	60.2	60.2	60.2	123.56	0	323.31	27862000000	483	3.03185	0.113117	-0.966238	-0.451842	Q9H2P0;E9PQK8	Q9H2P0	ADNP	Activity-dependent neuroprotector homeobox protein	2329
-0.010395	-0.311697	-0.332933	0.574335	0.973471	0.80967	0.641005		10	10	10	36.3	36.3	36.3	51.295	0	46.652	733770000	35	3.05357	0.112842	-0.967962	-0.452913	Q06546	Q06546	GABPA	GA-binding protein alpha chain	1426
-2.0531	-1.85852	-2.21724	-1.13589	-1.12758	-1.10909	-0.925909		5	5	5	26.8	26.8	26.8	38.136	0	197.75	293430000	16	3.6007	0.110993	-0.968338	-0.460036	Q9H7L9	Q9H7L9	SUDS3	Sin3 histone deacetylase corepressor complex component SDS3	2362
0.989534	0.988348	1.35183	2.044	2.06114	1.9412	2.28676		11	11	8	53.6	53.6	46.2	44.565	0	323.31	2324300000	91	3.12835	0.112458	-0.973372	-0.456359	P43694;A0A087WZ09;B3KUF4;E9PKS4;E9PRI5	P43694;A0A087WZ09;B3KUF4;E9PKS4	GATA4	Transcription factor GATA-4	1226
0.927931	0.447315	0.209332	1.51279	1.36607	1.61732	1.51106		27	27	27	21.1	21.1	21.1	212.67	0	121.98	1453000000	105	2.46163	0.115244	-0.973617	-0.445168	P21675;Q8IZX4;H7BY98;H7C2K9;H0Y9L7;H0Y8N6	P21675	TAF1	Transcription initiation factor TFIID subunit 1	1126
3.00795	2.63748	2.90117	3.7176	3.64935	4.0333	3.89051		60	60	60	28.6	28.6	28.6	316.05	0	323.31	6884400000	333	3.0567	0.112729	-0.97382	-0.455523	Q6KC79	Q6KC79	NIPBL	Nipped-B-like protein	1742
0.0109005	-1.18476	-1.61943	0.00442123	-0.0418892	-0.33643	0.552874		14	14	14	21.2	21.2	21.2	123.25	0	47.197	448060000	37	1.05095	0.14	-0.975841	-0.396186	Q5FWF4;F5GYN7;F8WCT9	Q5FWF4;F5GYN7	ZRANB3	DNA annealing helicase and endonuclease ZRANB3	1656
-3.0346	-2.02126	-2.79349	-1.88244	-1.82926	-1.3663	-1.47448		8	8	8	8.9	8.9	8.9	172.42	0	18.821	219880000	15	1.6639	0.124487	-0.978333	-0.425872	Q9P2R6;H7BYW9;B1AKN3;K7EIE3;H0Y975	Q9P2R6;H7BYW9	RERE	Arginine-glutamic acid dipeptide repeats protein	2519
1.17072	1.48847	1.68747	2.31049	2.29037	2.47075	2.64113		45	39	29	29	26.4	21.5	290.52	0	148.06	3043000000	176	2.78848	0.112972	-0.979299	-0.453653	Q9HCK8;H0YJA4;G3V2T9;G3V303	Q9HCK8	CHD8	Chromodomain-helicase-DNA-binding protein 8	2400
3.20513	2.76702	3.03065	4.11506	3.84356	3.96349	4.01157		13	13	13	33.3	33.3	33.3	51.958	0	307.57	9417900000	128	3.26042	0.110806	-0.982488	-0.462201	P55081	P55081	MFAP1	Microfibrillar-associated protein 1	1310
-2.6245	-2.47921	-2.26848	-1.84224	-1.122	-1.70992	-1.22341		15	15	15	17	17	17	168.35	0	52.769	247780000	38	2.12438	0.117197	-0.983002	-0.441383	Q5TGY3	Q5TGY3	AHDC1	AT-hook DNA-binding motif-containing protein 1	1697
-0.937374	-0.998377	-0.178375	0.0962276	0.264229	0.301899	0.454719		8	8	2	21.9	21.9	4.6	70.723	0	62.116	727570000	45	2.0491	0.118265	-0.983977	-0.439817	Q9BTA9;C9JVK6;C9JD58;J3QTA0	Q9BTA9	WAC	WW domain-containing adapter protein with coiled-coil	2255
0.83057	1.50954	2.32906	2.38348	2.72187	2.71464	2.35969		5	5	5	34.7	34.7	34.7	14.369	0	22.696	3720500000	50	1.31241	0.129796	-0.988533	-0.415115	C9JXB8;C9JNW5;P83731	C9JXB8;C9JNW5;P83731	RPL24	60S ribosomal protein L24	352
2.1713	2.09017	2.0972	3.14046	3.17938	3.03439	3.07857		24	24	24	32.2	32.2	32.2	121.53	0	245.04	5753700000	174	5.49668	0.100073	-0.988644	-0.483719	E7EN20;Q9UPN9;H0Y612	E7EN20;Q9UPN9;H0Y612	TRIM33	E3 ubiquitin-protein ligase TRIM33	425
3.65876	4.17714	3.93738	4.88868	4.82555	4.9415	5.00151		42	42	12	48.8	48.8	13.2	109.93	0	323.31	14904000000	409	3.16176	0.110384	-0.989879	-0.464091	Q15020;H0YHU8	Q15020	SART3	Squamous cell carcinoma antigen recognized by T-cells 3	1558
-7.33245	-7.17267	-7.406	-7.38593	-4.92479	-6.50014	-6.43379		2	2	2	16.2	16.2	16.2	15.521	0	5.7219	7800300	3	0.788219	0.149197	-0.99254	-0.380746	Q9NS69	Q9NS69	TOMM22	Mitochondrial import receptor subunit TOM22 homolog	2430
1.82914	1.13163	1.40225	2.75965	1.94488	2.51899	2.57017		19	19	19	36.8	36.8	36.8	85.852	0	323.31	2951200000	136	1.85545	0.11876	-0.994081	-0.438226	O43719;Q5H919;Q5H918	O43719	HTATSF1	HIV Tat-specific factor 1	883
-0.0884781	-0.118143	-0.161211	1.14903	0.998173	0.376024	0.964325		8	8	8	26.9	26.9	26.9	42.674	0	25.735	1083200000	36	2.35773	0.113371	-0.994499	-0.451628	P35659;B4DFG0;D6RDA2;D6R9L5;H0Y993;H0Y8X0	P35659;B4DFG0;D6RDA2;D6R9L5	DEK	Protein DEK	1192
-0.824825	-1.11455	-0.9997	-0.23596	0.245628	0.423164	-0.37244		7	7	7	46.2	46.2	46.2	20.777	0	27.675	574170000	38	2.08106	0.115249	-0.994791	-0.444993	Q04760	Q04760	GLO1	Lactoylglutathione lyase	1418
3.42494	3.59583	3.25457	4.65595	4.44014	4.37973	4.20873		23	23	23	34.1	34.1	34.1	99.057	0	195.7	7775600000	163	3.11567	0.109029	-0.996027	-0.466116	Q96QC0	Q96QC0	PPP1R10	Serine/threonine-protein phosphatase 1 regulatory subunit 10	2195
0.0192852	-0.17725	0.237427	1.0762	0.853436	1.04384	1.13185		17	17	17	47.2	47.2	47.2	60.636	0	49.022	1042800000	70	3.33822	0.105972	-0.999844	-0.470937	Q8IVW6;H3BQ92;K7EJ04;Q99856	Q8IVW6	ARID3B	AT-rich interactive domain-containing protein 3B	1880
-2.84175	-2.12868	-2.09145	-0.955183	-1.20207	-2.02058	-1.23686		8	7	3	16	14.7	5.9	70.529	0	46.256	277680000	34	1.48725	0.123676	-1.00029	-0.427258	Q96LW1;E5RH89;B4DU55	Q96LW1;E5RH89	ZNF354B	Zinc finger protein 354B	2178
-0.00281525	0.0847282	-0.324823	1.04246	0.619839	0.420038	1.59594		11	9	7	41.7	37.4	32.2	53.6	0	63.226	963980000	38	1.56076	0.12208	-1.00054	-0.430353	B1AKN5;B1AKN8;Q12857;B1AKN7;B1AKN6;S4R3K4;S4R308;S4R3K5;S4R3W2	B1AKN5;B1AKN8;Q12857;B1AKN7;B1AKN6	NFIA	Nuclear factor 1	273
0.499399	1.15114	0.841406	1.95623	1.71357	1.77253	1.88994		29	29	26	40.2	40.2	37.1	113.66	0	161.25	1909800000	120	2.69536	0.110904	-1.00242	-0.461857	Q5VTR2;C9J0A5;C9JXC9;C9JWJ4	Q5VTR2	RNF20	E3 ubiquitin-protein ligase BRE1A	1705
0.97929	0.900106	1.53836	1.81066	2.04099	2.39186	2.32723		15	15	9	27.9	27.9	16.9	83.263	0	176.8	2495600000	100	2.12792	0.113378	-1.00344	-0.449697	P08238;Q58FF7;F8W026;Q96GW1;Q58FG1;P14625	P08238	HSP90AB1	Heat shock protein HSP 90-beta	1043
-1.70832	-1.97435	-6.59581	-2.45524	-2.18553	-2.63156	-2.41777		7	7	6	17.1	17.1	15.5	70.477	0	13.379	118270000	13	0.314177	0.209326	-1.00363	-0.301216	A0A0C4DG08;O75290;A0A075B7B0;A0A075B791;A0A075B796;M0QXV4	A0A0C4DG08;O75290	ZNF780A	Zinc finger protein 780A	189
-0.949047	-0.959906	-1.49137	-0.332682	-0.336382	-0.0279064	0.181564		8	8	8	16.7	16.7	16.7	49.647	0	25.716	589410000	30	2.29204	0.11302	-1.00459	-0.454259	Q9NXE8	Q9NXE8	CWC25	Pre-mRNA-splicing factor CWC25 homolog	2472
4.7165	4.32971	4.51847	5.52571	5.33793	5.77059	5.49149		55	55	45	35.1	35.1	29.2	196.69	0	323.31	21785000000	448	3.07965	0.105925	-1.00987	-0.47162	O14646;H0Y8V4	O14646	CHD1	Chromodomain-helicase-DNA-binding protein 1	832
2.18509	2.55244	2.30956	3.158	3.58822	3.22289	3.46939		25	25	25	55.4	55.4	55.4	66.049	0	144.4	6631500000	171	2.9584	0.106199	-1.01059	-0.469991	O00567;Q5JXT2;H0YDU4;H0Y653	O00567	NOP56	Nucleolar protein 56	827
-1.47332	-1.52555	-1.84991	-0.591965	-0.689125	-0.448326	-0.684851		10	9	9	13.1	11.5	11.5	117.91	0	20.825	429500000	26	3.43328	0.102923	-1.01269	-0.477908	Q6ZSZ6	Q6ZSZ6	TSHZ1	Teashirt homolog 1	1793
-0.79953	-1.1335	-0.630041	-0.145033	0.0132809	0.420708	0.350025		16	16	16	28.2	28.2	28.2	100.38	0	33.907	561260000	43	2.39387	0.111038	-1.0141	-0.460528	O75113;I3L3R7	O75113	N4BP1	NEDD4-binding protein 1	917
1.65177	1.22995	2.04109	2.65626	2.41203	2.7858	2.7664		41	41	41	31.9	31.9	31.9	208.88	0	319.38	3327100000	173	2.23129	0.112313	-1.01419	-0.456688	Q9H2Y7;A0A0C4DGM5;H3BNX5;H3BS99;H3BSS6;U3KQH7;H3BRD4;H3BNJ4	Q9H2Y7;A0A0C4DGM5	ZNF106	Zinc finger protein 106	2331
-1.20788	-0.61488	-0.289921	-0.0905132	0.250046	0.78627	0.295042		4	4	4	43	43	43	9.8642	0	11.167	695270000	15	1.6542	0.118687	-1.01444	-0.439127	A2A2D0;P16949;E5RGX5;Q93045	A2A2D0;P16949;E5RGX5;Q93045	STMN1	Stathmin (Fragment)	228
1.38567	0.812092	0.948492	1.99071	1.59525	2.56044	2.11052		23	23	2	42.2	42.2	3.9	110.67	0	121.29	2685800000	152	1.84407	0.11475	-1.01548	-0.446152	Q6ZRI6	Q6ZRI6	C15orf39	Uncharacterized protein C15orf39	1792
1.74138	2.26766	2.48152	3.11191	3.22918	3.08489	3.29461		21	21	21	32.1	32.1	32.1	98.182	0	323.31	4932300000	154	2.48396	0.110577	-1.01663	-0.46357	Q7L590;Q5T670;C9J600	Q7L590;Q5T670	MCM10	Protein MCM10 homolog	1811
2.17464	2.23516	1.96211	3.01882	3.03941	3.36836	3.13787		12	12	12	38.7	38.7	38.7	66.526	0	208.94	3019500000	98	3.47083	0.101875	-1.01715	-0.480381	Q6UN15;A0A0B4J203;H0Y8P7	Q6UN15;A0A0B4J203	FIP1L1	Pre-mRNA 3-end-processing factor FIP1	1782
3.43192	3.73785	3.4764	4.75543	4.05973	4.6706	4.78083		37	37	15	26.1	26.1	11	263.83	0	323.31	10458000000	270	2.26848	0.111083	-1.01793	-0.459129	P18583;J3QSZ5;H7C2G8;H7C1S4;H7C257	P18583	SON	Protein SON	1108
0.506926	0.301001	0.0218506	1.83195	1.50103	1.21361	0.632326		9	9	9	33.7	33.7	33.7	32.766	0	126.63	1598000000	50	1.59586	0.118832	-1.01814	-0.438257	Q8NDD1;Q5TBH9;Q5TBI2	Q8NDD1;Q5TBH9;Q5TBI2	C1orf131	Uncharacterized protein C1orf131	1970
2.66183	2.11169	1.55236	3.17075	2.98146	3.16932	3.18646		51	51	49	33.7	33.7	33	270.21	0	164.67	4741300000	221	1.8609	0.114372	-1.01837	-0.447817	O75376;A0A088AWL3;E7EVK1;E7EVU5;E7EW50;J3KS51;C9JAP0;J3QKP0;J3KT44;J3KS29;J3KRE4;C9JNV9	O75376;A0A088AWL3	NCOR1	Nuclear receptor corepressor 1	929
-0.469564	0.0359383	0.246418	1.38603	0.93376	0.8265	0.689568		18	18	18	35.9	35.9	35.9	86.647	0	32.964	1407000000	41	2.00952	0.112772	-1.02137	-0.453555	Q99728;F6MDI1;A0A087X2H0;C9IYG1;A0A087WZ19;A0A087X0C6	Q99728	BARD1	BRCA1-associated RING domain protein 1	2233
-1.89141	-1.25931	-2.23325	-0.985331	-0.80164	-0.581329	-0.713081		14	14	14	12.2	12.2	12.2	175.29	0	43.336	433580000	38	1.96734	0.112646	-1.02431	-0.453457	Q5SW79;H0Y2V6;H0Y4T4;E5RGW7;E5RJT5;E5RFU8;E5RG47;E7EWM2;E7EMW0;E5RIH6;H0YB92;J3KQR7;Q96L14;Q9Y4F5	Q5SW79;H0Y2V6	CEP170	Centrosomal protein of 170 kDa	1675
-1.21256	-1.31605	-1.75602	-0.0482521	-0.680828	-0.554518	-0.327478		10	10	10	13	13	13	111.77	0	19.047	496070000	27	2.29488	0.110852	-1.02544	-0.462838	Q8N5C6	Q8N5C6	SRBD1	S1 RNA-binding domain-containing protein 1	1942
-0.987091	-1.91768	-6.94418	-2.12027	-2.56699	-2.51126	-1.83154		6	6	6	24.6	24.6	24.6	44.468	0	72.322	207020000	31	0.267297	0.220622	-1.02546	-0.287929	Q16543;K7EL68;K7EQA9;K7EIU0;K7EKQ2	Q16543;K7EL68;K7EQA9	CDC37	Hsp90 co-chaperone Cdc37	1603
0.896988	0.112175	0.59281	1.46795	1.51576	1.52797	1.7263		21	21	21	30	30	30	136.39	0	112.5	1637600000	91	2.40841	0.109251	-1.02551	-0.465562	Q6VMQ6;A8MV73;F5GYR7;F5H592;F5H6X8;F5H221;F8WE35;F5H8I0;F5H2W9;F5H2H9;F5GZ10;F5H502;F5H1K9;F5H3C4;F5GZ98	Q6VMQ6	ATF7IP	Activating transcription factor 7-interacting protein 1	1786
2.43845	2.24661	1.85318	3.22591	2.77812	3.32534	3.50106		36	36	36	45.5	45.5	45.5	125.97	0	323.31	5370500000	244	2.16362	0.111166	-1.0282	-0.460585	O75717;C9JYB3;H3BSQ1	O75717	WDHD1	WD repeat and HMG-box DNA-binding protein 1	953
-2.60565	-1.9907	-2.54729	-1.16277	-1.38975	-1.40377	-1.45277		6	6	6	23.1	23.1	23.1	44.395	0	29.203	255420000	25	2.63046	0.106175	-1.02895	-0.471799	P05423;E5RHT4	P05423	POLR3D	DNA-directed RNA polymerase III subunit RPC4	1029
0.300839	0.487812	0.808546	1.47466	1.42581	1.76059	1.59012		26	26	26	33.3	33.3	33.3	139	0	74.259	1743600000	109	2.97261	0.102614	-1.0304	-0.478789	Q6P4R8;E9PQ59;E9PJG2;E9PQB0;E9PJU3;E9PJE1;E9PM88	Q6P4R8;E9PQ59	NFRKB	Nuclear factor related to kappa-B-binding protein	1762
-0.970463	-2.03477	-1.03909	-0.558535	-0.97397	-0.212858	0.491642		17	17	17	10.3	10.3	10.3	273.42	0	29.112	399610000	30	1.11202	0.127748	-1.03468	-0.419515	P49327	P49327	FASN	Fatty acid synthase	1249
0.161163	0.16711	0.354114	1.18702	1.1229	1.40396	1.3358		14	14	14	49.8	49.8	49.8	47.521	0	183.6	1421900000	90	3.98352	0.096164	-1.03496	-0.494409	Q71F23;Q09GN1;D6R9S4	Q71F23;Q09GN1	CENPU	Centromere protein U	1799
1.98483	1.30389	1.07335	2.36282	2.82334	2.50602	2.27378		25	25	22	44.8	44.8	40.8	82.802	0	102.71	3241400000	115	1.91931	0.112114	-1.03747	-0.457094	Q9BWT3;A0A0C4DH56;H7C3W0;F8WAT4	Q9BWT3	PAPOLG	Poly(A) polymerase gamma	2278
3.12832	2.73084	2.93774	3.83001	3.76228	4.04812	4.24104		28	28	27	41.9	41.9	41.9	116.83	0	230.45	7796600000	224	2.87827	0.101964	-1.03806	-0.48043	O15164;A0A087X1V3	O15164;A0A087X1V3	TRIM24	Transcription intermediary factor 1-alpha	848
-3.53954	-3.6142	-4.47891	-2.84143	-3.30383	-3.00651	-2.19928		4	4	1	11.5	11.5	2.6	57.358	0	89.452	120690000	11	1.41031	0.118714	-1.03979	-0.437999	Q8N5A5;X6RGY1	Q8N5A5	ZGPAT	Zinc finger CCCH-type with G patch domain-containing protein	1941
4.08454	4.14863	3.69453	5.03291	5.00303	4.92098	5.1124		31	31	31	40.5	40.5	40.5	118.29	0	323.31	16814000000	340	3.34791	0.0981353	-1.04143	-0.489484	O15042;E7ET15;E7EW00;H0Y8D9;H7C4V2;C9J5L1;U3KPT1;C9JDJ7	O15042;E7ET15	U2SURP	U2 snRNP-associated SURP motif-containing protein	845
-2.30478	-1.83584	-2.41604	-1.57669	-1.21449	-0.696882	-1.08303		7	7	7	9.5	9.5	9.5	135.62	0	10.634	220830000	17	1.98187	0.110948	-1.04278	-0.461132	B5MCN7;Q15788	B5MCN7;Q15788	NCOA1	Nuclear receptor coactivator 1	295
5.28369	4.73194	4.71025	6.00788	5.88559	5.98	5.9526		94	94	81	52.4	52.4	45.8	265.55	0	323.31	26036000000	714	2.90522	0.0998879	-1.04789	-0.485129	Q13085;Q59FY4;A0A0C4DGT1;A0A087WWN5;A0A087X2F8;A0A087X126;A0A087WYK6;A0A087WYS8	Q13085	ACACA	Acetyl-CoA carboxylase 1	1463
0.989552	0.535553	0.119726	1.61363	1.79599	1.61851	1.36884		12	12	12	28.4	28.4	28.4	56.08	0	39.306	1791500000	72	2.18735	0.106247	-1.05097	-0.470359	Q14781	Q14781	CBX2	Chromobox protein homolog 2	1547
1.73666	1.80506	1.66377	2.53193	2.7004	2.90796	3.01403		32	32	30	46.2	46.2	43.2	141.42	0	311.69	3386700000	176	3.30663	0.0962382	-1.05342	-0.494165	O15090;K7EKT4;K7EJP8	O15090;K7EKT4	ZNF536	Zinc finger protein 536	847
-1.40705	-1.41522	-0.856964	0.0553207	-0.393604	-0.394976	0.0467472		15	15	15	17.4	17.4	17.4	143.16	0	61.73	468540000	54	2.33555	0.104685	-1.05478	-0.4758	Q15047;E9PRF4;E9PQM8;X6R732;E9PAP1;X6RHV1;B0QZE6;E9PS59	Q15047;E9PRF4	SETDB1	Histone-lysine N-methyltransferase SETDB1	1560
0.124378	0.640354	0.424288	1.34583	1.56309	1.26885	1.63092		12	12	12	32.3	32.3	32.3	45.373	0	35.54	1793200000	81	2.90241	0.0985735	-1.05583	-0.48848	O60870;S4R357	O60870	KIN	DNA/RNA-binding protein KIN17	913
-0.542227	-1.31756	-1.9312	-0.431538	-0.588345	-0.231873	0.422371		12	12	12	37	37	37	47.221	0	68.133	513800000	51	1.25028	0.11997	-1.05632	-0.435266	Q8NFU5	Q8NFU5	IPMK	Inositol polyphosphate multikinase	1986
-0.708828	-0.596565	0.296192	0.751406	0.785053	0.736349	0.611313		9	9	9	21.2	21.2	21.2	74.853	0	140.94	854500000	39	1.95129	0.109107	-1.05743	-0.465873	Q96BD5;E9PQM3;E9PLU5;E9PNN4;E9PNW9;E9PR02;E9PLV4;E9PS51;H0YEK2	Q96BD5	PHF21A	PHD finger protein 21A	2111
-1.22213	-0.460674	-1.67965	-0.417633	0.0994968	0.0376301	0.0348206		12	9	9	33.9	25.1	25.1	48.73	0	53.686	603200000	60	1.62756	0.112651	-1.0594	-0.454788	Q86U06;G3XAP0;G3V5Z6;H0YJJ3;G3V3V3;G3V5W6;G3V546;G3V5Y2;G3V225;G3V2B4	Q86U06;G3XAP0;G3V5Z6;H0YJJ3	RBM23	Probable RNA-binding protein 23	1842
-0.428453	0.193827	0.61092	0.91424	1.68502	1.11439	1.03506		7	7	7	38.9	38.9	38.9	24.205	0	131.69	1308300000	42	1.65866	0.112232	-1.06175	-0.456928	P62241;Q5JR95	P62241;Q5JR95	RPS8	40S ribosomal protein S8	1344
-0.412251	-2.94475	-2.89148	-1.5232	-1.42988	-0.188986	-0.941826		10	10	10	9.6	9.6	9.6	204.96	0	88.761	222740000	20	0.628914	0.149392	-1.06185	-0.381035	Q8IZD2;E7ETZ7;C9JYI9;A0A087WYW5	Q8IZD2;E7ETZ7	KMT2E	Histone-lysine N-methyltransferase 2E	1911
-9.19386	-6.96443	-2.24331	-4.57772	-4.39111	-4.82658	-6.48784		2	2	2	23.5	23.5	23.5	13.015	0	5.1667	39405000	10	0.235274	0.23074	-1.06305	-0.279296	P62854;Q5JNZ5	P62854;Q5JNZ5	RPS26	40S ribosomal protein S26	1358
-1.81689	-1.61322	-1.61253	-0.844219	-0.496513	-0.508633	-0.620794		7	7	7	17	17	17	39.933	0	98.066	482630000	44	3.67745	0.0929962	-1.06334	-0.503709	Q96A49	Q96A49	SYAP1	Synapse-associated protein 1	2104
2.21539	2.18241	1.85575	3.11603	2.80629	3.37339	3.30145		37	37	37	27.2	27.2	27.2	229.48	0	298.06	3518700000	198	2.72928	0.0984933	-1.06477	-0.488905	Q92576;E7EVH3;E7ER40;E9PE34;B3KP41;D6R9X2;D6RBF0;H0Y8L0	Q92576;E7EVH3;E7ER40	PHF3	PHD finger protein 3	2065
0.170399	0.796705	0.218214	1.39125	1.31452	1.49083	1.64358		25	25	25	16.2	16.2	16.2	297.91	0	111.49	1310400000	88	2.62053	0.0992088	-1.06494	-0.486673	Q6UB99;A0A087WTN8;H3BVB8	Q6UB99	ANKRD11	Ankyrin repeat domain-containing protein 11	1781
-6.57458	-4.1374	-4.15649	-3.6805	-3.8929	-3.85723	-4.13421		3	3	3	5.7	5.7	5.7	75.69	0.00086881	2.9784	54261000	4	0.741665	0.139807	-1.06495	-0.39648	Q8NEM2	Q8NEM2	SHCBP1	SHC SH2 domain-binding protein 1	1979
-1.18041	-2.24075	-2.13169	-0.257997	-0.62949	-1.27043	-0.957773		6	6	6	13.6	13.6	13.6	76.986	0	7.5872	324890000	12	1.42535	0.113622	-1.07203	-0.450143	Q8WWK9	Q8WWK9	CKAP2	Cytoskeleton-associated protein 2	2044
-0.455526	-0.713753	-0.619249	-0.0578403	-0.0334053	1.04647	0.954397		12	12	12	23.8	23.8	23.8	85.658	0	122.17	861180000	48	1.49792	0.112893	-1.07358	-0.454223	P04150;D6RDA9;Q3MSN4	P04150	NR3C1	Glucocorticoid receptor	1019
0.221806	-0.116209	0.490246	1.19651	0.755608	1.57892	1.56979		31	31	31	33.3	33.3	33.3	154.91	0	205.19	1517100000	133	1.9603	0.105699	-1.07659	-0.473596	Q9UBW7;A0A087X151	Q9UBW7	ZMYM2	Zinc finger MYM-type protein 2	2532
0.534563	-1.76369	-1.12394	0.0726738	-0.601017	1.0079	0.689756		31	31	31	10.5	10.5	10.5	469.08	0	46.081	653090000	50	0.720677	0.139296	-1.07669	-0.397188	P78527;H0YG84	P78527	PRKDC	DNA-dependent protein kinase catalytic subunit	1381
1.43965	0.816998	0.743296	1.98702	2.0904	2.4494	1.78127		42	42	42	24.6	24.6	24.6	304.21	0	323.31	2081600000	159	2.13041	0.10256	-1.07704	-0.479115	J3KNV1;O60281;E5RJG2;E5RFE6;H0YB79	J3KNV1;O60281	ZNF292	Zinc finger protein 292	719
0.871004	0.542652	0.184065	1.57808	1.70227	1.8306	1.34487		17	17	17	31.3	31.3	31.3	69.81	0	54.42	1610300000	68	2.47581	0.097734	-1.08138	-0.490151	P08240	P08240	SRPR	Signal recognition particle receptor subunit alpha	1044
1.49534	0.441677	0.856283	2.17818	2.07246	1.80162	2.0136		23	23	23	35.6	35.6	35.6	106.83	0	79.727	2103700000	84	1.97551	0.103386	-1.08537	-0.477498	Q03188;H0Y8J2;H0Y9W1	Q03188;H0Y8J2	CENPC	Centromere protein C	1411
0.557234	0.161058	0.654984	1.67321	1.27531	1.65394	1.58018		31	31	31	22.4	22.4	22.4	257.75	0	104.45	1556200000	116	2.89471	0.0934362	-1.0879	-0.502028	I3L2J0;A0A0A0MQR4;Q96RK0;I3L135;I3L1Q4;I3L373;I3L2I4	I3L2J0;A0A0A0MQR4;Q96RK0	CIC	Protein capicua homolog	704
-0.811279	-0.710779	-0.39521	0.304569	0.403652	0.452837	0.634373		12	12	12	14.3	14.3	14.3	105.47	0	139.54	736260000	70	3.35302	0.0892308	-1.08795	-0.510061	Q9HCG8;B7WP74	Q9HCG8;B7WP74	CWC22	Pre-mRNA-splicing factor CWC22 homolog	2396
0.305452	1.20102	0.32834	2.1231	1.63321	1.67408	1.37076		17	17	17	34.5	34.5	34.5	83.629	0	65.856	1755100000	95	1.77762	0.10605	-1.08868	-0.471669	Q14137;A0A075B729	Q14137	BOP1	Ribosome biogenesis protein BOP1	1506
1.11515	1.727	0.915495	1.99276	1.884	2.71613	2.77871		30	30	30	27.4	27.4	27.4	178.7	0	176.53	2609700000	124	1.60078	0.109515	-1.09035	-0.464976	Q9NRL2;A0A087WWN7;H0YJP5	Q9NRL2	BAZ1A	Bromodomain adjacent to zinc finger domain protein 1A	2423
-1.99644	-2.31924	-1.20403	-0.838982	-0.787737	-0.783291	-0.575663		7	7	7	21.8	21.8	21.8	60.629	0	16.34	461040000	17	1.91108	0.102663	-1.09348	-0.478412	O95201;I3L417;C9JEY6;C9JS60	O95201;I3L417;C9JEY6	ZNF205	Zinc finger protein 205	978
-0.629532	-0.459316	-0.323132	0.472994	0.587366	0.602777	0.840677		14	14	14	19.1	19.1	19.1	124.29	0	49.492	922340000	66	3.62094	0.0852304	-1.09661	-0.517842	Q92618;A0A087WUJ4	Q92618;A0A087WUJ4	ZNF516	Zinc finger protein 516	2071
-2.85895	-2.61311	-2.59722	-1.68268	-1.84123	-1.38794	-1.45874		4	4	4	6.6	6.6	6.6	106.16	0	20.003	177130000	18	3.23665	0.0884645	-1.09711	-0.512192	P06400	P06400	RB1	Retinoblastoma-associated protein	1032
-0.430208	0.242702	0.111326	1.11	0.960915	1.12931	1.09604		30	30	30	22.2	22.2	22.2	242.96	0	115.9	1246500000	103	2.78854	0.092173	-1.09946	-0.504764	Q5JSZ5;Q5JSZ9;H0Y412;Q5JT00	Q5JSZ5	PRRC2B	Protein PRRC2B	1660
-1.89753	-0.772528	-0.750042	-0.147697	-0.183277	-0.0846615	0.263483		8	8	8	34.8	34.8	34.8	33.395	0	66.214	803170000	48	1.64271	0.106035	-1.102	-0.471066	O75792	O75792	RNASEH2A	Ribonuclease H2 subunit A	954
0.235592	0.575199	0.155197	1.42908	1.27689	1.57306	1.42014		17	17	17	22.3	22.3	22.3	134.36	0	92.019	1454500000	88	3.43814	0.0852792	-1.1028	-0.517916	Q5T481	Q5T481	RBM20	RNA-binding protein 20	1685
-2.40404	-1.68235	-2.31701	-1.08203	-0.783976	-1.26886	-0.986492		6	6	5	28.4	28.4	24.9	45.881	0	38.842	343130000	27	2.35487	0.0951393	-1.10413	-0.496316	P40425;H0YLM3;H0YLD4;H0YLT4;H0YLB0;Q9BYU1	P40425	PBX2	Pre-B-cell leukemia transcription factor 2	1207
-3.21464	-3.17366	-2.38332	-1.56978	-1.75331	-1.92367	-2.0258		8	8	8	14.8	14.8	14.8	80.7	0	35.155	181790000	24	2.12447	0.0978101	-1.10573	-0.490252	Q9H0K6;F8VZA0;F8VW99;F8VP66;F8VWC0	Q9H0K6;F8VZA0	PUS7L	Pseudouridylate synthase 7 homolog-like protein	2313
-6.892	-3.23948	-4.85807	-3.44943	-3.24947	-3.14839	-5.70938		4	4	4	24.2	24.2	24.2	38.946	0	5.2447	71177000	8	0.424281	0.17021	-1.10735	-0.352519	Q96F63	Q96F63	CCDC97	Coiled-coil domain-containing protein 97	2135
-7.77011	-7.08781	-7.69325	-7.94129	-5.99066	-5.75982	-5.94035		2	2	2	2.7	2.7	2.7	136.57	0	9.0762	5709900	2	0.852124	0.127161	-1.10903	-0.421072	A0A087WYF6;F8W7U3;J3KP36;E7ESD2;A0A0A0MR88;A0A096LPC5;Q5SNT6;Q9Y4E1;Q641Q2;Q5SRD0	A0A087WYF6;F8W7U3;J3KP36;E7ESD2;A0A0A0MR88;A0A096LPC5;Q5SNT6;Q9Y4E1;Q641Q2;Q5SRD0	FAM21A	WASH complex subunit FAM21A	78
2.02272	1.88377	2.23553	2.99691	2.79503	3.20325	3.63043		47	47	47	41.3	41.3	41.3	213.57	0	323.31	4323800000	283	2.33551	0.0952791	-1.10906	-0.497778	Q12888;A6NNK5;C9JXV0;H7BZY0;H7C3N7;M0R142;H7C495	Q12888;A6NNK5	TP53BP1	Tumor suppressor p53-binding protein 1	1454
-1.21741	-1.41352	-1.25323	-0.611139	-0.244392	-0.154919	0.269806		9	9	9	23.2	23.2	23.2	63.245	0	15.212	522510000	44	2.40321	0.0947103	-1.10956	-0.499812	Q8N543;A0A0A0MTR2;H3BUA6;H3BR79	Q8N543;A0A0A0MTR2;H3BUA6	OGFOD1	Prolyl 3-hydroxylase OGFOD1	1939
1.86056	2.41049	2.3513	3.43459	3.14905	3.40478	3.2826		19	19	19	51.5	51.5	51.5	56.084	0	245.12	4994300000	144	2.95989	0.0881759	-1.1103	-0.512857	Q9P258	Q9P258	RCC2	Protein RCC2	2509
-1.88709	-1.3728	-0.859034	-1.02327	0.184212	-0.450325	0.238884		8	7	6	35.3	33	30.4	39.726	0	26.08	576230000	33	1.30349	0.112441	-1.11035	-0.456715	P31271	P31271	HOXA13	Homeobox protein Hox-A13	1172
-2.11581	-0.636196	-0.9997	-0.404715	0.167162	0.166059	-0.487335		9	9	9	38.9	38.9	38.9	31.693	0	23.757	566140000	26	1.31516	0.11179	-1.11086	-0.457583	F5H7W8;Q96C57;E7ENF1;F5H3K2;G5EA44;F5H8B7	F5H7W8;Q96C57;E7ENF1;F5H3K2;G5EA44;F5H8B7	C12orf43	Chromosome 12 open reading frame 43, isoform CRA_a	543
-0.22369	-0.332552	0.0255432	0.971895	0.668167	0.948826	1.15151		25	25	25	15.7	15.7	15.7	276.55	0	70.183	1063800000	66	3.18387	0.085119	-1.112	-0.517759	Q5HY54;Q60FE5;P21333;A0A087WWY3;F8WE98;H0Y5C6;H0Y5F3;O75369;Q14315	Q5HY54;Q60FE5;P21333;A0A087WWY3	FLNA	Filamin-A	1125
-0.279968	-0.495573	-0.661764	1.1396	0.802671	0.173971	0.44051		13	13	12	24.1	24.1	22.9	118.13	0	83.016	907530000	44	2.07305	0.0966394	-1.11829	-0.493516	Q9ULH7;I3L2S3;B0QY84;I3L2A0	Q9ULH7	MKL2	MKL/myocardin-like protein 2	2591
-0.39226	-0.915092	0.115408	0.157053	0.406094	0.634804	1.69772		10	10	9	19.5	19.5	18.3	78.241	0	24.106	1104900000	45	1.1971	0.112899	-1.12123	-0.453573	Q02386;K7EPV5	Q02386	ZNF45	Zinc finger protein 45	1404
-1.35875	-0.780544	-1.08685	-0.371527	-0.329722	0.520447	0.369387		2	2	2	18.2	18.2	18.2	16.368	0	15.827	697460000	22	1.82939	0.0992634	-1.12253	-0.486388	O60869	O60869	EDF1	Endothelial differentiation-related factor 1	912
0.390938	0.614033	-0.920643	1.6966	0.880194	0.744352	1.29362		6	6	6	43.8	43.8	43.8	20.402	0	29.505	1162000000	39	1.19466	0.112778	-1.12558	-0.45483	Q86YL5	Q86YL5	TDRP	Testis development-related protein	1871
-2.06626	-1.40321	-0.292347	-0.310337	-0.134148	0.0940876	-0.156914		7	7	7	26.9	26.9	26.9	30.446	0	19.234	293400000	24	1.28391	0.111076	-1.12711	-0.461162	Q9Y3A2	Q9Y3A2	UTP11L	Probable U3 small nucleolar RNA-associated protein 11	2650
7.34033	7.15099	7.10949	8.4627	8.15356	8.27947	8.41407		54	54	54	56.1	56.1	56.1	113.08	0	323.31	150360000000	718	3.98256	0.0771336	-1.12718	-0.536322	P09874;Q5VX84;Q5VX85	P09874	PARP1	Poly [ADP-ribose] polymerase 1	1053
0.0970592	0.257826	0.462742	1.19967	1.02885	1.67268	1.70992		17	17	17	22.3	22.3	22.3	132.82	0	113.94	1587700000	79	2.43601	0.0897114	-1.13024	-0.50908	Q8IX12;A0A0C4DGG8;F5H2E6;F5H1H2;F5H3E1;H0YFJ7	Q8IX12;A0A0C4DGG8;F5H2E6	CCAR1	Cell division cycle and apoptosis regulator protein 1	1892
-7.21193	-8.11998	-8.03587	-8.02662	-6.74419	-6.09254	-5.71925		2	2	2	21.3	21.3	21.3	23.598	0	10.635	6459100	6	0.862582	0.121384	-1.14361	-0.432094	C9J5V9;P67809;A0A087X1S2;H0Y449;Q9Y2T7;P16989	C9J5V9;P67809;A0A087X1S2;H0Y449;Q9Y2T7;P16989	YBX1	Nuclease-sensitive element-binding protein 1 (Fragment)	334
3.19939	3.12017	2.99782	4.28313	4.25902	4.17493	4.29625		37	37	37	50.6	50.6	50.6	105.83	0	233.34	9418200000	238	5.18946	0.0684513	-1.14754	-0.55741	P54277;B7ZAA0;E9PC65;Q3BDU3;Q5FBZ9;Q5FBZ4;E9PH88;C9JF76;F8W8L1;Q5XG96;E9PC40;C9J4L1;C9JKP0;Q5FBZ7	P54277;B7ZAA0;E9PC65;Q3BDU3;Q5FBZ9	PMS1	PMS1 protein homolog 1	1305
-1.05588	-0.292034	-1.65787	-0.15151	0.292219	0.450518	-0.00481987		4	4	4	29.5	29.5	29.5	15.225	0	8.1684	634710000	16	1.5802	0.0999124	-1.14853	-0.484966	Q9BRT6	Q9BRT6	LLPH	Protein LLP homolog	2253
1.43509	1.78912	1.70065	2.63018	2.4846	2.72082	3.3368		16	16	16	21.5	21.5	21.5	108.94	0	116.72	3671500000	98	2.31654	0.0872312	-1.15148	-0.514237	E7ERS3;Q86VM9;H3BP01;H3BRN6;H3BRH3	E7ERS3;Q86VM9	ZC3H18	Zinc finger CCCH domain-containing protein 18	444
-0.266249	-0.049057	-0.914515	0.475006	0.42943	1.05407	1.01878		16	16	16	41	41	41	61.589	0	145.05	989300000	60	1.94545	0.0933909	-1.15426	-0.502838	Q9NY93;H7C3E9;G3V0G3;F8WDT8;F8WEI3;H7BZN7	Q9NY93;H7C3E9;G3V0G3;F8WDT8	DDX56	Probable ATP-dependent RNA helicase DDX56	2481
-1.60538	-0.731457	-0.460379	-0.0240993	0.450247	-0.0751228	0.541206		8	8	8	11.6	11.6	11.6	101.27	0	17.01	935010000	19	1.69251	0.0969406	-1.15546	-0.492781	Q9Y5Q9;F8WC64;H7C0C0;H0YFI7;H7BZV8	Q9Y5Q9	GTF3C3	General transcription factor 3C polypeptide 3	2682
1.27281	1.17883	1.24233	2.21234	2.62023	2.22593	2.51521		18	18	17	30	30	28	86.312	0	161.74	3166000000	125	3.633	0.0716198	-1.16211	-0.54714	A0A087WTE7;C9JMY0;A0A087WUE4;Q96PV6;E7EWC7;B0VJY8	A0A087WTE7;C9JMY0;A0A087WUE4;Q96PV6	LENG8	Leukocyte receptor cluster member 8	20
-1.23992	-0.955702	-2.16417	-0.462713	0.00310135	-0.149183	-0.550646		16	16	16	27.6	27.6	27.6	106.35	0	28.947	437320000	42	1.71684	0.0952219	-1.1634	-0.496778	Q8TE76	Q8TE76	MORC4	MORC family CW-type zinc finger protein 4	2015
-2.70394	-6.2477	-3.08135	-2.79028	-3.04334	-3.08649	-2.46692		5	5	5	26.1	26.1	26.1	39.315	0	16.032	104010000	14	0.557169	0.140981	-1.16424	-0.393975	Q9NXG2;H3BNW0	Q9NXG2	THUMPD1	THUMP domain-containing protein 1	2474
4.43799	4.79087	4.6767	5.69084	5.74597	5.95793	5.80434		26	26	16	35.5	35.5	21.3	107.47	0	323.31	31588000000	280	3.87692	0.0702006	-1.16459	-0.551808	Q14151;K7ERX3;K7EQU4	Q14151	SAFB2	Scaffold attachment factor B2	1510
-6.78353	-2.81378	-5.80332	-2.54616	-2.53208	-2.50513	-8.28993		2	2	2	12.4	12.4	12.4	25.464	0	4.1548	84910000	10	0.235847	0.21572	-1.16522	-0.293091	Q96BX8;K7EPX7;K7EKK6;K7ELS3;K7ESA9	Q96BX8;K7EPX7;K7EKK6;K7ELS3;K7ESA9	MOB3A	MOB kinase activator 3A	2117
1.12879	0.89563	1.33181	2.51044	1.88047	2.43158	2.32029		39	39	35	31.4	31.4	28.5	195.74	0	116.34	2695100000	186	2.70937	0.0795194	-1.16695	-0.531169	F5H1F7;P29375;E7EV89;F5GZR8;F5H322;B3KV94;Q9UGL1	F5H1F7;P29375	KDM5A	Lysine-specific demethylase 5A	529
6.86575	6.64967	6.42312	7.46373	7.97495	7.9542	7.86514		34	34	34	65.9	65.9	65.9	59.62	0	323.31	106130000000	512	2.91978	0.0769135	-1.16832	-0.536642	P50990;H7C4C8;H7C2U0	P50990	CCT8	T-complex protein 1 subunit theta	1270
-0.631762	0.838966	-0.450413	1.18212	1.01228	0.925711	1.23556		7	6	6	31.7	28.1	28.1	25.432	0	16.615	863720000	33	1.49609	0.098683	-1.16999	-0.488168	P17509;P31268	P17509	HOXB6	Homeobox protein Hox-B6	1103
-1.26032	-1.60381	-1.52253	-0.842676	-0.48349	-0.0455418	0.205959		15	15	15	19.5	19.5	19.5	132.37	0	41.838	528250000	44	2.01158	0.0889845	-1.17078	-0.51161	Q14865	Q14865	ARID5B	AT-rich interactive domain-containing protein 5B	1551
0.127962	0.478565	-0.194819	0.870098	1.25082	1.65717	1.45792		10	10	10	28.3	28.3	28.3	65.446	0	143.18	1100500000	35	2.2173	0.0849304	-1.17177	-0.519163	O95402;B8ZZF3;M0R2Y4;M0R064	O95402	MED26	Mediator of RNA polymerase II transcription subunit 26	992
1.63706	1.5314	1.38844	2.78769	2.70665	2.80529	2.46721		27	22	22	44.7	36.8	36.8	80.439	0	199.05	3546600000	114	3.89924	0.0687247	-1.17275	-0.555781	H3BLZ8;Q92841	H3BLZ8;Q92841	DDX17	Probable ATP-dependent RNA helicase DDX17	660
3.32935	3.50962	3.25828	4.61003	4.46092	4.61496	4.4756		19	19	19	26.5	26.5	26.5	85.737	0	253.13	12064000000	175	4.58412	0.0653621	-1.17463	-0.564798	Q9NW13;C9JAA9;C9JE21	Q9NW13	RBM28	RNA-binding protein 28	2460
-0.40138	-0.413691	-0.79817	0.33061	0.807283	0.67886	0.739183		8	8	8	24.8	24.8	24.8	54.519	0	62.167	1036300000	43	3.06016	0.0732933	-1.17673	-0.543216	Q75N03;C9J2P9;C9K074;F8WEM5	Q75N03;C9J2P9	CBLL1	E3 ubiquitin-protein ligase Hakai	1803
-1.55593	-2.37995	-1.68785	-0.782511	-1.59018	-0.141228	-0.276541		15	15	15	9.6	9.6	9.6	284.68	0	28.345	416510000	38	1.34607	0.101614	-1.17696	-0.481759	Q96JM2;H3BLX4;H0Y6H9	Q96JM2;H3BLX4	ZNF462	Zinc finger protein 462	2167
-0.229067	-0.104696	0.184595	1.57157	0.736595	1.15091	1.05282		12	12	2	29.8	29.8	5.8	60.209	0	87.143	1678000000	69	2.44612	0.0803506	-1.1777	-0.528551	Q9H6Z4;K7EN31	Q9H6Z4	RANBP3	Ran-binding protein 3	2359
5.20516	4.91319	4.2725	5.83997	5.91898	6.15184	6.00526		42	42	42	51	51	51	85.652	0	323.31	32991000000	375	2.33117	0.080992	-1.18206	-0.526855	Q9ULW0	Q9ULW0	TPX2	Targeting protein for Xklp2	2599
-1.7062	-1.7049	-2.25416	-0.944141	-0.613995	-0.291065	-0.947786		9	9	9	16.5	16.5	16.5	88.701	0	98.24	376800000	30	2.36509	0.0797227	-1.18917	-0.530733	Q8WUQ7;K7ENY9;K7EIU6;K7EQE3;K7EMQ0	Q8WUQ7	CACTIN	Cactin	2035
-0.69688	-0.534056	-1.96821	0.569477	0.142742	0.0179749	-0.214777		6	6	6	28	28	28	33.688	0	14.95	536240000	20	1.42211	0.0968999	-1.19524	-0.492611	Q9NZ63;A0A087X2F5	Q9NZ63;A0A087X2F5	C9orf78	Uncharacterized protein C9orf78	2492
3.60105	3.21593	2.97168	4.59982	4.46776	4.4719	4.30023		34	30	30	59.1	54	54	73.652	0	260.49	11693000000	227	3.05389	0.0701029	-1.19704	-0.551727	Q96SI9;E9PKQ0;Q5JPA5;H0YC91	Q96SI9	STRBP	Spermatid perinuclear RNA-binding protein	2209
-3.3897	-5.23561	-1.77131	-2.33816	-1.94054	-2.2274	-2.56402		6	6	6	19.4	19.4	19.4	49.161	0	12.719	123730000	9	0.660883	0.127309	-1.19801	-0.420174	O00716;A0A087X0B6;Q14209	O00716	E2F3	Transcription factor E2F3	828
-1.71428	-2.74579	-2.75008	-1.44728	-1.5292	-1.0002	-0.844519		14	14	14	7.9	7.9	7.9	296.67	0	83.732	253350000	32	1.72795	0.0892497	-1.19808	-0.509895	F5H212;P15822;C9JZF8;C9JAW2;C9J2N3;C9JLG1;A0A0D9SFF3;P31629	F5H212;P15822	HIVEP1	Zinc finger protein 40	531
-2.47652	-0.947573	-1.89065	-0.649395	-0.533628	-0.757296	-0.353563		3	3	3	27.4	27.4	27.4	17.238	0	39.319	476370000	22	1.57143	0.0935544	-1.19811	-0.502063	A0A087WUG3;Q7L266;E9PJK6;A0A087WZI5	A0A087WUG3;Q7L266;E9PJK6;A0A087WZI5	ASRGL1	Isoaspartyl peptidase/L-asparaginase	33
-0.784149	0.343674	-0.0771503	1.02909	1.02815	1.08943	1.00037		8	8	8	24.5	24.5	24.5	48.807	0	65.586	1543300000	57	2.14476	0.0795722	-1.2093	-0.531281	Q96CB8;A0A087WXN4;E9PGI3;C9J0M6;D6R9W3;C9JDP3	Q96CB8;A0A087WXN4	INTS12	Integrator complex subunit 12	2122
-0.529646	-0.788166	-0.831726	0.0896187	-0.0509453	1.02042	0.926454		23	23	23	15.8	15.8	15.8	270.63	0	124.33	864050000	74	1.80427	0.0848189	-1.2129	-0.518827	P46821;D6RA32;D6RA40;D6RCL2;D6RGJ3	P46821	MAP1B	Microtubule-associated protein 1B	1237
-2.26182	-1.78186	-1.52625	-0.425867	-0.365925	-1.11859	-0.662838		6	6	6	56.6	56.6	56.6	27.335	0	18.1	461930000	16	2.18485	0.0779114	-1.21334	-0.534278	Q9UKY7;D6RFH2;D6R9V8;H0Y8K3;D6RAV0;D6RDN0;D6R973	Q9UKY7;D6RFH2;D6R9V8;H0Y8K3	CDV3	Protein CDV3 homolog	2585
-1.34788	-0.56142	-1.03798	0.68825	0.152174	0.206671	-0.115166		13	13	13	17.8	17.8	17.8	95.581	0	26.223	640560000	37	2.15963	0.0778767	-1.21541	-0.534178	Q9BUQ8;H0YI52	Q9BUQ8	DDX23	Probable ATP-dependent RNA helicase DDX23	2267
-0.586866	-0.368969	0.0112495	0.628447	0.983797	1.04614	0.95191		17	17	17	29.9	29.9	29.9	84.351	0	50.986	981270000	62	2.933	0.0684576	-1.21744	-0.557607	Q92698;V9GYD3;A0A087WTB0;V9GYX6;A0A087X124;A0A087WVW5;A0A087WW72;A0A087WV39	Q92698	RAD54L	DNA repair and recombination protein RAD54-like	2076
-2.60098	-3.29828	-3.95686	-1.73581	-1.59917	-2.28614	-2.64641		5	5	5	19	19	19	42.502	0	10.635	138610000	11	1.41654	0.0946683	-1.21849	-0.500136	Q7L2H7;J3KNJ2;E9PN86;H0YCQ8;E9PRY0	Q7L2H7;J3KNJ2;E9PN86	EIF3M	Eukaryotic translation initiation factor 3 subunit M	1808
-3.08914	-2.92658	-3.26495	-2.16051	-2.23208	-1.79537	-1.31193		7	7	7	8.4	8.4	8.4	127.31	0	9.9412	247400000	14	2.2516	0.0759457	-1.21858	-0.53865	Q9NXL9;H0Y6M9	Q9NXL9	MCM9	DNA helicase MCM9	2476
1.36531	1.45727	1.37263	2.74254	2.64332	2.55201	2.53453		34	34	34	37.6	37.6	37.6	117.82	0	226.54	3604000000	179	5.21111	0.0579205	-1.21969	-0.591578	Q9Y6X9;H7C1V1;H7C3M1;Q86VD1	Q9Y6X9	MORC2	MORC family CW-type zinc finger protein 2	2697
2.45644	2.58454	1.93989	3.563	3.54889	3.53338	3.54937		36	36	36	39.3	39.3	39.3	112.91	0	190.59	5549500000	199	3.15038	0.0652149	-1.2217	-0.564296	P49916;K7ERZ5;K7EQB6;K7ENR9;K7EJR4;K7ELY6	P49916	LIG3	DNA ligase 3	1262
1.28904	1.98914	1.38545	2.74889	2.89261	2.89834	2.56579		26	26	26	45.3	45.3	45.3	80.224	0	164.48	3534100000	164	2.71755	0.0691469	-1.22187	-0.554047	Q9NVM9;H0YH12;F5H457;F5H5W1;F8VRX9;H0YIA9	Q9NVM9	ASUN	Protein asunder homolog	2452
-0.0249443	0.899952	0.746019	2.40344	1.64721	1.40551	1.60527		7	7	7	28.8	28.8	28.8	20.497	0	30.28	2111400000	44	1.74903	0.0841211	-1.22502	-0.520643	Q15382;C9J931;C9J469;F8WBL3	Q15382;C9J931	RHEB	GTP-binding protein Rheb	1574
1.40471	1.34621	0.796923	2.73068	2.62568	2.16561	2.11087		24	23	23	37.3	36.4	36.4	99.419	0	191.07	2302800000	128	2.37171	0.0722849	-1.2256	-0.545411	Q6P5Z2	Q6P5Z2	PKN3	Serine/threonine-protein kinase N3	1763
-4.23494	-3.92743	-3.70236	-3.2693	-2.8095	-2.37624	-2.46215		4	4	4	20.1	20.1	20.1	37.432	0	6.9664	92709000	18	2.19218	0.075663	-1.22561	-0.539297	Q3B726	Q3B726	TWISTNB	DNA-directed RNA polymerase I subunit RPA43	1619
-0.471464	-0.556589	-0.553499	0.726759	0.573166	0.774248	0.723459		8	8	8	21.6	21.6	21.6	46.621	0	49.415	1074100000	49	5.40833	0.0565547	-1.22659	-0.596397	V9GYD9;Q5VZZ6;E9PC62;O95319;V9GY47	V9GYD9;Q5VZZ6;E9PC62;O95319	CELF2	CUGBP Elav-like family member 2	468
-0.786396	-0.933336	-1.33733	0.387777	0.0550346	0.0537357	0.366453		6	6	6	21.9	21.9	21.9	36.43	0	28.345	826420000	46	3.03605	0.0647388	-1.23477	-0.567307	Q5JRC6;A0A0D9SGE8;Q8IWS0	Q5JRC6;A0A0D9SGE8;Q8IWS0	PHF6	PHD finger protein 6	224
3.64092	3.76941	3.9861	4.81981	4.72225	5.41584	5.18006		19	19	19	37.4	37.4	37.4	69.491	0	194.12	23508000000	189	2.71384	0.0676358	-1.23568	-0.559622	Q96PK6;A0A0A6YYI9;F8WDX3;A0A0A0MSL8;B8ZZ74	Q96PK6	RBM14	RNA-binding protein 14	2190
-0.816042	-1.22037	-1.75835	-0.42379	-0.0278759	0.43247	-0.0949802		10	10	10	13.1	13.1	13.1	102.7	0	19.69	410630000	40	1.9849	0.0771075	-1.23638	-0.535385	B9ZVT1;Q8IXT5;E5RHG1;E5RJ83;E5RJV8	B9ZVT1;Q8IXT5	RBM12B	RNA-binding protein 12B	318
-2.56157	-2.96375	-3.93423	-1.5624	-1.64188	-2.06393	-2.39676		3	3	3	7.9	7.9	7.9	49.648	0	7.0461	162960000	10	1.52559	0.088114	-1.23694	-0.513003	Q8IV32	Q8IV32	CCDC71	Coiled-coil domain-containing protein 71	1875
0.285131	-0.152197	0.529585	1.46954	1.03503	1.52951	1.81		34	34	24	31	31	21.4	168.41	0	133.77	1721500000	111	2.35337	0.0703389	-1.24018	-0.550571	Q03468;A0A096LP03;D6R9X7;A0A096LP66;A0A096LPJ8	Q03468;A0A096LP03	ERCC6	DNA excision repair protein ERCC-6	1412
3.38807	2.73902	2.91784	3.98206	4.21015	4.54042	4.29835		20	20	20	32.5	32.5	32.5	105.43	0	237.85	9453700000	158	2.69023	0.0661854	-1.24277	-0.561874	Q9NQS7;E9PM67	Q9NQS7	INCENP	Inner centromere protein	2414
3.15263	3.28723	3.19779	4.4714	4.48935	4.47143	4.39867		24	24	23	50.1	50.1	48.1	73.114	0	223.98	12788000000	239	6.15112	0.0527204	-1.24516	-0.610144	Q92945;A0A087WTP3;M0R0I5;M0QYH3;M0QXW7;M0R0C6;M0R3J3;M0R251;M0QYG1;M0R263	Q92945;A0A087WTP3	KHSRP	Far upstream element-binding protein 2	2092
1.15374	0.756226	0.862045	1.64118	2.28444	2.39233	2.35895		15	15	15	36.7	36.7	36.7	64.97	0	124.85	2551700000	105	2.51716	0.0684526	-1.24522	-0.557814	P17098;K7EQD1	P17098	ZNF8	Zinc finger protein 8	1100
-2.05781	-2.05592	-1.64251	-0.966814	-0.947594	-0.400814	-0.377993		8	8	8	24	24	24	61.585	0	101.89	409310000	33	2.57102	0.0676136	-1.24544	-0.55953	Q14247;H0YEV2;H0YCD9	Q14247	CTTN	Src substrate cortactin	1520
-6.53619	-6.9262	-6.77893	-5.59511	-5.83679	-5.907	-4.6659		2	2	2	1.2	1.2	1.2	239.29	0.00044111	3.1306	12686000	5	1.78114	0.0799148	-1.24591	-0.529748	Q9UHV7	Q9UHV7	MED13	Mediator of RNA polymerase II transcription subunit 13	2555
-2.26465	-2.38382	-1.7257	-1.50491	-0.939201	-0.469332	-0.587332		13	13	13	13	13	13	210.29	0	56.395	396860000	38	1.92901	0.0761732	-1.24953	-0.537898	Q8NDV7;H7C269;H3BTQ1;H3BRT3	Q8NDV7;H7C269	TNRC6A	Trinucleotide repeat-containing gene 6A protein	1972
-1.11016	-2.43578	-2.71329	-0.352797	-1.41885	-0.770477	-0.804182		11	7	7	17.8	12.4	12.4	97.457	0	10.647	275940000	21	1.29427	0.0935463	-1.24983	-0.502215	Q5MIZ7	Q5MIZ7	SMEK2	Serine/threonine-protein phosphatase 4 regulatory subunit 3B	1667
3.07746	2.26739	2.38107	3.75013	4.02045	3.82519	3.71369		20	20	20	29.9	29.9	29.9	81.074	0	177.86	7115700000	147	2.57338	0.0659886	-1.25206	-0.562269	Q08945;E9PPZ7;E9PMD4	Q08945	SSRP1	FACT complex subunit SSRP1	1434
1.80922	1.45088	1.54455	2.70698	3.26911	2.85074	2.59797		25	25	25	38.3	38.3	38.3	98.594	0	100.09	3488600000	140	2.86255	0.0635349	-1.25465	-0.57139	Q8TDD1;F8VRX4;H0YHH7;H0YHZ9	Q8TDD1	DDX54	ATP-dependent RNA helicase DDX54	2012
-5.50204	-7.26338	-8.82286	-5.82489	-5.53015	-6.11139	-6.29425		1	1	1	9.5	9.5	9.5	24.098	0	4.2345	9263800	4	0.723213	0.115439	-1.25592	-0.44432	F8WC68;O77932	F8WC68;O77932	DXO	Decapping and exoribonuclease protein	585
-2.70159	-2.31359	-2.09709	-1.02747	-1.14975	-1.47102	-0.80505		10	10	10	26.1	26.1	26.1	66.408	0	23.003	254530000	30	2.62964	0.0647712	-1.25744	-0.566114	P20700;E9PBF6;A0A0D9SFE5;A0A0D9SFY5	P20700;E9PBF6;A0A0D9SFE5	LMNB1	Lamin-B1	1122
1.79406	1.8836	2.03267	2.91277	3.09968	3.29651	3.34657		48	48	45	34.2	34.2	32.5	242.04	0	323.31	4663500000	249	3.6862	0.0578321	-1.26044	-0.591464	O14497;H0Y488;A0A087WUV6;H0YCU6;H0YEW5;H0Y3S9;H0Y2R3	O14497;H0Y488	ARID1A	AT-rich interactive domain-containing protein 1A	830
-1.37227	-1.87361	-1.09485	-0.753378	-0.336063	-0.251915	0.606024		12	12	12	17.5	17.5	17.5	122.37	0	38.916	577530000	31	1.64828	0.0802128	-1.26308	-0.529017	O43683	O43683	BUB1	Mitotic checkpoint serine/threonine-protein kinase BUB1	882
-0.15513	0.598221	0.396215	1.72132	1.59372	1.48915	1.36721		8	8	8	24.6	24.6	24.6	37.971	0	65.267	1624500000	68	2.75332	0.0634527	-1.26308	-0.571943	A0A0A0MRI1;Q8IXQ4;A0A087WW86	A0A0A0MRI1;Q8IXQ4	GPALPP1	GPALPP motifs-containing protein 1	130
2.08387	2.24164	1.81493	3.37219	3.0753	3.39268	3.40149		47	47	27	28	28	14.9	282.58	0	323.31	3962900000	218	3.55916	0.0579726	-1.2636	-0.590554	P46100;H0Y3T0;A0A096LNX6	P46100	ATRX	Transcriptional regulator ATRX	1232
-1.38172	-1.39122	-1.8988	-0.535734	-0.607651	-0.108213	0.0809021		5	5	5	21.8	21.8	21.8	27.994	0	13.214	581220000	25	2.46005	0.0655737	-1.26457	-0.56374	A0A0D9SEW3;A0A087WXU5;E7EPF0;A0A087WXF8;Q9NP64;A0A087WYF0;A0A087WYV3	A0A0D9SEW3;A0A087WXU5;E7EPF0;A0A087WXF8;Q9NP64	ZCCHC17	Nucleolar protein of 40 kDa	216
0.480692	1.81224	0.139767	2.45813	2.24807	1.77574	1.8268		12	12	6	31.5	31.5	17.8	62.942	0	173.13	2450800000	84	1.36699	0.088186	-1.26629	-0.512755	E7EWR4;P33240;E9PID8;A0A0A0MT56	E7EWR4;P33240;E9PID8	CSTF2	Cleavage stimulation factor subunit 2	461
0.997442	1.00035	1.01582	1.75927	2.27684	2.66725	2.38611		28	28	6	35.9	35.9	8.4	138.13	0	103.74	2191000000	111	2.616	0.0639132	-1.26783	-0.569917	E7EQ57;E7EUL6;H9KVD4;E7EPY2;E7ERX0;E7EU48;Q13465;Q8IU84;E9PGE9;C9JU02	E7EQ57;E7EUL6	MECOM	MDS1 and EVI1 complex locus protein EVI1	436
3.80188	3.18458	3.47229	4.45838	4.56508	5.14726	4.85613		21	21	21	29.4	29.4	29.4	80.313	0	323.31	14140000000	184	2.52235	0.0644855	-1.27046	-0.568087	Q92541;H0YKX1	Q92541	RTF1	RNA polymerase-associated protein RTF1 homolog	2061
3.30329	3.20126	2.72143	4.56554	4.41142	4.22471	4.20382		27	26	22	35	33.7	27.7	117.86	0	194.3	8963600000	200	3.0536	0.059479	-1.27605	-0.585115	Q9UPP1;H0Y3N9;H0Y589;H0Y7M8;H7BZB7;B0QZE1	Q9UPP1;H0Y3N9	PHF8	Histone lysine demethylase PHF8	2612
-0.234505	-0.157371	0.0248947	0.948833	1.58312	0.960026	1.12841		7	7	6	43.6	43.6	35.7	15.634	0	170.06	1538800000	56	2.98818	0.0599642	-1.27742	-0.584076	A6NMQ3;Q5T5H1;O43768;H3BQ52;H3BTD3;H3BMD8	A6NMQ3;Q5T5H1;O43768	ENSA	Alpha-endosulfine	248
1.55469	1.96919	2.22451	3.16635	3.12741	3.24706	3.23704		37	37	0	46.8	46.8	0	121.02	0	245.65	4489300000	227	3.22031	0.058	-1.27833	-0.58997	H7C4X9	H7C4X9	ZMYND8	Protein kinase C-binding protein 1 (Fragment)	694
-3.60077	-3.27658	-3.26688	-2.037	-1.35617	-2.57564	-2.44197		6	6	6	23.6	23.6	23.6	43.278	0	8.7457	144240000	9	1.89689	0.0716524	-1.27872	-0.547196	A0A0A0MTC4;A0A0A0MTC6;E9PH62;A0A0A0MTC5;Q9NUL3;G5EA18;E5RJN7;A0A0A0MTD1;F8VPI7;E7EPX0;E7EVJ4;E5RJ67;E7EVI1;H0YBY0	A0A0A0MTC4;A0A0A0MTC6;E9PH62;A0A0A0MTC5;Q9NUL3;G5EA18;E5RJN7;A0A0A0MTD1;F8VPI7;E7EPX0;E7EVJ4;E5RJ67;E7EVI1	STAU2	Double-stranded RNA-binding protein Staufen homolog 2	162
-3.04108	-1.9541	-2.30819	-1.35115	-1.23795	-0.768261	-1.25016		8	8	8	19.9	19.9	19.9	75.773	0	21.606	166370000	29	2.0502	0.0686387	-1.28258	-0.555459	A0A0C4DH01;Q9NVU0;H3BM46;H3BRY1;H3BSI5;H3BMR4	A0A0C4DH01;Q9NVU0	POLR3E	DNA-directed RNA polymerase III subunit RPC5	209
-7.30832	-2.45286	-2.42462	-2.8688	-2.8352	-2.53307	-2.87605		5	5	5	19.6	19.6	19.6	38.914	0	8.43	170470000	7	0.409962	0.1493	-1.28366	-0.381863	P48729;D6REM4;E7ETM0;H0Y9X2;U3KQK7;U3KQ83;U3KPX3;Q8N752;E5RG27;D6RGE5	P48729;D6REM4;E7ETM0;H0Y9X2;U3KQK7	CSNK1A1	Casein kinase I isoform alpha	1245
-2.74283	-6.31367	-5.54613	-3.39041	-3.64807	-3.79854	-3.49672		3	3	3	4.9	4.9	4.9	110.91	0	3.8902	46717000	10	0.659471	0.117743	-1.28411	-0.44066	Q9HCM7	Q9HCM7	FBRSL1	Fibrosin-1-like protein	2403
1.92836	1.34583	1.45623	2.61321	2.67697	3.1515	3.00444		33	33	33	33.3	33.3	33.3	189.97	0	186.77	3598100000	180	2.73688	0.060858	-1.28472	-0.580331	Q2KHR3;H0YCQ7;E9PQD3	Q2KHR3	QSER1	Glutamine and serine-rich protein 1	1610
-6.8775	-2.55259	-2.52777	-2.62064	-2.96272	-2.70865	-2.48872		4	4	2	32.4	32.4	16.8	19.018	0	6.7439	110340000	10	0.472613	0.13772	-1.29077	-0.401433	E7END7;P62820;H0YLJ8;H0YL94;H0YMN7;H0YNE9;P51153;Q92930;P61006;P59190	E7END7;P62820	RAB1A	Ras-related protein Rab-1A	426
-6.41929	-2.92566	-2.32855	-2.59455	-2.44255	-2.99441	-2.36816		2	2	2	9.2	9.2	9.2	37.882	0	73.576	139430000	13	0.5444	0.127522	-1.29125	-0.419224	Q9H920;E9PLR7;F8WDV7;H0YEH6;E9PKE9;G3V148	Q9H920;E9PLR7;F8WDV7;H0YEH6;E9PKE9;G3V148	RNF121	RING finger protein 121	2380
-0.102184	-0.780434	-0.370459	1.00019	0.562067	1.00764	0.928043		10	9	9	41.8	39.1	39.1	34.081	0	35.618	1125500000	43	2.81079	0.0596571	-1.29218	-0.585484	A0A024QZP7;P06493;A0A087WZZ9;E5RIU6;K7ELV5;E7ESI2;G3V5T9;P24941;Q00526;G3V317	A0A024QZP7;P06493;A0A087WZZ9;E5RIU6	CDC2	Cell division cycle 2, G1 to S and G2 to M, isoform CRA_a	0
-1.53709	-0.564667	-0.729576	-0.00970459	0.0495319	0.359329	0.998417		12	10	1	11.3	10	1.5	113.6	0	58.557	629170000	54	1.75426	0.0723885	-1.29317	-0.545338	Q5T8P6	Q5T8P6	RBM26	RNA-binding protein 26	1693
0.25745	1.10476	0.480053	1.79588	1.78093	2.48592	1.58707		14	14	13	32.5	32.5	29	61.579	0	242.09	1851500000	83	2.03713	0.0669117	-1.29836	-0.5608	Q969J2	Q969J2	ZKSCAN4	Zinc finger protein with KRAB and SCAN domains 4	2100
-0.865118	-0.693685	-1.4388	0.229639	0.0906582	0.427069	0.451033		3	3	3	38.8	38.8	38.8	11.748	0	77.841	683490000	29	2.75663	0.0588296	-1.2988	-0.586649	Q8WUH6	Q8WUH6	TMEM263	Transmembrane protein 263	2033
-2.33488	-2.36651	-2.9365	-1.89811	-0.501434	-0.967646	-1.6035		4	4	4	15.5	15.5	15.5	48.914	0	36.792	284590000	17	1.62407	0.0737143	-1.30329	-0.541644	P0CG40	P0CG40	SP9	Transcription factor Sp9	1055
-4.88301	-4.82727	-4.95016	-3.18408	-3.81206	-3.64731	-3.68692		4	4	4	11	11	11	57.65	0	8.8552	75554000	9	3.27949	0.0547769	-1.30422	-0.602337	Q9H0W8;M0R2N0;M0QZC7;M0QZH1;M0QX70;M0QYR7;M0R0U0	Q9H0W8;M0R2N0;M0QZC7	SMG9	Protein SMG9	2318
-1.5131	-0.483995	-0.917404	-0.211714	0.462479	0.761908	0.320946		14	14	14	28.3	28.3	28.3	75.225	0	24.35	816790000	43	1.88153	0.0688214	-1.30491	-0.556012	Q9H089;H7C2X7;F8WFC6	Q9H089;H7C2X7	LSG1	Large subunit GTPase 1 homolog	2307
-1.2366	-1.58391	-2.43732	-1.00452	-0.385086	-0.282635	-0.112352		10	10	10	21.9	21.9	21.9	74.954	0	71.837	319940000	42	1.74693	0.0703845	-1.30646	-0.549664	Q9Y6X4;D6RB01	Q9Y6X4;D6RB01	FAM169A	Soluble lamin-associated protein of 75 kDa	2695
1.4923	1.59073	1.42626	2.88406	2.81353	2.87621	2.66447	+	38	38	38	35.3	35.3	35.3	163.82	0	309.77	3797200000	209	5.02171	0.0476903	-1.30647	-0.630455	Q96T23;H0YER1;H0YCN2;H7C306;H0YDG9;H0YEX0	Q96T23;H0YER1;H0YCN2	RSF1	Remodeling and spacing factor 1	2214
0.575581	0.063345	-0.413618	1.35949	1.5672	1.59999	0.999754		8	8	8	49.2	49.2	49.2	22.521	0	38.873	1642100000	50	2.19963	0.0636633	-1.30651	-0.570676	Q9NPD8	Q9NPD8	UBE2T	Ubiquitin-conjugating enzyme E2 T	2408
-0.727165	0.145168	0.108347	1.04131	1.01513	1.34346	1.19837		25	25	25	29.8	29.8	29.8	129.08	0	95.395	1262800000	98	2.43494	0.0608863	-1.30745	-0.579848	Q6P0N0;G5E9K5;C9J2Q8;H7C1S6;H0YJM1	Q6P0N0	MIS18BP1	Mis18-binding protein 1	1752
3.58548	3.23699	3.37538	4.68559	4.67681	4.73165	4.74079	+	25	25	25	47.6	47.6	47.6	73.964	0	174.05	11374000000	191	4.63295	0.0483203	-1.30942	-0.627458	Q9BZE4;Q5T3R7	Q9BZE4	GTPBP4	Nucleolar GTP-binding protein 1	2293
-0.409605	-0.487963	-0.934238	0.566925	0.59866	0.845873	0.787617		11	11	11	31.3	31.3	31.3	66.999	0	57.407	1087700000	56	3.36588	0.0538838	-1.31037	-0.606891	Q9H8M2;H0YBR9;H0YAW8;H0YBF1;C9JBY0	Q9H8M2	BRD9	Bromodomain-containing protein 9	2376
-0.226015	-0.000127792	-0.248297	1.03239	1.26346	1.38573	0.935137		21	21	21	31.4	31.4	31.4	121.52	0	66.87	1095000000	96	3.64475	0.0519872	-1.31233	-0.613467	Q9NPG3;K7EJT1;K7EQR1	Q9NPG3	UBN1	Ubinuclein-1	2410
4.45407	4.23115	4.16643	5.3561	5.46134	5.82494	5.75395		32	32	32	42.6	42.6	42.6	95.737	0	323.31	26897000000	322	3.46499	0.0526656	-1.3152	-0.611095	Q9BUJ2;A0A0A0MRA5;B7Z4B8;M0R3F1;M0QYZ0;M0QYI8;M0R0K8;M0R203;M0QYM5;M0R247;M0QZV6;A0A087X1I2	Q9BUJ2;A0A0A0MRA5;B7Z4B8;M0R3F1;M0QYZ0	HNRNPUL1	Heterogeneous nuclear ribonucleoprotein U-like protein 1	2265
1.06391	0.825394	1.17701	2.31413	1.98358	2.45015	2.6069		42	42	42	23.9	23.9	23.9	287.59	0	205.55	2627400000	151	3.13389	0.0547355	-1.31658	-0.604137	Q9BYW2;H7C3H4;C9JG86;H7BZ93;H7BXT4	Q9BYW2;H7C3H4;C9JG86;H7BZ93;H7BXT4	SETD2	Histone-lysine N-methyltransferase SETD2	2290
-1.85807	-0.774431	-1.67907	0.556267	-1.16125	-0.167919	0.301506		19	19	19	13.7	13.7	13.7	267.29	0	51.139	491520000	42	1.26114	0.0835204	-1.31934	-0.521737	P12270;Q5SWX9	P12270	TPR	Nucleoprotein TPR	1071
0.846739	0.508305	0.591116	1.83617	1.97101	2.14664	1.92579	+	19	17	17	43	39.7	39.7	68.062	0	102.54	2343300000	94	4.05804	0.0488026	-1.32118	-0.624679	Q86YP4;C9JVY3;V9GY85;H7C3H1;C9JMI3;C9JGN4;C9JHD7;C9JJK9;V9GYX5	Q86YP4	GATAD2A	Transcriptional repressor p66-alpha	1872
3.15668	3.1454	3.29831	4.41954	4.26477	4.70962	4.69202		30	30	30	33.7	33.7	33.7	133.5	0	230.48	8479600000	233	3.72867	0.0504645	-1.32136	-0.619021	Q6PD62;H0YCE8	Q6PD62	CTR9	RNA polymerase-associated protein CTR9 homolog	1766
-0.22959	0.174944	-0.137888	1.65939	1.35773	0.785845	1.23047		7	7	7	38.6	38.6	38.6	23.671	0	55.299	1554300000	42	2.58742	0.0577439	-1.32254	-0.590998	P82979;F8VZQ9;H0YHG0;F8VS12	P82979;F8VZQ9;H0YHG0	SARNP	SAP domain-containing ribonucleoprotein	1384
-2.24922	-2.3803	-2.34518	-0.799618	-1.0626	-1.08397	-1.03689	+	5	5	3	18.8	18.8	8	54.803	0	16.391	301270000	24	4.71661	0.0463154	-1.32913	-0.637539	Q8TBC5;M0R1U9;M0R364	Q8TBC5	ZSCAN18	Zinc finger and SCAN domain-containing protein 18	2003
-7.69634	-3.04737	-2.68907	-3.32244	-2.8161	-2.79803	-3.65426		4	4	4	25	25	25	27.692	0	8.4949	77048000	12	0.423928	0.140755	-1.32988	-0.394444	P30048	P30048	PRDX3	Thioredoxin-dependent peroxide reductase, mitochondrial	1162
-0.764088	-0.601194	-0.543133	0.456423	0.750954	0.535809	1.04015		11	11	11	41.9	41.9	41.9	40.067	0	179.72	978190000	56	3.33705	0.0516212	-1.33197	-0.615491	Q9H410;Q5JW54;Q5JW53;Q5JW57	Q9H410;Q5JW54;Q5JW53;Q5JW57	DSN1	Kinetochore-associated protein DSN1 homolog	2338
-2.64886	-1.09171	-2.56889	-0.426676	-1.47758	-1.28739	0.106937		8	8	8	13.6	13.6	13.6	96.619	0	64.817	388460000	29	1.0922	0.0892118	-1.33198	-0.51027	Q96RS0	Q96RS0	TGS1	Trimethylguanosine synthase	2204
-0.464586	0.330847	-0.573877	1.10411	1.08234	0.836845	1.36267		20	20	20	30	30	30	108.86	0	105.76	1384500000	86	2.36024	0.0587432	-1.33236	-0.586866	O94762;J3KTQ2;J3KS37;J3QLU0;J3KSL7;J3KSV9	O94762;J3KTQ2	RECQL5	ATP-dependent DNA helicase Q5	964
-5.30744	-2.44681	-1.95861	-2.05391	-0.913525	-2.47127	-2.17004		6	6	6	29.1	29.1	29.1	41.408	0	192.55	198500000	20	0.649789	0.113506	-1.33543	-0.450772	Q9UGV2;F8WBF9;Q5TH30;Q5TH29	Q9UGV2;F8WBF9;Q5TH30	NDRG3	Protein NDRG3	2545
3.50914	4.10865	4.4347	5.22283	5.19256	5.56967	5.42899		24	14	14	32.9	18.1	18.1	102.64	0	323.31	24555000000	204	2.51074	0.0576246	-1.33602	-0.593756	Q15424;K7ES42;K7EII0	Q15424	SAFB	Scaffold attachment factor B1	1579
2.92199	2.92242	2.72302	4.06187	4.40322	4.19859	4.11072	+	41	41	41	57.4	57.4	57.4	97.263	0	323.31	9440200000	276	4.27441	0.0466955	-1.33779	-0.635506	Q96KM6	Q96KM6	ZNF512B	Zinc finger protein 512B	2173
0.363687	-0.0294933	-0.237349	1.32743	1.64895	1.46715	1.06778		20	20	20	13.9	13.9	13.9	245.44	0	67.315	1471100000	81	2.89269	0.0529716	-1.34554	-0.609732	E7EVA0;P27816;H7C456;H0Y2V1;H7C4C5;F8W9U4;B5MEG9	E7EVA0;P27816	MAP4	Microtubule-associated protein	455
1.86932	1.78939	1.93801	3.1265	2.82358	3.3895	3.50669		55	55	55	23.8	23.8	23.8	338.26	0	313.69	4328900000	254	3.13512	0.0512862	-1.34599	-0.616531	Q12830;E7ETD6;F5GXF5;A0A0A0MR81;J3QQQ8;E9PE19;J3QQK4;J3KSK9;J3KSY0;F5H176	Q12830;E7ETD6;F5GXF5	BPTF	Nucleosome-remodeling factor subunit BPTF	1449
-0.652802	0.25436	-0.524262	0.918249	1.39478	0.951603	0.891712		10	10	10	37.2	37.2	37.2	34.222	0	39.93	1209900000	43	2.34216	0.0580092	-1.34665	-0.591705	Q9BYG3;C9J808;C9J6C5;H7BZL0	Q9BYG3;C9J808;C9J6C5	NIFK	MKI67 FHA domain-interacting nucleolar phosphoprotein	2288
-7.43163	-2.03647	-1.10955	-2.5851	-1.87688	-2.19494	-2.05884		8	8	8	15.1	15.1	15.1	77.592	0	14.608	92791000	18	0.343253	0.159289	-1.34694	-0.368147	B1AHB1;P33992;B1AHB2;B1AHA9	B1AHB1;P33992	MCM5	DNA helicase	272
-1.89166	-1.76034	-2.24203	-0.106991	-1.1188	-0.627739	-0.617096		3	3	3	22.4	22.4	22.4	13.742	0	4.912	508820000	17	2.36615	0.0577696	-1.34702	-0.592774	P62851	P62851	RPS25	40S ribosomal protein S25	1357
-2.55795	-7.08683	-2.92928	-2.78844	-2.73342	-2.98527	-2.87		6	6	6	12.5	12.5	12.5	82.235	0	12.816	64313000	13	0.496908	0.127716	-1.34707	-0.418825	Q9NVR2;H0YBH6;E5RHN1;E5RJN5;H0YB36;H0YBW3	Q9NVR2	INTS10	Integrator complex subunit 10	2457
2.27536	1.01681	1.53702	2.82856	3.21003	3.14678	2.65224		10	10	9	38.5	38.5	36.4	58.221	0	47.522	3848600000	57	1.95723	0.0621318	-1.34967	-0.576009	Q9H7S9	Q9H7S9	ZNF703	Zinc finger protein 703	2364
0.310108	0.0322704	0.0985622	1.26346	1.10953	1.70806	1.91052		8	8	8	65.3	65.3	65.3	16.118	0	36.553	1782400000	45	2.67363	0.0543511	-1.35091	-0.60518	I3L397;I3L504;P63241;Q6IS14;F8WCJ1;C9J7B5;C9J4W5;Q9GZV4	I3L397;I3L504;P63241;Q6IS14;F8WCJ1;C9J7B5;C9J4W5;Q9GZV4	EIF5A	Eukaryotic translation initiation factor 5A (Fragment)	706
-1.02952	-0.825874	-1.92811	0.48456	0.492672	-0.389057	-0.227161		12	12	12	13.9	13.9	13.9	137.5	0	25.682	644550000	44	1.72648	0.0653085	-1.35142	-0.56432	E2QRD4;Q6ZRQ5;H9KVD8;H0YAJ2	E2QRD4;Q6ZRQ5	MMS22L	Protein MMS22-like	403
1.92728	1.7125	1.29776	2.99681	2.43937	3.20391	3.35245		59	59	59	25.6	25.6	25.6	402.24	0	323.31	4071900000	233	2.30505	0.0577853	-1.35229	-0.592413	Q96T58;H0Y5U7;F6WRY4	Q96T58	SPEN	Msx2-interacting protein	2215
0.328035	0.000127792	-0.860233	1.01429	1.14754	1.18867	1.35453		7	7	7	14.3	14.3	14.3	62.783	0	71.59	1378300000	43	2.15242	0.058741	-1.35361	-0.58653	P52737;C9JR58	P52737	ZNF136	Zinc finger protein 136	1287
2.43363	3.30837	3.20432	4.20723	4.18236	4.62393	4.33102		26	26	23	52.5	52.5	49.1	70.897	0	247.83	11617000000	256	2.46232	0.0555913	-1.35403	-0.599107	P11142;E9PKE3;E9PNE6;E9PN89;E9PLF4;A8K7Q2;E9PQQ4;E9PQK7;E9PK54;E9PPY6;E9PI65;E9PN25;P54652;E9PS65;E9PM13	P11142;E9PKE3;E9PNE6;E9PN89	HSPA8	Heat shock cognate 71 kDa protein	1064
-1.11729	-2.41451	-2.9001	-0.692509	-1.11453	-0.400116	-0.946827		8	8	8	16.5	16.5	16.5	86.753	0	11.923	393450000	25	1.42686	0.0721701	-1.35547	-0.546145	Q96RN5;G3V1P5;F8WDM6;F2Z2B7;H7C308	Q96RN5;G3V1P5	MED15	Mediator of RNA polymerase II transcription subunit 15	2202
2.04017	2.03056	1.93652	3.49432	3.27861	3.41602	3.25208	+	28	28	28	42	42	42	129.53	0	258.43	4323800000	186	5.07491	0.0424491	-1.35784	-0.654929	Q8N1G0;F8WCX2;H0Y5I5;A2A3Q2;Q9HCE3	Q8N1G0;F8WCX2;H0Y5I5	ZNF687	Zinc finger protein 687	1921
3.37658	4.06716	3.26226	4.93823	5.03025	4.8969	4.84739		34	34	34	46.3	46.3	46.3	105.67	0	323.31	12113000000	258	2.83361	0.0519872	-1.35952	-0.613699	Q9NXF1;A0A0A0MSR3	Q9NXF1	TEX10	Testis-expressed sequence 10 protein	2473
3.91978	3.91537	4.05188	5.20278	5.24318	5.49684	5.36291	+	50	50	50	48.5	48.5	48.5	153.94	0	323.31	18370000000	426	4.7212	0.0426084	-1.36408	-0.653663	P49790	P49790	NUP153	Nuclear pore complex protein Nup153	1258
1.12746	1.2599	0.992319	2.41719	2.36996	2.47697	2.72757	+	29	29	29	29.3	29.3	29.3	168.48	0	153.13	3137800000	189	4.15005	0.0438339	-1.37136	-0.64863	Q15648;J3QKZ7;J3KSD7	Q15648	MED1	Mediator of RNA polymerase II transcription subunit 1	1586
-0.557089	-0.199379	-0.356468	1.06425	1.08446	1.71897	0.139782		19	19	19	31.2	31.2	31.2	115.27	0	191.32	1218000000	86	1.75396	0.0630482	-1.37284	-0.573387	O75362;Q9BZ31	O75362	ZNF217	Zinc finger protein 217	927
3.21816	3.34461	3.27103	4.51691	4.42717	4.7272	4.94344	+	53	53	19	35.2	35.2	13.6	220.62	0	323.31	11841000000	356	3.73422	0.0457709	-1.37575	-0.642943	Q14966;A0A096LNS4	Q14966	ZNF638	Zinc finger protein 638	1553
1.63993	1.46237	1.43117	3.27278	2.83621	2.75957	2.67994	+	23	23	3	35.7	35.7	6.4	108.31	0	136.52	3461800000	144	3.38099	0.0466179	-1.37597	-0.635291	Q96FC9;F6WZM0;F5H235;C9K0E8;F5GXJ8;B4DMS8;H0YGL4	Q96FC9	DDX11	Probable ATP-dependent RNA helicase DDX11	2137
2.16412	2.54766	2.29898	3.61149	3.49539	3.87266	3.87204	+	41	41	41	28.1	28.1	28.1	208.07	0	273.6	6623800000	262	3.63585	0.0458071	-1.37598	-0.64101	J3KPG5;F8VU39;Q9UIF9;A0A0C4DGI9;H0YHL2;H0YII3;H0YHQ7	J3KPG5;F8VU39;Q9UIF9;A0A0C4DGI9	BAZ2A	Bromodomain adjacent to zinc finger domain protein 2A	556
0.105566	0.878693	-0.158426	1.49726	1.92181	1.81624	1.40349		17	16	15	36.3	35.3	33.9	68.903	0	143.01	2134800000	83	2.24549	0.0546916	-1.38442	-0.602187	E9PEB5;Q96AE4;C9JSZ1	E9PEB5;Q96AE4	FUBP1	Far upstream element-binding protein 1	473
-2.73587	-7.18417	-2.43674	-2.94914	-2.69953	-2.53154	-2.74029		4	4	4	6.6	6.6	6.6	86.686	0	13.851	108240000	6	0.481121	0.126843	-1.3888	-0.422342	F5H2N6;Q9HCI6	F5H2N6;Q9HCI6	KIAA1586	Uncharacterized protein KIAA1586	534
2.3812	2.24654	1.96049	3.41481	3.66501	3.97592	3.28378	+	12	12	12	38.4	38.4	38.4	37.034	0	167.53	6490000000	109	2.9426	0.0481382	-1.38881	-0.628956	Q96BK5;E5RGR1;E5RJG9;A0A0A6YYK5	Q96BK5;E5RGR1	PINX1	PIN2/TERF1-interacting telomerase inhibitor 1	2113
-0.09235	0.13468	0.739719	1.57664	1.29026	1.92267	1.81294		18	18	18	31.9	31.9	31.9	104.82	0	84.82	1528100000	77	2.47044	0.0519045	-1.38995	-0.61344	Q12872;F5H1A5;H0YFR9	Q12872	SFSWAP	Splicing factor, suppressor of white-apricot homolog	1451
1.18263	1.88239	2.21943	3.02691	2.84826	3.50115	3.23269		19	18	11	40.9	38.8	24.8	70.051	0	199.88	4830400000	125	2.21956	0.05465	-1.39077	-0.603453	P0DMV9;P0DMV8;V9GZ37	P0DMV9;P0DMV8;V9GZ37	HSPA1B	Heat shock 70 kDa protein 1B	1057
2.48361	1.4326	1.52965	2.82983	3.34647	3.43459	3.23298		13	13	13	31.9	31.9	31.9	60.103	0	261.37	5016700000	108	2.12669	0.0553095	-1.39568	-0.601064	O75475	O75475	PSIP1	PC4 and SFRS1-interacting protein	939
-1.2452	-0.440788	-0.840628	0.624493	0.246513	0.667082	0.70158	+	25	24	17	19	18.6	15.3	265.35	0	129.01	828500000	96	2.75601	0.048059	-1.40212	-0.628465	Q92793;I3L466;I3L0Q1;I3L3I5	Q92793	CREBBP	CREB-binding protein	2081
-2.13971	-1.49679	-2.04249	-0.635105	-0.328457	-0.55978	-0.432918	+	6	6	6	29.6	29.6	29.6	30.065	0	7.6487	448170000	20	3.19288	0.045615	-1.40393	-0.642335	O95478;A0A0A0MQZ6;H0YAI9	O95478;A0A0A0MQZ6	NSA2	Ribosome biogenesis protein NSA2 homolog	995
0.256359	0.437122	0.41605	1.91237	1.47624	1.91698	1.79367	+	19	19	19	37.4	37.4	37.4	72.132	0	60.031	1710600000	101	3.90564	0.0413546	-1.40497	-0.659152	Q96S55	Q96S55	WRNIP1	ATPase WRNIP1	2206
2.18381	1.58661	1.49373	3.15317	3.03747	3.2284	3.22331	+	23	23	22	30.7	30.7	29.1	118.56	0	206.26	5074100000	112	3.16615	0.0456928	-1.40588	-0.642422	Q63HK5;S4R3C8	Q63HK5	TSHZ3	Teashirt homolog 3	1718
0.844639	1.00267	0.826662	2.40011	2.23699	2.2794	2.27354	+	15	15	15	30.9	30.9	30.9	58.24	0	101.69	3183100000	97	5.47985	0.0359006	-1.40619	-0.681674	P35269;M0QXD6;M0R0R9;M0R0Z3	P35269;M0QXD6;M0R0R9;M0R0Z3	GTF2F1	General transcription factor IIF subunit 1	1186
-0.00109673	-2.25782	-1.54121	0.0670643	-0.0286045	0.644274	-0.112724		18	15	15	11	9.5	9.5	262.93	0	28.244	573590000	43	1.19819	0.0731421	-1.40921	-0.543526	Q9NSI6;H7C409;H7BZR9;H0Y463;H0Y4A7;H0Y4R9;H0Y500;H0Y5I9	Q9NSI6	BRWD1	Bromodomain and WD repeat-containing protein 1	2436
-0.67284	0.0678177	0.421219	0.596622	1.49284	1.49849	1.81196		10	10	6	32.6	32.6	19.5	32.852	0	70.05	1164700000	51	1.73193	0.0595676	-1.41125	-0.58537	P05141;Q9H0C2	P05141	SLC25A5	ADP/ATP translocase 2	1024
-0.752888	-0.418873	-1.62128	0.331192	0.566267	0.414865	0.610588		15	15	15	16.2	16.2	16.2	119.33	0	24.373	836420000	48	2.21795	0.052654	-1.41174	-0.611261	E9PH99;Q9Y4E5;D6RIA1	E9PH99;Q9Y4E5	ZNF451	Zinc finger protein 451	480
-6.65379	-7.3461	-5.53343	-8.21715	-4.05417	-3.98354	-4.12852		2	2	2	8.3	8.3	8.3	25.091	0.0028	2.099	18255000	5	0.483079	0.123646	-1.41526	-0.427775	Q7L9L4;Q9H8S9	Q7L9L4;Q9H8S9	MOB1B	MOB kinase activator 1B	1814
0.842556	0.35153	0.80143	1.83725	1.99531	2.13761	2.35477	+	14	14	14	67.1	67.1	67.1	34.645	0	42.822	3515100000	69	3.21771	0.0437177	-1.41607	-0.648089	P13051;F5GYA2;Q68DM5	P13051;F5GYA2;Q68DM5	UNG	Uracil-DNA glycosylase	1075
-0.379799	-0.547487	-0.735016	0.847128	0.487295	1.08793	1.04174	+	27	27	27	24.9	24.9	24.9	192.95	0	53.22	1017600000	75	3.24533	0.0432374	-1.42012	-0.650536	Q86U86;E7EVG2;H0Y5B5;C9JPI5;C9JQF1;C9J053;C9JCJ2;C9J409	Q86U86;E7EVG2;H0Y5B5	PBRM1	Protein polybromo-1	1846
-3.59488	-2.86816	-2.57482	-1.45444	-0.915422	-1.59262	-2.37945		6	6	6	16.5	16.5	16.5	77.18	0	74.911	225780000	26	1.64625	0.0594783	-1.42713	-0.585249	Q5T6C5;A0A087X1E6;S4R3G5	Q5T6C5;A0A087X1E6	ATXN7L2	Ataxin-7-like protein 2	1687
-1.05588	-1.10384	-0.513029	0.544762	0.389662	0.862444	0.350025	+	12	12	12	31.5	31.5	31.5	54.433	0	36.549	996070000	39	2.97947	0.0445695	-1.42764	-0.645992	O14757;E7EPP6;J3KN87;E9PPA5;E9PKQ3;A0A087WY91;E9PJI4;A0A087WT52;E9PQW7	O14757;E7EPP6;J3KN87;E9PPA5	CHEK1	Serine/threonine-protein kinase Chk1	837
0.52537	0.039505	0.003479	1.55697	1.80467	1.58963	1.52892	+	12	12	11	44.7	44.7	42.5	43.898	0	63.822	1855500000	55	3.54569	0.0405295	-1.43059	-0.662561	O95503;B0QXZ6	O95503;B0QXZ6	CBX6	Chromobox protein homolog 6	996
-0.388304	-0.583578	-0.717278	0.750691	0.810564	1.14778	0.795191	+	9	9	9	55.2	55.2	55.2	30.947	0	26.575	831620000	38	3.90795	0.0374179	-1.43911	-0.674205	Q14135;A0A075B6E4;E7EWF5;A0A0A6YYI5;G5E9M7;E7EQU6;G5E9M9;F8W708;E7ERW0;E7EUJ2;F8WBN7;A0A096LP98;C9JBN2	Q14135;A0A075B6E4;E7EWF5;A0A0A6YYI5;G5E9M7;E7EQU6;G5E9M9	VGLL4	Transcription cofactor vestigial-like protein 4	1505
2.74875	2.54967	2.4878	3.86126	3.91049	4.11239	4.25836	+	66	66	53	32.4	32.4	26.4	331.83	0	323.31	7758600000	341	4.02651	0.0366004	-1.44022	-0.677039	Q8IWI9;H3BTF4;H3BP52;H3BTN2	Q8IWI9	MGA	MAX gene-associated protein	1884
-6.17242	-2.42117	-2.88711	-2.34334	-2.5241	-1.96666	-2.70166		7	7	7	7.6	7.6	7.6	169.01	0	14.02	89518000	15	0.676663	0.102065	-1.44296	-0.480189	Q9Y4B6	Q9Y4B6	VPRBP	Protein VPRBP	2668
-0.694769	-0.730453	-0.897125	0.614952	0.971802	0.299688	0.801191	+	18	18	18	16.8	16.8	16.8	190.07	0	134.22	889320000	54	3.33777	0.0403734	-1.44602	-0.663903	Q86V15;K7EQC6	Q86V15	CASZ1	Zinc finger protein castor homolog 1	1851
-0.5692	-0.916714	-1.62406	0.609695	0.474972	0.273094	0.285351	+	17	14	14	21.3	18.7	18.7	140.25	0	104.48	774170000	55	2.47115	0.0466667	-1.44743	-0.635756	Q9HAZ2;D6RDW0;D6RFY3;H0YA13;U3KQL6	Q9HAZ2;D6RDW0;D6RFY3;H0YA13	PRDM16	PR domain zinc finger protein 16	2390
3.22294	3.00103	3.08015	4.64072	4.5388	4.50214	4.51678	+	37	37	3	53.6	53.6	5	103.28	0	323.31	13181000000	315	5.44619	0.0324198	-1.44823	-0.701071	M0QXA7	M0QXA7	WIZ	Protein Wiz	785
-3.71014	-7.57616	-3.19028	-1.843	-0.839956	-7.56387	-3.25851		1	1	1	28	28	28	5.8668	0	29.82	248150000	7	0.283206	0.169657	-1.44919	-0.353419	F8VSA6;E9PS38;S4R3E9;E9PL57;Q15843	F8VSA6;E9PS38;S4R3E9;E9PL57;Q15843	NEDD8	NEDD8	496
1.63342	0.841492	1.48753	2.3944	2.95107	2.74011	3.00253	+	21	21	21	49	49	49	58.042	0	151.62	3648300000	103	2.5867	0.0457521	-1.45122	-0.641836	Q13177;H7C1X3;A0A087X294;O75914;E9PM17;B3KNX7;Q13153;B1AKS5;H0YCG5	Q13177	PAK2	Serine/threonine-protein kinase PAK 2	1473
-0.629955	-1.1024	-0.0302639	0.548058	0.710319	1.60334	0.597612		9	9	7	19.7	19.7	16.8	71.172	0	14.24	1246200000	31	1.85531	0.0536478	-1.45237	-0.607129	A8MTY0;Q03923;Q86V71;M0QXI2;M0R0V3;M0R370;M0R0Z7;M0R3D5;M0QZH9;E9PLI7;M0R3J2;J3KNQ9;F1T0F3;M0QYK4;M0R0J7;M0QZ75;M0QZ47;M0QXL7;M0QXL2;M0QY93;M0R120;M0R1W3;A0A087WV98;A0A0A0MR41;A0A087WSW2;A0A0A0MS76;A0A075B7G2;Q96N22;A6NNF4;P17038;A8MXY4;O43345	A8MTY0	ZNF724P	Putative zinc finger protein 724	256
-1.76455	-0.748955	-1.5178	-0.382242	0.142475	0.134378	0.54252	+	11	11	11	36.4	36.4	36.4	53.957	0	20.65	560700000	33	2.1006	0.0499773	-1.45305	-0.620902	Q6PII3;A0A0B4J1R8;A0A087WYA9	Q6PII3;A0A0B4J1R8;A0A087WYA9	CCDC174	Coiled-coil domain-containing protein 174	1769
-2.95686	-3.3724	-6.63075	-2.28314	-2.68791	-3.05197	-3.44369		3	3	2	7.9	7.9	7	93.667	0	3.7681	93406000	6	0.674242	0.101703	-1.45332	-0.481986	E7EWM3;A0A087X127;Q8NF64	E7EWM3;A0A087X127;Q8NF64	ZMIZ2	Zinc finger MIZ domain-containing protein 2	98
1.45124	1.76206	1.49575	2.7939	3.1515	3.12612	3.02294	+	17	17	17	40.2	40.2	40.2	48.564	0	51.736	3913800000	110	4.06647	0.0352874	-1.45393	-0.683874	P42696;A2A2V2;Q5TCT4;H7C5M1	P42696;A2A2V2	RBM34	RNA-binding protein 34	1225
-3.32595	-6.64624	-3.5347	-2.54489	-3.23771	-2.95773	-3.4439		3	3	3	9	9	9	55.792	0	3.6792	91986000	9	0.751734	0.095375	-1.45624	-0.497469	Q8WU10;B5MDP1;B4DEW4	Q8WU10	PYROXD1	Pyridine nucleotide-disulfide oxidoreductase domain-containing protein 1	2026
-3.32481	-2.90027	-3.27201	-2.07893	-1.72405	-1.42467	-1.59828	+	4	4	4	45.6	45.6	45.6	18.22	0	14.326	208050000	25	3.13747	0.0403011	-1.45921	-0.663776	M0R0F8;H9KV89;A0A087X254;Q8N8J6;M0R130;M0QZR2;M0QZZ4	M0R0F8;H9KV89;A0A087X254;Q8N8J6;M0R130;M0QZR2;M0QZZ4	ZNF615	Zinc finger protein 615 (Fragment)	799
3.61696	3.91644	3.31107	5.14794	5.21905	4.94875	4.98072	+	33	33	30	38	38	36.1	110.36	0	323.31	17655000000	262	3.50926	0.0374153	-1.45929	-0.673951	A0A0A0MR66;P98175	A0A0A0MR66;P98175	RBM10	RNA binding motif protein 10, isoform CRA_d	126
-2.67765	-2.89841	-7.13209	-2.27703	-2.98787	-2.53081	-3.30079		5	5	5	13.2	13.2	13.2	71.806	0	8.3687	84847000	10	0.534109	0.113632	-1.46193	-0.450853	J3KSW2;J3KQ09;Q9UNA4;X6R2I3;J3KTM8;J3KRS8;J3QQZ8;J3KRG0;J3QR36;J3KTN3	J3KSW2;J3KQ09;Q9UNA4;X6R2I3;J3KTM8	POLI	DNA polymerase iota	724
-0.22049	-0.245283	-0.19451	0.946537	0.970539	1.51124	1.55204	+	35	35	34	19.2	19.2	18.9	302.88	0	80.405	1180200000	77	3.16492	0.0397096	-1.46518	-0.667063	Q7Z333;X6RI79	Q7Z333	SETX	Probable helicase senataxin	1821
-1.00446	-0.22044	-0.391422	0.644758	1.21244	1.25476	0.597612	+	6	6	6	26.7	26.7	26.7	31.745	0	67.093	1289300000	38	2.4124	0.045777	-1.46617	-0.640468	H0Y6E7;H3BT71;P38159;H3BR27;Q96E39;H3BNC1;O75526;Q8N7X1	H0Y6E7;H3BT71;P38159;H3BR27;Q96E39	RBMX	RNA-binding motif protein, X chromosome (Fragment)	618
-1.70788	-1.04564	-0.638338	0.091032	0.197555	0.642036	0.412037	+	21	21	21	19.9	19.9	19.9	194.86	0	120.55	603230000	61	2.35667	0.0461042	-1.46628	-0.638056	Q9HCM1;J3KPI3	Q9HCM1	KIAA1551	Uncharacterized protein KIAA1551	2402
0.747261	1.15	1.04352	2.29472	1.96844	2.59885	2.93016	+	42	42	42	20.5	20.5	20.5	330.46	0	312.74	2662400000	181	2.58939	0.0437582	-1.46778	-0.648415	Q8NFC6;H0Y9Y2;Q96IK1;C9J8U9;F8WDD0;H7C5I4	Q8NFC6	BOD1L1	Biorientation of chromosomes in cell division protein 1-like 1	1984
1.48643	0.845413	0.680284	2.41397	2.41077	2.33475	2.73833	+	13	13	13	41.1	41.1	41.1	44.402	0	55.394	3234000000	70	2.84469	0.0413428	-1.47041	-0.658921	Q9H814	Q9H814	PHAX	Phosphorylated adapter RNA export protein	2368
0.332428	-0.180998	0.58968	1.43196	1.58661	2.00294	1.85275	+	17	17	17	24.2	24.2	24.2	145.39	0	149.8	1774200000	94	2.7513	0.0423592	-1.47153	-0.656039	Q9H9J4;C9JPC9;E7EWZ4;E5RJP3;B4DP25	Q9H9J4;C9JPC9	USP42	Ubiquitin carboxyl-terminal hydrolase 42	2384
-2.60941	-2.3043	-2.86015	-0.552595	-0.869854	-1.50649	-1.54735	+	7	7	7	29.2	29.2	29.2	47.996	0	17.963	364340000	24	2.24028	0.0465406	-1.47221	-0.634886	Q9UGI8;F8WDI4;F8W7T0;H7BYK1	Q9UGI8	TES	Testin	2542
-8.07383	-3.39172	-3.07817	-3.66531	-3.22177	-3.42821	-3.18569		4	4	4	16.7	16.7	16.7	58.943	0	8.5749	65514000	9	0.484593	0.118961	-1.47266	-0.438562	Q9NW75	Q9NW75	GPATCH2	G patch domain-containing protein 2	2462
-6.03052	-5.84323	-7.40718	-3.99354	-6.66727	-4.65007	-4.49948		3	3	3	4.4	4.4	4.4	75.126	0	4.3934	23501000	3	0.892277	0.0818494	-1.47438	-0.524803	Q8WU76;A0A087WUD7	Q8WU76;A0A087WUD7	SCFD2	Sec1 family domain-containing protein 2	2027
4.64413	3.91307	3.86987	5.57388	5.52742	5.61881	5.75076	+	36	36	36	47.2	47.2	47.2	87.977	0	323.31	22488000000	300	2.97286	0.039964	-1.47536	-0.665254	Q9BVJ6;X6RJY0;Q5TAP6	Q9BVJ6	UTP14A	U3 small nucleolar RNA-associated protein 14 homolog A	2268
2.23782	1.66199	2.19687	3.33668	3.29332	3.58676	3.83019	+	67	67	65	38.5	38.5	37.8	296.65	0	323.31	5686600000	311	3.01472	0.0395855	-1.47951	-0.668311	Q96L73;D6RA58;D6RBV9;D6RA90;D6RBP3;D6RE14	Q96L73	NSD1	Histone-lysine N-methyltransferase, H3 lysine-36 and H4 lysine-20 specific	2176
1.00101	0.63966	0.936867	2.27461	2.46589	1.96024	2.66513	+	4	4	4	30.2	30.2	30.2	23.612	0	25.759	2723400000	48	3.14791	0.0372764	-1.48228	-0.673629	Q96NC0;R4GNG8;R4GMX9	Q96NC0;R4GNG8;R4GMX9	ZMAT2	Zinc finger matrin-type protein 2	2187
-2.72453	-2.35639	-2.98336	-0.899034	-1.44935	-1.44522	-1.01811	+	9	9	9	9.1	9.1	9.1	176.75	0	15.047	326620000	21	2.89719	0.0397906	-1.48516	-0.666675	Q9ULG1;H0YMN5;A0A087X0U7	Q9ULG1;H0YMN5	INO80	DNA helicase INO80	2590
3.53627	3.80708	3.50194	5.06409	5.01631	5.27871	5.05974	+	26	26	26	30.7	30.7	30.7	100.18	0	323.31	18453000000	233	4.46923	0.0310942	-1.48961	-0.707073	P49756;E9PQU5;H0YE46;E9PSE8	P49756	RBM25	RNA-binding protein 25	1257
-0.855341	-0.64518	-0.313805	0.598696	0.42837	1.29493	1.22788	+	19	19	19	29.9	29.9	29.9	113.86	0	144.53	1120300000	67	2.43478	0.0430903	-1.49224	-0.65139	Q6P4F7;H3BR51;H3BQ41;Q3KRB8	Q6P4F7	ARHGAP11A	Rho GTPase-activating protein 11A	1761
-1.30717	-1.03242	-0.551165	0.453665	0.217217	0.805817	0.661594	+	11	11	11	34	34	34	62.889	0	323.31	903320000	54	2.8187	0.0390511	-1.49816	-0.669102	Q8WY91;Q9BQ29;B5MCC0	Q8WY91	THAP4	THAP domain-containing protein 4	2054
-3.457	-6.83391	-2.76458	-3.08377	-2.92556	-2.72411	-2.65049		7	7	6	10.3	10.3	9.6	121.9	0	12.389	141510000	14	0.669622	0.0969037	-1.50585	-0.492409	A0A0C4DFL8;F5GX28;O94953;K7EQ54	A0A0C4DFL8;F5GX28;O94953;K7EQ54	KDM4B	Lysine-specific demethylase 4B	178
-0.74103	-1.09715	-0.589792	0.786417	0.934046	0.678453	0.393564	+	12	12	12	39.2	39.2	39.2	50.562	0	56.553	546820000	46	3.34838	0.0339653	-1.50744	-0.690011	C9J0I9;Q86WB0;F8WAU5;F8WBD7;F8WDK5;F8WF13	C9J0I9;Q86WB0	ZC3HC1	Nuclear-interacting partner of ALK	325
-2.93918	-2.68587	-3.30547	-1.20159	-1.27017	-1.63744	-1.76702	+	5	5	5	10.1	10.1	10.1	69.371	0	75.664	214360000	21	2.97784	0.0362722	-1.50778	-0.678579	E7EQR4;P15311;P26038;P35241	E7EQR4;P15311	EZR	Ezrin	438
-3.04266	-3.30742	-3.38769	-2.06494	-0.693325	-2.12227	-2.05972	+	4	4	4	12.3	12.3	12.3	46.877	0	5.4466	283200000	14	1.80582	0.0489772	-1.51086	-0.62423	B7ZBK4;Q92664;H7BZH7;H7C326	B7ZBK4;Q92664;H7BZH7	GTF3A	Transcription factor IIIA	306
-0.243654	0.341288	0.0279026	1.61952	1.49232	1.69268	1.42186	+	4	4	4	26	26	26	26.034	0	141.75	1189300000	27	3.66904	0.0322937	-1.51475	-0.701664	O75391;I3L0X5;I3L4C3;I3L0Q5	O75391;I3L0X5;I3L4C3	SPAG7	Sperm-associated antigen 7	930
-3.32626	-3.00257	-2.74863	-2.29706	-1.54846	-0.931538	-1.2635	+	4	4	4	18.6	18.6	18.6	22.591	0	6.517	185060000	13	2.01967	0.0461113	-1.51568	-0.639079	P46781;B5MCT8;C9JM19;F2Z3C0;A8MXK4	P46781;B5MCT8;C9JM19	RPS9	40S ribosomal protein S9	1236
1.89454	1.90909	1.50266	3.15109	2.97427	3.45252	3.58773	+	29	29	29	50.2	50.2	50.2	91.48	0	184.25	4865700000	202	3.21407	0.0338295	-1.52265	-0.692342	G3V529;Q9GZR7;F5GYL3;A0A087WXU8	G3V529;Q9GZR7;F5GYL3;A0A087WXU8	DDX24	ATP-dependent RNA helicase DDX24	602
-0.374319	-0.0529156	-0.321629	0.929554	0.757421	1.80104	1.60778	+	8	8	8	43.9	43.9	43.9	40.235	0	33.825	1788200000	53	2.34323	0.0414159	-1.52357	-0.658998	Q9H6F5;H0YG79	Q9H6F5	CCDC86	Coiled-coil domain-containing protein 86	2353
2.75613	2.35532	3.05633	4.09057	4.36268	4.31725	4.22222	+	19	19	19	36.6	36.6	36.6	62.608	0	258.19	9450300000	155	3.3781	0.0327495	-1.52559	-0.698467	P38432;I3L369	P38432	COIL	Coilin	1201
-0.661999	-1.25262	-0.958317	0.452471	0.517126	0.60026	0.706133	+	12	12	12	36.6	36.6	36.6	55.756	0	37.948	1033000000	58	3.71285	0.0312258	-1.52664	-0.707861	Q14CB8;R4GMS4;R4GNI4	Q14CB8	ARHGAP19	Rho GTPase-activating protein 19	1557
2.24283	2.66866	1.92185	3.63178	3.96849	3.88253	3.73947	+	21	21	2	28.5	28.5	3.1	89.437	0	112.3	7879100000	141	3.19918	0.0334602	-1.52779	-0.694002	A0A0D9SEI3;J3QKR5;B7ZVY7;A0A0D9SER5;A0A0D9SEN2;J3QR44;P21127;J3QR29;Q5QPQ9;E9PFJ2;A0A087WYI9;A0A087X1I0;J3KS35;E7ESP2	A0A0D9SEI3;J3QKR5;B7ZVY7;A0A0D9SER5;A0A0D9SEN2;J3QR44;P21127;J3QR29	CDK11B	Cyclin-dependent kinase 11B	211
-7.43878	-6.78841	-7.05334	-5.11636	-7.46209	-4.90004	-4.77878		2	2	2	6.6	6.6	6.6	58.262	0	3.2977	22623000	4	0.984691	0.0700251	-1.52919	-0.55217	Q5T7W7	Q5T7W7	TSTD2	Thiosulfate sulfurtransferase/rhodanese-like domain-containing protein 2	1691
-5.59585	-2.13399	-1.65267	-1.10727	-1.44603	-1.9875	-1.84466		6	6	6	19.6	19.6	19.6	65.711	0	27.914	208920000	17	0.677323	0.0946884	-1.53114	-0.499472	Q9UGU5;B0QXZ8;B0QXZ9	Q9UGU5;B0QXZ8;B0QXZ9	HMGXB4	HMG domain-containing protein 4	2544
-0.134991	-0.857944	0.326689	1.21972	1.3612	1.33693	1.31845	+	21	21	21	28.2	28.2	28.2	136.45	0	98.287	1238200000	73	2.48383	0.0396576	-1.53116	-0.668407	O60315;E7EUW9;U3KQ51;E7ESP8;U3KPV5;H7C0G0	O60315;E7EUW9	ZEB2	Zinc finger E-box-binding homeobox 2	896
-1.66776	-7.21344	-2.90883	-2.22311	-2.26205	-2.76646	-2.32615		4	4	4	19.3	19.3	19.3	39.917	0	8.1351	114610000	11	0.485491	0.113503	-1.53557	-0.449819	I3L2W9;I3L2N2;O14641;I3L0M7;I3L0Z8	I3L2W9;I3L2N2;O14641;I3L0M7	DVL2	Segment polarity protein dishevelled homolog DVL-2 (Fragment)	705
3.15182	2.66871	3.28197	4.16602	4.37318	4.89758	4.84221	+	20	20	20	48.4	48.4	48.4	59.975	0	323.31	12120000000	229	2.6821	0.0363409	-1.53558	-0.678607	Q8N7H5;B4DGJ5;M0QYC7	Q8N7H5;B4DGJ5	PAF1	RNA polymerase II-associated factor 1 homolog	1949
3.68724	3.55708	3.46347	5.24839	4.78727	5.14989	5.24026	+	69	69	69	44.7	44.7	44.7	243.87	0	323.31	14070000000	431	3.96833	0.0303651	-1.53719	-0.718443	Q9BTC0	Q9BTC0	DIDO1	Death-inducer obliterator 1	2256
-1.43618	-1.47061	-1.34471	0.251902	-0.00841713	-0.399473	0.645899	+	8	8	8	22	22	22	56.299	0	29.356	782420000	33	2.69279	0.0359392	-1.53965	-0.680632	Q9UHK0	Q9UHK0	NUFIP1	Nuclear fragile X mental retardation-interacting protein 1	2554
-7.57912	-3.04269	-3.05739	-3.0229	-2.96129	-3.02284	-3.06755		2	2	2	14.9	14.9	14.9	30.283	0.0076423	1.643	60437000	8	0.557641	0.106308	-1.54109	-0.47224	Q8N3J9	Q8N3J9	ZNF664	Zinc finger protein 664	1930
0.965321	1.36115	0.237146	2.33643	2.57996	2.47653	2.20324	+	13	13	13	45.8	45.8	45.8	40.574	0	185.97	3255100000	95	2.4918	0.0373457	-1.5445	-0.673849	Q96FZ2;D6R9T3;E7EMP6;D6RAZ3;D6RGK7;D6RAI0	Q96FZ2;D6R9T3;E7EMP6	HMCES	Embryonic stem cell-specific 5-hydroxymethylcytosine-binding protein	2139
0.305176	0.608801	0.344801	1.96847	2.09306	1.77895	2.02219	+	11	11	11	48.7	48.7	48.7	29.322	0	138.6	1934400000	81	4.43349	0.0279226	-1.54608	-0.731816	Q6NS38;S4R3T5;F5H5X2;F5GZZ0	Q6NS38;S4R3T5;F5H5X2	ALKBH2	Alpha-ketoglutarate-dependent dioxygenase alkB homolog 2	1745
3.97947	4.44381	4.11416	5.64716	5.51371	5.97296	5.7698	+	48	48	48	54.5	54.5	54.5	112.42	0	323.31	22984000000	432	3.6555	0.0305959	-1.54676	-0.715031	P78347;C9J6M0;A0A087WW90;A0A0D9SF80;A0A0A0MSY2;Q86UP8;Q6EKJ0	P78347	GTF2I	General transcription factor II-I	1380
-0.319872	1.16385	-0.535799	1.63261	1.92976	1.93601	1.11108		10	10	5	50.4	50.4	32.2	28.974	0	69.427	1796000000	40	1.5635	0.050546	-1.54964	-0.619274	A0A0A6YY93;Q16594;D6RIE8;D6RGK3;D6RIV9;D6RIY1;D6RHW1	A0A0A6YY93;Q16594;D6RIE8;D6RGK3;D6RIV9;D6RIY1;D6RHW1	AK6	Adenylate kinase isoenzyme 6	166
-1.58558	-2.00188	-1.68379	0.0400181	-0.0743465	-0.358772	-0.405117	+	8	7	6	22.9	20.2	18.3	60.032	0	98.315	506190000	32	3.63833	0.0302952	-1.55753	-0.719174	Q92908	Q92908	GATA6	Transcription factor GATA-6	2089
1.81068	1.40461	1.76728	3.31188	3.28556	3.2399	3.04918	+	9	9	9	35.9	35.9	35.9	36.263	0	128.1	5704400000	79	4.17337	0.0281649	-1.56077	-0.733239	Q13642;Q5JXI8;Q5JXH8;Q5JXH7;Q5JXI3;Q5JXI2;A0A0D9SFZ9;A0A0D9SFI6;A0A0D9SFB0;Q5JXH9;A0A0D9SG53;A0A0D9SGB2;Q5JXI0;A0A0D9SGD1;A0A0D9SEY7	Q13642;Q5JXI8;Q5JXH8;Q5JXH7;Q5JXI3;Q5JXI2;A0A0D9SFZ9;A0A0D9SFI6;A0A0D9SFB0;Q5JXH9	FHL1	Four and a half LIM domains protein 1	1496
2.67295	2.29068	3.03897	3.99146	4.224	4.35821	4.34048	+	17	17	17	35.4	35.4	35.4	80.684	0	121.62	9991700000	154	3.19207	0.0311566	-1.56101	-0.707452	O60563;O60583;C9JUL2;H7BZ27;F8WDY7;F2Z2C9	O60563	CCNT1	Cyclin-T1	905
1.95054	1.85643	1.4192	3.05506	3.22935	3.47328	3.4759	+	12	12	11	30.5	30.5	28.8	63.218	0	85.207	5672000000	101	3.44752	0.0306173	-1.56634	-0.717581	Q8TF68;E9PHB3;F5H8L7;F5H105;F5H0D6;F5H3Z9;F5GYZ1;R4GMR4;F5H6N8	Q8TF68;E9PHB3;F5H8L7	ZNF384	Zinc finger protein 384	2022
1.33857	1.54477	1.25321	2.76523	3.01491	2.94612	3.06676	+	11	11	11	34.7	34.7	34.7	48.633	0	69.763	5019500000	95	4.58803	0.0263498	-1.5694	-0.745085	Q8NEF9	Q8NEF9	SRFBP1	Serum response factor-binding protein 1	1976
-0.101999	0.174013	0.331829	1.20395	1.31712	1.99511	2.30172	+	25	25	1	15.4	15.4	0.7	265.61	0	99.036	2007900000	82	2.29016	0.0370701	-1.56986	-0.673519	Q9HCK1	Q9HCK1	ZDBF2	DBF4-type zinc finger-containing protein 2	2399
3.03499	2.95386	3.03314	4.48775	4.57545	4.61975	4.62962	+	41	41	41	43.9	43.9	43.9	152.26	0	323.31	10593000000	345	6.47211	0.023763	-1.57081	-0.76837	O96028;D6R9V2;D6RIS1;H0Y9U6;H0Y9L4	O96028	WHSC1	Histone-lysine N-methyltransferase NSD2	1013
-0.855963	-0.575537	-0.584152	0.773903	1.06247	0.890428	0.873405	+	9	9	9	31.1	31.1	31.1	38.242	0	18.06	1030000000	44	4.62457	0.0260854	-1.57194	-0.746869	Q9Y266;A0A0A0MSU9;A0A0A0MSS4	Q9Y266;A0A0A0MSU9	NUDC	Nuclear migration protein nudC	2629
4.05112	3.72649	3.6029	5.09523	5.41715	5.3513	5.60099	+	27	27	27	57	57	57	51.588	0	323.31	24515000000	311	3.64452	0.0290655	-1.57267	-0.725792	Q1ED39;H3BPL4;H3BNU8;H3BMC9	Q1ED39	KNOP1	Lysine-rich nucleolar protein 1	1608
-0.751617	-0.497236	-0.55372	0.683468	0.646002	1.17752	1.38255	+	13	13	13	33.8	33.8	33.8	76.107	0	48.009	964500000	53	3.03076	0.031032	-1.57324	-0.706905	O43823;M0QYL4	O43823	AKAP8	A-kinase anchor protein 8	885
1.27635	1.28049	1.46388	2.79873	2.7869	3.20113	2.87709	+	14	14	14	21.7	21.7	21.7	69.997	0	142.8	5011400000	117	4.23585	0.0266049	-1.57572	-0.741154	Q9Y2W2;F5H5G4;F5GXS9	Q9Y2W2	WBP11	WW domain-binding protein 11	2643
0.64691	1.12078	1.41931	2.62029	2.19902	2.86096	2.89416	+	35	35	34	31.5	31.5	30.9	172.79	0	182.47	3353300000	147	2.70751	0.0324932	-1.58127	-0.697478	Q5VZL5;H7C1I7;A0A0A0MSN3	Q5VZL5;H7C1I7	ZMYM4	Zinc finger MYM-type protein 4	1714
-7.04577	-0.31716	-0.573921	-0.874319	-0.761467	-1.27229	-1.34349		6	6	6	22.3	22.3	22.3	40.594	0	23.744	462700000	33	0.365271	0.132012	-1.58272	-0.411137	Q15906	Q15906	VPS72	Vacuolar protein sorting-associated protein 72 homolog	1597
-1.27419	-7.32735	-6.93997	-3.50062	-3.70389	-3.40693	-3.76629		4	4	4	10.8	10.8	10.8	69.105	0	15.722	60721000	12	0.422665	0.119931	-1.58607	-0.435751	Q8IYI8;C9J3D9;C9JV94;K7EJ80;K7EJ55;K7EJH5;K7ESF6;C9JR48;F5H0A9;K7EQV7;A0A087WVH9;Q0D2J5;Q9UC07;Q9H0M5	Q8IYI8;C9J3D9;C9JV94	ZNF440	Zinc finger protein 440	1907
-1.93376	-1.77574	-1.65031	-0.139292	-0.66917	-0.0606804	0.0847626	+	12	12	12	35	35	35	64.693	0	44.914	496820000	47	3.23271	0.0299958	-1.59051	-0.720913	H3BQM0;Q8NDF8;E9PC61	H3BQM0;Q8NDF8	PAPD5	Non-canonical poly(A) RNA polymerase PAPD5	668
-6.62947	-3.49433	-1.88954	-2.73741	-2.07464	-2.74086	-2.09974		5	5	5	20.2	20.2	20.2	28.594	0	9.6209	130930000	15	0.624756	0.0947623	-1.59128	-0.499518	K7ERV3;P04183;K7ES52;K7ERJ1;K7ENW5	K7ERV3;P04183;K7ES52;K7ERJ1	TK1	Thymidine kinase	780
0.579121	-0.0983429	-0.381373	1.54348	1.51585	1.73798	1.70313	+	8	8	8	19.7	19.7	19.7	74.824	0	44.578	1874700000	66	2.87066	0.0312162	-1.59198	-0.708363	F5H0Q6;A0A0A0MQS2;Q8N2M8;K7EM61;K7EKC9	F5H0Q6;A0A0A0MQS2;Q8N2M8;K7EM61;K7EKC9	CLASRP	CLK4-associating serine/arginine-rich protein	114
1.90024	1.891	1.89868	3.52813	3.4332	3.45705	3.54164	+	23	23	23	27.7	27.7	27.7	142.6	0	225.26	4764700000	160	7.24649	0.0224645	-1.59337	-0.784346	F8VXG7;Q99590;A0A0A0MTP7;A0A087WTB7	F8VXG7;Q99590;A0A0A0MTP7	SCAF11	Protein SCAF11	566
-0.448441	-1.26496	-0.771673	0.949812	0.350872	0.829453	0.936457	+	29	27	18	27.4	26	18.2	175.72	0	80.337	753840000	62	2.78043	0.0312814	-1.59501	-0.7059	P41229;F8WF56;H7BZF9;F8WDK1;F8W7H7	P41229	KDM5C	Lysine-specific demethylase 5C	1217
-1.89638	-0.887501	-1.13796	-0.108705	0.672043	0.629585	-0.0395203	+	14	9	9	27.2	17.6	17.6	84.659	0	168.02	753690000	50	2.19131	0.0365338	-1.59563	-0.677525	P07900;Q14568;G3V2J8;Q58FG0	P07900	HSP90AA1	Heat shock protein HSP 90-alpha	1040
3.47519	3.79029	3.50404	4.71436	5.36139	5.23826	5.42934	+	19	19	19	35	35	35	50.381	0	323.31	16452000000	264	3.20893	0.0297731	-1.596	-0.722369	Q5T3I0;A0A0A0MRK1;E9PAV9;F8W895;E9PPY4;F2Z3C6	Q5T3I0;A0A0A0MRK1;E9PAV9	GPATCH4	G patch domain-containing protein 4	1683
3.01896	2.68642	2.92806	4.40823	4.59278	4.54852	4.35234	+	31	31	31	44.7	44.7	44.7	89.098	0	199.45	12133000000	199	4.61587	0.0248056	-1.59765	-0.758314	Q96JM3;S4R3K0	Q96JM3	CHAMP1	Chromosome alignment-maintaining phosphoprotein 1	2168
-2.01129	-2.13175	-8.52346	-2.28874	-2.03844	-3.47513	-2.68443		3	3	3	11.1	11.1	11.1	32.009	0	9.7984	122410000	12	0.373044	0.128998	-1.60048	-0.417059	Q9H467	Q9H467	CUEDC2	CUE domain-containing protein 2	2340
0.69457	0.383194	0.157059	2.01495	1.85332	2.21608	1.96411	+	16	16	16	33	33	33	83.538	0	77.321	2561300000	80	3.79	0.026643	-1.60051	-0.741557	Q8NCD3;C9JWC4;F8WCV1;H7C3V8;H7C0I6	Q8NCD3;C9JWC4	HJURP	Holliday junction recognition protein	1965
-2.50224	-1.80203	-1.85958	-0.944223	-0.542034	-0.0665436	-0.261068	+	9	9	9	14.7	14.7	14.7	125.43	0	13.294	433020000	28	2.55166	0.0326208	-1.60115	-0.69817	A8MQ14;A0A087X0M6;K7EJI8	A8MQ14;A0A087X0M6	ZNF850	Zinc finger protein 850	254
-0.464775	-2.03829	-7.20425	-1.61357	-1.53284	-1.53436	-1.84493		6	6	6	33.2	33.2	33.2	34.645	0	23.545	233890000	13	0.408932	0.120791	-1.60435	-0.432987	D6RJ07;Q9UL40;B7Z4J8;B7Z4N4;B7Z6B6;B7Z6Q2	D6RJ07;Q9UL40;B7Z4J8;B7Z4N4;B7Z6B6;B7Z6Q2	ZNF346	Zinc finger protein 346	402
2.03122	1.24157	1.49298	3.08252	2.91086	3.44093	3.34668	+	17	17	17	43.7	43.7	43.7	56.503	0	102.64	3859300000	90	2.93165	0.0307213	-1.60666	-0.716588	Q8N2W9	Q8N2W9	PIAS4	E3 SUMO-protein ligase PIAS4	1925
2.50643	2.45083	2.80077	3.91491	3.95492	4.65221	4.24903	+	5	5	5	29.9	29.9	29.9	17.634	0	323.31	12222000000	115	3.11341	0.0296758	-1.60676	-0.723428	E9PM92;O00193;E9PRZ9;E9PQA1	E9PM92;O00193;E9PRZ9	C11orf58	Small acidic protein	502
-2.45483	-3.62716	-3.35348	-1.65385	-1.47711	-1.456	-1.54768	+	6	6	6	10.4	10.4	10.4	100.67	0	16.603	204840000	25	2.51556	0.0324111	-1.61149	-0.700371	Q9BXP5;H7C3A1;A0A0A0MSP6	Q9BXP5;H7C3A1	SRRT	Serrate RNA effector molecule homolog	2282
-2.70877	-1.10521	-1.68514	-0.163448	-0.142042	-0.298994	-0.274506	+	21	4	0	30.4	4.6	0	101.81	0	14.022	526600000	26	2.02251	0.0372074	-1.61329	-0.673624	A8MPP1	A8MPP1	DDX11L8	Putative ATP-dependent RNA helicase DDX11-like protein 8	253
-7.38901	-6.96145	-8.21053	-6.51196	-6.27689	-5.56297	-5.27579	+	3	3	3	13.4	13.4	13.4	59.374	0	7.8689	9111800	15	1.76051	0.0424042	-1.61343	-0.655467	Q9H0W5	Q9H0W5	CCDC8	Coiled-coil domain-containing protein 8	2317
-1.91398	-6.93839	-2.33836	-2.25089	-2.45783	-1.87192	-1.86442		9	8	8	13.8	12.1	12.1	96.864	0	9.9508	152500000	17	0.543029	0.101614	-1.61898	-0.482255	Q92598;A0A0A0MSM0;D6RJ96;E9PDE8;O95757;Q5TBM3	Q92598;A0A0A0MSM0	HSPH1	Heat shock protein 105 kDa	2067
-1.19635	-2.69551	-2.89165	-1.40477	-0.457043	0.0850735	-0.778385	+	4	4	4	26.6	26.6	26.6	17.465	0	27.827	424410000	17	1.41892	0.0480591	-1.62239	-0.628839	Q96AT1	Q96AT1	KIAA1143	Uncharacterized protein KIAA1143	2107
-7.1308	-6.70143	-6.87432	-7.30091	-4.49297	-4.73834	-4.57491		2	2	2	15.2	15.2	15.2	35.54	0	5.2946	21168000	3	0.998969	0.0608954	-1.6254	-0.578976	P55735;A8MXL6;A0A0C4DFR6	P55735;A8MXL6;A0A0C4DFR6	SEC13	Protein SEC13 homolog	1316
-0.550594	-0.961454	-0.68408	1.12241	0.752174	0.928875	0.770845	+	7	7	7	40.9	40.9	40.9	28.994	0	304.23	1036600000	53	4.02803	0.0248631	-1.62562	-0.758392	P50402;Q5HY57;F8WEQ1	P50402	EMD	Emerin	1267
-2.01199	-2.08968	-2.33643	-0.432697	-0.829105	-0.213095	-0.606117	+	9	9	9	6.8	6.8	6.8	247.89	0	62.455	261740000	25	3.61556	0.025991	-1.62578	-0.747522	Q9Y2F5;A0A096LPH9	Q9Y2F5	ICE1	Little elongation complex subunit 1	2633
1.52007	1.41169	1.63166	2.86259	3.04882	3.41906	3.27311	+	26	26	26	47.9	47.9	47.9	68.306	0	323.31	4566100000	175	3.87871	0.0248092	-1.62976	-0.756445	Q56NI9;E5RFE4;H0YB88;E5RFP7;E5RIE3	Q56NI9	ESCO2	N-acetyltransferase ESCO2	1647
-4.06112	-3.28211	-4.63562	-2.45536	-2.43555	-2.44979	-2.07916	+	4	4	4	16.9	16.9	16.9	31.079	0	11.02	139260000	18	2.28727	0.032685	-1.63799	-0.698281	Q9ULW3	Q9ULW3	ABT1	Activator of basal transcription 1	2600
1.96256	1.96079	0.648483	2.82116	3.16854	3.39469	3.27524	+	16	16	16	58.1	58.1	58.1	39.221	0	152.01	3951700000	113	2.05494	0.034856	-1.64096	-0.685356	P78318	P78318	IGBP1	Immunoglobulin-binding protein 1	1375
-0.251594	0.0933476	-0.0398655	1.63607	1.15183	1.8057	1.70852	+	19	19	15	18.3	18.3	15.4	158.64	0	45.284	1636900000	76	3.44836	0.0256871	-1.64157	-0.749058	E7EX73;E9PGM1;E7EUU4;Q04637;A0A0A0MR52;C9JF13;C9J6B6;C9K073;C9J2Z7;H7C044;H7C0V6;F8WCF2;C9JHW9	E7EX73;E9PGM1;E7EUU4;Q04637;A0A0A0MR52;C9JF13	EIF4G1	Eukaryotic translation initiation factor 4 gamma 1	454
-2.4017	-2.2033	-2.30604	-1.00513	-0.67338	0.0494213	-0.989372	+	8	8	8	18.2	18.2	18.2	61.048	0	52.256	464990000	24	2.59123	0.0303023	-1.64907	-0.718257	A0A087WW54;Q96QD5	A0A087WW54;Q96QD5	DEPDC7	DEP domain-containing protein 7	54
2.696	3.02404	3.25743	4.66437	4.55822	4.5769	4.78069	+	32	32	32	55.8	55.8	55.8	77.672	0	210.32	14968000000	201	3.98501	0.0238195	-1.65255	-0.769022	O15226;A0A087WXT2	O15226	NKRF	NF-kappa-B-repressing factor	851
1.03863	-5.39521	-6.27472	-1.38073	-1.78492	-2.15977	-2.22221		7	7	7	14.4	14.4	14.4	102.13	0	16.169	164870000	15	0.363909	0.127362	-1.65686	-0.420271	A0A087WWP4;Q96T37	A0A087WWP4;Q96T37	RBM15	Putative RNA-binding protein 15	57
3.56342	3.70583	3.48458	5.31318	5.24218	5.29744	5.11604	+	19	19	19	52.1	52.1	52.1	37.429	0	178.5	25182000000	207	5.43248	0.0206193	-1.6576	-0.798563	P22626;A0A087WUI2	P22626;A0A087WUI2	HNRNPA2B1	Heterogeneous nuclear ribonucleoproteins A2/B1	1130
-0.630169	-0.116762	-0.700193	1.01595	1.46998	1.52203	0.723066	+	8	8	8	17.3	17.3	17.3	70.592	0	26.496	1066300000	43	2.76436	0.0280432	-1.66513	-0.732509	Q53F19;K7ELP6	Q53F19	C17orf85	Uncharacterized protein C17orf85	1641
-2.74246	-6.6577	-3.07637	-2.83445	-2.83	-2.2577	-2.0316		9	9	9	3.2	3.2	3.2	541.36	0	22.923	98500000	23	0.741829	0.073297	-1.67041	-0.543077	Q8NEZ4;H7BY37;H0Y765;H0YMU7	Q8NEZ4;H7BY37	KMT2C	Histone-lysine N-methyltransferase 2C	1983
-0.89485	-0.703814	-0.333389	1.0638	1.05154	0.946022	1.04884	+	11	10	10	24.1	22.5	22.5	91.196	0	22.28	559050000	37	4.11415	0.0228321	-1.67157	-0.780506	Q9H165	Q9H165	BCL11A	B-cell lymphoma/leukemia 11A	2320
-0.61801	0.337641	-8.76532	-1.29501	-1.57872	-1.67524	-0.825361		4	4	4	12.2	12.2	12.2	100.46	0	19.094	182750000	13	0.282649	0.152004	-1.67165	-0.377603	J3KQH6;P78364	J3KQH6;P78364	PHC1	Polyhomeotic-like protein 1	726
0.8916	0.497137	0.205273	2.42008	1.97816	2.41514	2.00144	+	9	9	9	50.4	50.4	50.4	25.949	0	27.48	1812600000	68	3.18972	0.0252815	-1.67237	-0.752806	Q9BWG6	Q9BWG6	SCNM1	Sodium channel modifier 1	2274
-2.57063	-7.62123	-2.32929	-2.71958	-2.74803	-2.31637	-2.22097		6	6	6	4.3	4.3	4.3	216.5	0	10.461	98797000	11	0.520636	0.0996509	-1.67248	-0.484455	Q9H1A4;H0Y564	Q9H1A4;H0Y564	ANAPC1	Anaphase-promoting complex subunit 1	2321
-1.24471	-1.02625	-6.73367	-1.36548	-1.23893	-1.31838	-1.38501		7	7	7	29.2	29.2	29.2	37.252	0	14.064	276040000	19	0.477746	0.106244	-1.67459	-0.470045	Q8WWH5	Q8WWH5	TRUB1	Probable tRNA pseudouridine synthase 1	2043
-0.566101	-1.95323	-7.46259	-1.56507	-1.28737	-1.93281	-1.82475		4	4	4	15.3	15.3	15.3	56.136	0	6.5086	198210000	11	0.411665	0.11547	-1.67481	-0.444212	P48436	P48436	SOX9	Transcription factor SOX-9	1242
-0.0865478	0.154207	-0.156584	1.42569	1.55654	1.78544	1.81425	+	18	18	18	29.9	29.9	29.9	79.493	0	174.59	2241900000	91	4.21176	0.0225196	-1.67512	-0.784407	Q6MZP7;D6REW4	Q6MZP7	LIN54	Protein lin-54 homolog	1743
-0.0134735	0.930759	0.172092	2.07993	1.94335	1.95867	2.17271	+	14	14	14	23.6	23.6	23.6	82.597	0	151.51	2196700000	97	2.95121	0.0262908	-1.67554	-0.744686	Q8N9T8;H0YFD2;F8WFC1;H0YH26	Q8N9T8	KRI1	Protein KRI1 homolog	1957
2.01544	2.42414	1.83923	3.78236	3.78973	3.82708	3.68806	+	32	32	32	50	50	50	89.13	0	323.31	7454200000	229	4.01527	0.0228878	-1.67887	-0.781193	O75152;E9PQ61;E9PBY7;C9J0L0	O75152;E9PQ61;E9PBY7	ZC3H11A	Zinc finger CCCH domain-containing protein 11A	921
-2.73263	-3.66413	-1.8065	-1.24383	-1.53272	-0.708592	-0.70446	+	11	11	11	11	11	11	158.49	0	28.838	274920000	25	1.67094	0.0377941	-1.68702	-0.672044	Q9NZM4;A0A087WWH3;M0QYC3	Q9NZM4;A0A087WWH3	GLTSCR1	Glioma tumor suppressor candidate region gene 1 protein	2495
2.115	2.68628	1.63282	4.04609	3.27602	4.22252	3.79041	+	17	17	17	45	45	45	46.671	0	140.27	5207300000	119	2.30778	0.0303223	-1.68906	-0.717968	Q9GZR2;A0A0C4DG22;A0A0C4DG31	Q9GZR2	REXO4	RNA exonuclease 4	2302
-2.73023	-2.32639	-3.11952	-0.434149	-1.17435	-1.4804	-1.01093	+	11	11	11	8.9	8.9	8.9	184.85	0	20.092	280550000	18	2.48396	0.0279828	-1.70042	-0.732034	Q8TEK3;C9JH95;A0A087X1A7;V9GY76;H7C2S2	Q8TEK3	DOT1L	Histone-lysine N-methyltransferase, H3 lysine-79 specific	2017
0.591169	0.458433	1.29861	2.17409	2.36223	2.83362	2.56914	+	11	11	11	18.1	18.1	18.1	66.389	0	62.79	3158900000	91	2.79406	0.0257427	-1.70203	-0.748137	Q9H0G5;A0A024QZ33;K7ERM9;K7EMD8;J3KT62;K7EK40;J3QLV5;J3QRI6	Q9H0G5;A0A024QZ33;K7ERM9	NSRP1	Nuclear speckle splicing regulatory protein 1	2311
-2.94508	-1.63372	-2.0613	-0.617523	-0.338875	-0.386238	-0.688726	+	7	6	6	22.6	20.4	20.4	40.04	0	13.06	395890000	36	2.40055	0.0283077	-1.70553	-0.7293	A0A087WUK2;O14979	A0A087WUK2;O14979	HNRNPDL	Heterogeneous nuclear ribonucleoprotein D-like	36
-2.31732	-1.6226	-1.84009	-0.373419	-0.37042	-0.231253	0.0923481	+	7	6	6	9.5	8.5	8.5	119.94	0	28.868	408610000	30	3.29008	0.0237232	-1.70599	-0.770178	O15397;F5H2I3;F5H292	O15397	IPO8	Importin-8	859
1.08037	1.24036	0.675215	2.76662	2.70742	2.82315	2.53387	+	17	17	17	37.6	37.6	37.6	56.222	0	144.61	3839100000	92	3.91786	0.0214194	-1.70912	-0.79162	Q9NS91;F8WE49;C9J0Q4;F8WFA6;F8WAZ7;H7C0A5;H7C3I2	Q9NS91;F8WE49	RAD18	E3 ubiquitin-protein ligase RAD18	2432
-2.53831	-1.69652	-2.40441	-0.781622	-0.367819	-0.262798	-0.602224	+	10	10	10	14.3	14.3	14.3	137.46	0	18.579	387720000	26	2.92479	0.0248664	-1.70946	-0.75691	H0YLX2;Q2KHR2;H0YMH6	H0YLX2;Q2KHR2	RFX7	DNA-binding protein RFX7	653
-2.67121	-7.46276	-2.17363	-2.94556	-2.47797	-2.07869	-2.0699		8	8	8	16.4	16.4	16.4	80.759	0	10.634	259240000	12	0.543481	0.0952481	-1.7095	-0.498109	P50747	P50747	HLCS	Biotin--protein ligase	1269
3.64668	3.60127	3.4411	5.24793	5.04849	5.49566	5.29901	+	40	40	1	33.3	33.3	0.5	213.47	0	284.27	19268000000	340	4.50295	0.02	-1.70976	-0.806271	A6NEM2	A6NEM2	HCFC1	Host cell factor 1	234
1.54579	1.34746	0.951494	2.99605	2.89481	3.02503	3.05944	+	36	36	12	28.2	28.2	10.5	219.98	0	177.43	4100800000	165	4.01547	0.021068	-1.71225	-0.795634	P49750;H0YIQ2	P49750;H0YIQ2	YLPM1	YLP motif-containing protein 1	1256
-7.08223	-6.84414	-7.63927	-5.30491	-5.06945	-3.85311	-7.66233		2	2	2	2.4	2.4	2.4	105.08	0.0016863	2.65	17397000	2	0.870649	0.0609853	-1.7161	-0.579265	Q8TF20	Q8TF20	ZNF721	Zinc finger protein 721	2019
-2.05481	-8.65493	-2.82513	-2.27424	-3.03125	-2.97942	-2.88695		3	3	3	9.4	9.4	9.4	48.885	0	8.0785	81895000	8	0.42882	0.111744	-1.71866	-0.457632	A0A0A0MTL5;Q13309;D6R9R7	A0A0A0MTL5;Q13309;D6R9R7	SKP2	S-phase kinase-associated protein 2	164
0.885912	0.0894032	1.12425	1.71348	2.49088	2.84786	2.65764	+	8	8	8	38.2	38.2	38.2	26.224	0	25.544	2545500000	55	2.14717	0.0301216	-1.72761	-0.721628	B5MDF5;P62826;J3KQE5;F5H018;H0YFC6;B4DV51;A0A087X0W0	B5MDF5;P62826;J3KQE5;F5H018;H0YFC6	RAN	GTP-binding nuclear protein Ran	297
-3.70552	-3.40978	-6.73183	-3.25659	-2.79028	-2.74453	-2.74643		3	3	3	9.6	9.6	9.6	55.964	0	6.7591	80419000	11	0.948916	0.056358	-1.73125	-0.596933	O75449;B7ZBC8;B7ZBC9	O75449;B7ZBC8	KATNA1	Katanin p60 ATPase-containing subunit A1	936
-2.37897	-2.40871	-2.0298	-1.11787	-0.158573	-0.696026	-0.178509	+	3	3	3	9.5	9.5	9.5	44.361	0	13.918	370930000	13	2.72471	0.0247483	-1.73475	-0.757377	O75486;B4E1H0	O75486;B4E1H0	SUPT3H	Transcription initiation protein SPT3 homolog	940
0.204227	0.315119	-0.396357	1.10894	1.81257	1.95196	2.23533	+	12	12	11	63.3	63.3	60.6	36.101	0	91.439	1582900000	88	2.43507	0.0264356	-1.7362	-0.742488	P35453	P35453	HOXD13	Homeobox protein Hox-D13	1187
0.0026741	0.743921	-0.242954	2.02438	1.92258	2.00558	1.6676	+	10	10	7	32.7	32.7	25.6	49.451	0	42.035	2226100000	74	2.89584	0.0239528	-1.73715	-0.766435	Q9BXS6;H0YKA7	Q9BXS6	NUSAP1	Nucleolar and spindle-associated protein 1	2283
-7.00218	-0.63887	-6.76904	-1.56723	-2.15548	-2.38892	-6.13892		4	4	2	17.1	17.1	10.1	45.993	0	9.0084	116270000	9	0.345175	0.127231	-1.74073	-0.421119	Q12947	Q12947	FOXF2	Forkhead box protein F2	1460
-6.42494	-1.31257	-1.70371	-1.36747	-1.43884	-1.27563	-1.53688		9	9	9	20.4	20.4	20.4	76.12	0	38.852	317270000	26	0.582994	0.0862894	-1.74237	-0.516098	Q7Z417	Q7Z417	NUFIP2	Nuclear fragile X mental retardation-interacting protein 2	1826
-6.22835	-6.93061	-6.95204	-8.50609	-4.21466	-3.72903	-3.38298		4	4	4	4.1	4.1	4.1	142.69	0	6.1189	46668000	5	0.559132	0.0897545	-1.74547	-0.509224	Q9H2G2	Q9H2G2	SLK	STE20-like serine/threonine-protein kinase	2326
-2.16892	-1.60719	-7.16635	-1.88252	-1.81911	-1.89136	-2.01352		4	4	4	18.6	18.6	18.6	44.314	0	5.0282	158070000	10	0.536198	0.0933838	-1.74586	-0.501819	Q8NEZ2;H0YBN0;E5RG91	Q8NEZ2;H0YBN0	VPS37A	Vacuolar protein sorting-associated protein 37A	1982
-1.569	-2.22625	-2.83205	-0.550957	-0.823303	-0.548084	0.0708923	+	15	15	15	9.8	9.8	9.8	308.77	0	19.074	292830000	42	2.23894	0.0281217	-1.74624	-0.734177	E7EPN9;Q9Y520;H7C5N8;A0A0A0MS30	E7EPN9;Q9Y520	PRRC2C	Protein PRRC2C	434
6.74015	6.41251	6.31832	8.07764	8.06704	8.40337	8.40339	+	158	158	158	55.9	55.9	55.9	358.62	0	323.31	143670000000	1409	4.00913	0.019875	-1.74754	-0.810672	A0A087WV66;P46013	A0A087WV66;P46013	MKI67	Antigen KI-67	44
-6.56921	-7.16701	-7.6464	-5.45517	-5.95316	-5.11575	-4.9921	+	2	2	2	2.8	2.8	2.8	160.88	0	8.4056	14969000	7	2.31159	0.0272599	-1.74849	-0.73957	Q10570	Q10570	CPSF1	Cleavage and polyadenylation specificity factor subunit 1	1443
0.68169	1.12946	0.750204	2.62322	2.65609	2.61639	2.52068	+	26	26	26	38.5	38.5	38.5	96.819	0	185.54	3344200000	167	4.53663	0.0178065	-1.75031	-0.825035	Q9UBB9;F6SQZ1;F6XM96;F6UKU9;H0Y4U8;F6UQ07	Q9UBB9	TFIP11	Tuftelin-interacting protein 11	2523
-6.22023	-6.22766	-6.79254	-3.5682	-7.6496	-3.74464	-3.67188		6	1	1	42.8	9.2	9.2	24.839	0	4.6762	34840000	4	0.697581	0.0704133	-1.75489	-0.549941	Q8WUT1;F8WEE2	Q8WUT1;F8WEE2	POLDIP3	POLDIP3 protein	2036
0.858479	0.355766	0.283241	1.9933	1.94901	2.42796	2.65897	+	42	31	24	30.8	25.1	19.5	226.59	0	124.95	2238700000	135	3.01804	0.0229126	-1.75815	-0.780132	Q12873;H7C3H7;H7C2H0;K7EPV1	Q12873	CHD3	Chromodomain-helicase-DNA-binding protein 3	1452
-3.03297	-7.10537	-2.23381	-2.42864	-1.82619	-2.7674	-2.43792		4	4	4	19.4	19.4	19.4	27.571	0	22.973	150860000	11	0.640614	0.0771467	-1.75901	-0.535765	H0Y9X1;Q96EY4;D6RA57;D6RE67;D6RC31	H0Y9X1;Q96EY4;D6RA57;D6RE67;D6RC31	TMA16	Translation machinery-associated protein 16 (Fragment)	626
-0.935076	-1.06482	-0.981674	0.574566	1.02188	0.534687	0.977119	+	14	14	14	21.8	21.8	21.8	90.131	0	34.774	1003700000	49	4.03375	0.0183467	-1.77092	-0.821427	A0A0A0MRP0;Q8IWC1	A0A0A0MRP0;Q8IWC1	MAP7D3	MAP7 domain-containing protein 3 (Fragment)	136
-1.71259	-2.5277	-5.71233	-1.74197	-1.46235	-1.61673	-1.34417		6	6	6	37.7	37.7	37.7	32.179	0	10.923	178170000	18	0.841592	0.0587716	-1.77623	-0.586959	P57052	P57052	RBM11	Splicing regulator RBM11	1323
-7.46122	-5.97801	-7.52784	-5.03585	-4.83559	-4.81452	-6.16467	+	2	2	2	5.3	5.3	5.3	63.463	0.0028079	2.1347	19000000	4	1.58215	0.0339265	-1.77636	-0.691499	Q9HCL3	Q9HCL3	ZFP14	Zinc finger protein 14 homolog	2401
-6.20767	-6.9688	-5.85578	-4.75555	-4.45134	-4.88435	-4.16597	+	2	2	2	5.2	5.2	5.2	81.964	0	5.9762	23703000	7	2.50459	0.024	-1.77978	-0.762456	Q96T17	Q96T17	MAP7D2	MAP7 domain-containing protein 2	2213
0.144161	-0.0415344	-0.0243244	1.80021	1.65402	1.87138	1.8995	+	23	23	23	26.9	26.9	26.9	137.22	0	289.9	1744000000	109	5.42287	0.016	-1.78018	-0.855159	Q8N655	Q8N655	C10orf12	Uncharacterized protein C10orf12	1944
0.908291	0.809168	0.879326	2.65326	2.66861	2.82407	2.44049	+	41	27	2	37.7	26.2	2.1	124.33	0	289.41	3717600000	161	5.06758	0.0164886	-1.78101	-0.849547	B7ZLQ5;P28370	B7ZLQ5;P28370	SMARCA1	Probable global transcription activator SNF2L1	308
-3.11428	-2.25044	-1.93051	-0.707453	-1.08165	-0.814331	0.00614357	+	15	15	15	19.8	19.8	19.8	145.17	0	42.658	373780000	45	2.15959	0.0265841	-1.78242	-0.741524	A0A087X2D8;O60271;H0YBE9;E9PFH7;A0A087WYG2;Q9UPT6;D6RHI8	A0A087X2D8;O60271	SPAG9	C-Jun-amino-terminal kinase-interacting protein 4	104
-0.526579	0.359915	-0.679359	1.43076	1.99226	1.33723	1.24396	+	3	3	2	8.2	8.2	5.7	48.607	0	40.44	1666400000	43	2.49711	0.0240562	-1.78306	-0.763226	P56270;I3L2Z5;A0A087WWR2;I3L411;H3BPU3;H3BQS2;H3BQI4	P56270;I3L2Z5;A0A087WWR2	MAZ	Myc-associated zinc finger protein	1322
1.32412	1.86624	1.76454	3.32605	3.40476	3.49835	3.53193	+	17	17	17	41.7	41.7	41.7	61.124	0	299.57	6350700000	142	4.1399	0.017388	-1.78864	-0.83203	Q9NXV6;J3KNE1;D6RGD2	Q9NXV6	CDKN2AIP	CDKN2A-interacting protein	2477
0.279236	0.81893	0.463678	2.3411	2.50492	2.02907	2.37606	+	8	8	8	29.4	29.4	29.4	41.45	0	42	2474100000	40	3.77699	0.0182032	-1.79217	-0.822712	O75683	O75683	SURF6	Surfeit locus protein 6	951
0.21777	0.548258	0.256435	1.96374	2.37118	2.12686	2.0857	+	11	11	11	27.6	27.6	27.6	86.244	0	189.59	2037300000	72	4.39041	0.0166499	-1.79605	-0.841811	Q9Y462	Q9Y462	ZNF711	Zinc finger protein 711	2663
2.55627	2.37669	1.90591	3.93643	4.22267	4.1504	4.01052	+	26	26	26	24.6	24.6	24.6	123.9	0	115.03	8093600000	152	3.77265	0.0179027	-1.80039	-0.826031	O14776;G3V220;Q5VWI1	O14776;G3V220	TCERG1	Transcription elongation regulator 1	838
3.35116	2.96389	2.68438	4.48433	4.91898	5.03546	4.77414	+	20	20	1	32.1	32.1	1.4	87.229	0	323.31	13924000000	192	3.40941	0.0194121	-1.80341	-0.814392	A0A024RAC6	A0A024RAC6	TCEB3	Transcription elongation factor B (SIII), polypeptide 3 (110kDa, elongin A), isoform CRA_a	2
0.04986	0.348432	-0.347345	1.81726	1.82103	1.89692	1.74683	+	17	15	14	32.6	29.2	28.1	75.022	0	186.8	2123800000	100	3.86043	0.0174891	-1.80353	-0.830176	O94776	O94776	MTA2	Metastasis-associated protein MTA2	965
-1.77884	-1.45194	-1.52055	0.0834236	0	0.470661	0.326748	+	8	8	8	36.1	36.1	36.1	31.35	0	17.514	816450000	31	4.11199	0.0169751	-1.80399	-0.837885	P47756;B1AK87;B1AK85;B1AK88	P47756;B1AK87;B1AK85;B1AK88	CAPZB	F-actin-capping protein subunit beta	1239
-3.48437	-2.55989	-3.39981	-2.16538	-1.27778	-0.918341	-0.975401	+	8	7	7	11.7	10.1	10.1	115	0	12.681	188730000	19	2.11669	0.0258041	-1.8138	-0.74924	Q9NRE2	Q9NRE2	TSHZ2	Teashirt homolog 2	2422
-1.22605	-1.49248	-2.68342	0.0012455	0.547817	-0.0406017	-0.442184	+	10	10	10	13.5	13.5	13.5	131.51	0	38.844	461750000	35	2.02035	0.0265536	-1.81722	-0.743111	Q8N1G1;A0A087WWN3;K7ESH4;A0A087WY50;Q8IX06	Q8N1G1	REXO1	RNA exonuclease 1 homolog	1922
-3.89689	-3.34678	-3.28264	-1.64805	-1.65331	-1.52556	-1.90036	+	5	5	5	41.3	41.3	41.3	18.82	0	30.899	193980000	23	3.71036	0.0172452	-1.82695	-0.835083	Q9UFW8;C9JUJ0	Q9UFW8;C9JUJ0	CGGBP1	CGG triplet repeat-binding protein 1	2540
1.96247	2.21857	1.94801	3.98762	4.03466	4.06475	3.41714	+	19	19	12	41.5	41.5	28.9	54.83	0	98.044	6683900000	167	3.62534	0.0171978	-1.83303	-0.834614	A0A087WXF0;P51608;A0A087X1U4;A0A087WVW7;A0A0D9SFX7	A0A087WXF0;P51608;A0A087X1U4	MECP2	Methyl-CpG-binding protein 2	63
-6.80749	-2.45363	-2.31257	-2.83724	-1.81093	-2.01907	-1.42746		8	4	2	28.9	15.8	7.4	32.866	0	23.721	163780000	12	0.672856	0.0679433	-1.83422	-0.558599	P12236	P12236	SLC25A6	ADP/ATP translocase 3	1070
-0.921629	-0.270407	-0.845154	1.04184	1.14293	1.15016	1.313	+	14	14	14	20.6	20.6	20.6	97.55	0	62.965	1389900000	69	3.76483	0.0166966	-1.84104	-0.84285	P29590;H3BT57;H3BT29;H3BVD2;H3BUJ5	P29590;H3BT57	PML	Protein PML	1160
-1.49143	-0.0295258	-0.992451	1.10635	1.1416	1.11392	0.67614	+	12	12	12	45.2	45.2	45.2	33.969	0	53.469	1187400000	48	2.32308	0.0234024	-1.84731	-0.775401	P23193;E5RIS7;E5RJ93;B7Z4S1;E5RK46;E5RFI1;Q5JRI7;A0A0A0MT58;Q15560	P23193	TCEA1	Transcription elongation factor A protein 1	1132
0.166491	0.30706	0.95458	1.97952	2.36166	2.63673	2.31576	+	14	14	14	35.8	35.8	35.8	51.4	0	80.451	2381200000	69	3.08174	0.0187335	-1.84737	-0.818083	Q15054;E9PRK3;E9PM91;E9PNC0;H0YEX7	Q15054	POLD3	DNA polymerase delta subunit 3	1562
-6.34047	-3.78409	-3.10829	-2.7232	-2.79778	-2.20365	-2.51236	+	2	2	2	18.3	18.3	18.3	19.155	0	10.686	124990000	15	1.10653	0.043122	-1.8517	-0.652369	A0A087WYT3;Q15185	A0A087WYT3;Q15185	PTGES3	Prostaglandin E synthase 3	82
-1.31244	-2.12924	-7.07123	-1.87012	-1.91926	-1.77325	-1.02673		5	5	5	13	13	13	71.648	0	10.054	180300000	14	0.556327	0.0810596	-1.85697	-0.526749	Q9ULX6;M0R1Y5;M0QYT7;V9GZ50;M0R010	Q9ULX6	AKAP8L	A-kinase anchor protein 8-like	2601
-3.03764	-8.03682	-8.16486	-2.91733	-3.41553	-8.34473	-3.51103		20	1	1	32.8	3.1	3.1	89.908	0	6.2897	59701000	11	0.389861	0.110955	-1.86595	-0.459091	Q14241	Q14241	TCEB3	Transcription elongation factor B polypeptide 3	1519
2.56678	2.34958	2.30379	4.072	4.03194	4.33195	4.66913	+	29	29	29	20	20	20	201.56	0	308.19	9538500000	221	3.77148	0.015954	-1.86954	-0.855011	Q7Z6E9;H3BSK8;H3BUN0;I3L3Y2;A0A087WY32	Q7Z6E9	RBBP6	E3 ubiquitin-protein ligase RBBP6	1832
-4.55748	-7.07569	-2.75206	-3.34249	-3.02335	-2.00011	-3.32859		5	5	5	19.9	19.9	19.9	51.466	0	118.88	108620000	16	0.813175	0.0552236	-1.87144	-0.601011	O95232;J3KPP4;D6RDI2;C9JL41;H7C5U7;E7EN55	O95232;J3KPP4;D6RDI2	LUC7L3	Luc7-like protein 3	980
1.08699	1.00714	1.33491	2.84762	2.70646	3.14462	3.41212	+	21	21	20	21	21	20.4	164.2	0	229.73	3600900000	136	3.60628	0.0160462	-1.88469	-0.855257	Q9UKJ3;K7EKU0;Q7Z570	Q9UKJ3	GPATCH8	G patch domain-containing protein 8	2580
-6.37648	-3.63145	-6.59883	-4.12965	-3.43741	-3.46836	-3.54699	+	5	5	5	9.6	9.6	9.6	95.575	0	16.317	43422000	8	1.15693	0.0386667	-1.88999	-0.669893	Q5VSL9	Q5VSL9	STRIP1	Striatin-interacting protein 1	1701
-6.70143	-6.9349	-8.52805	-9.52671	-4.24147	-4.17803	-4.04406		4	4	4	9	9	9	74.47	0	9.5162	27736000	5	0.513481	0.086047	-1.89056	-0.516434	H7C1W4;Q93075;H7BZJ2	H7C1W4;Q93075	Putative	Uncharacterized protein (Fragment) OS=Homo sapiens PE=4 SV=1;sp|Q93075|TATD2	691
4.94725	4.52031	4.8028	6.46511	6.89433	6.66436	6.58253	+	21	9	9	55.5	25.6	25.6	50.67	0	292.01	61451000000	188	4.25732	0.0141212	-1.89479	-0.881285	P42167;G5E972;H0YJH7	P42167;G5E972	TMPO	Lamina-associated polypeptide 2, isoforms beta/gamma	1219
-3.26289	-7.11996	-1.35974	-2.46233	-2.40734	-1.43915	-1.76286		4	4	4	37.4	37.4	37.4	16.21	0	7.5146	152190000	9	0.606734	0.0703158	-1.89628	-0.549939	C9J2P0;H7C061;B7Z306;P51965;A0A087X283;R4GND1;Q96LR5;Q969T4;R4GN77;C9J180	C9J2P0;H7C061;B7Z306;P51965;A0A087X283;R4GND1;Q96LR5;Q969T4	UBE2E1	Ubiquitin-conjugating enzyme E2 E1 (Fragment)	298
-3.00379	-3.24935	-7.00168	-2.82181	-2.12813	-2.39184	-2.74137		13	2	2	40	5.8	5.8	37.512	0	6.4299	107610000	6	0.839198	0.0524769	-1.89749	-0.612305	P62136;E9PMD7;F5H1L6;F5H037	P62136;E9PMD7	PPP1CA	Serine/threonine-protein phosphatase PP1-alpha catalytic subunit	1342
-1.18625	-1.50417	-2.07124	0.300911	0.370575	0.337524	0.262241	+	5	5	5	27	27	27	20.51	0	14.932	944670000	22	3.48512	0.0159056	-1.90503	-0.858778	E7EQV9;E7ENU7;P61313;E7EX53;E7ERA2	E7EQV9;E7ENU7;P61313	RPL15	Ribosomal protein L15 (Fragment)	427
-7.12309	-7.12677	-7.4445	-6.20709	-4.95688	-5.09755	-5.04022	+	2	2	2	6.4	6.4	6.4	73.058	0	3.7714	16681000	3	2.49086	0.0198553	-1.90602	-0.807432	P17027;H3BMC6	P17027;H3BMC6	ZNF23	Zinc finger protein 23	1095
-4.8671	-3.58996	-4.52319	-1.88342	-2.42939	-2.87713	-2.45964	+	4	4	3	22.2	22.2	17.9	18.762	0	17.621	125850000	15	2.30563	0.0207392	-1.91435	-0.797632	O60493	O60493	SNX3	Sorting nexin-3	900
-3.10525	-6.00539	-3.12814	-1.87997	-2.16583	-2.29435	-2.30865	+	7	5	5	12.6	9	9	80.559	0	10.708	140360000	14	1.18606	0.0359771	-1.91739	-0.681333	Q14588;K7ELL2	Q14588	ZNF234	Zinc finger protein 234	1530
-6.58557	-2.27247	-2.93834	-1.80089	-2.02688	-2.16242	-2.05817		3	3	3	9	9	9	46.701	0	28.58	108860000	14	0.827831	0.0520704	-1.92003	-0.614368	Q96M27	Q96M27	PRRC1	Protein PRRC1	2179
-5.87597	-1.45098	-0.348492	-1.50357	-1.32841	0.230354	0.0481911		13	2	0	43.1	7.2	0	49.83	0	112.8	612500000	22	0.585528	0.0716754	-1.92012	-0.546903	P68371;M0R2D3;M0QY85;M0QZL7;M0R278;M0R0X0;M0QY37;M0QX14;M0R042;M0QYM7;M0R2T4;A0A075B724	P68371	TUBB4B	Tubulin beta-4B chain	1372
2.27309	2.91501	2.41177	4.45973	4.17819	4.70645	4.48275	+	12	12	11	49.4	49.4	41.8	18.311	0	136.3	14885000000	137	3.61043	0.0144167	-1.92349	-0.871372	Q5T7C4;P09429;B2RPK0	Q5T7C4;P09429	HMGB1	High mobility group protein B1	1049
2.14571	1.9612	2.20751	3.84163	3.8751	4.18812	4.24137	+	50	49	49	45.5	44.9	44.9	211.77	0	245.13	8111700000	305	4.4847	0.012785	-1.93175	-0.903782	Q9UGU0;I3L1M7;A9JX13	Q9UGU0	TCF20	Transcription factor 20	2543
2.78871	2.55743	2.65717	4.30587	4.42381	4.99384	4.6902	+	21	21	19	47.9	47.9	44.4	65.26	0	219.13	14373000000	199	3.81184	0.0140426	-1.93566	-0.884082	Q8WXI9	Q8WXI9	GATAD2B	Transcriptional repressor p66-beta	2051
-0.715178	-0.650967	-1.00596	0.845598	1.18497	1.39064	1.18222	+	18	18	18	17.9	17.9	17.9	162.21	0	88.643	1385700000	80	4.14935	0.013	-1.94156	-0.898122	Q9ULD9;A0A0C4DGB8;B3KPE6;A2RRB2	Q9ULD9	ZNF608	Zinc finger protein 608	2589
-5.49126	-6.16538	-7.01845	-4.44559	-4.11315	-4.35977	-4.20477	+	3	3	3	16.9	16.9	16.9	28.232	0	99.797	31123000	9	2.42883	0.0190632	-1.94421	-0.816841	O00287	O00287	RFXAP	Regulatory factor X-associated protein	819
1.53577	1.53635	0.471781	3.09409	3.10549	3.07831	3.29192	+	10	10	10	21.3	21.3	21.3	70.52	0	111.61	4198800000	74	2.88424	0.0163875	-1.96116	-0.851684	Q9BRD0	Q9BRD0	BUD13	BUD13 homolog	2248
-2.20672	-2.46554	-1.71363	0.0708752	-0.480442	0.0571384	-0.315823	+	5	5	5	27.8	27.8	27.8	28.107	0	78.078	685570000	28	3.2999	0.0144597	-1.96157	-0.873328	Q9Y5N6;H3BT22;H3BTQ7;H3BMA4	Q9Y5N6;H3BT22;H3BTQ7	ORC6	Origin recognition complex subunit 6	2679
-1.52925	-1.83584	-0.321966	-0.031374	0.51128	1.05659	1.41728	+	10	10	10	51	51	51	26.688	0	38.238	1062800000	47	1.83229	0.0233462	-1.96746	-0.77499	P23396;E9PL09;E9PPU1;H0YEU2;F2Z2S8;H0YCJ7;E9PSF4;H0YF32;E9PQ96;E9PJH4;E9PK82;E9PQX2;H0YES8	P23396;E9PL09;E9PPU1;H0YEU2;F2Z2S8;H0YCJ7	RPS3	40S ribosomal protein S3	1134
-2.49194	-3.262	-7.11621	-2.93395	-2.42647	-2.07535	-1.83781		5	2	1	12.3	4	1.9	56.029	0.00044092	3.1174	129460000	8	0.770288	0.0526646	-1.97165	-0.610507	J3KR51;Q6ZN06;E7ENB8;M0QZA4;E7EUL5;M0QXU3;E7EU70;A0A087WSW4;A0A087WXT7;P0CJ79;Q7L2R6;Q86XN6;J3KR62;Q0VGE8	J3KR51;Q6ZN06;E7ENB8;M0QZA4;E7EUL5;M0QXU3;E7EU70;A0A087WSW4;A0A087WXT7;P0CJ79;Q7L2R6;Q86XN6	ZNF525	HCG1787564	727
-1.50121	-1.84108	-0.671156	0.445101	0.612612	0.585653	0.923496	+	11	11	10	25.6	25.6	23.7	75.372	0	156.59	863080000	55	2.82879	0.0160928	-1.97953	-0.855366	D3YTK1;Q9C0K0	D3YTK1;Q9C0K0	BCL11B	B-cell lymphoma/leukemia 11B	383
-3.48587	-3.86412	-6.99193	-3.03868	-2.40729	-2.91799	-2.82771	+	5	4	4	32.5	26.2	26.2	22.225	0	15.948	98985000	10	1.04761	0.0371386	-1.98272	-0.673567	P45973;F8VNY3	P45973;F8VNY3	CBX5	Chromobox protein homolog 5	1227
-0.0243874	-0.843876	-1.8892	0.514448	1.4436	1.2367	1.08256	+	7	5	5	20.6	18.2	18.2	61.829	0	81.401	1185600000	35	1.9446	0.0214726	-1.98848	-0.792441	Q92804;A0A075B7D9;A0A075B7F4;A0A075B7F2	Q92804;A0A075B7D9	TAF15	TATA-binding protein-associated factor 2N	2084
-1.06324	-6.52297	-1.4302	-1.35346	-1.11389	-0.663281	-0.91787		3	3	3	36.3	36.3	36.3	15.512	0	71.167	231140000	25	0.625212	0.0634694	-1.99334	-0.572094	K7EQH1;A0A087WVF1;Q5BIX2;Q96B23	K7EQH1;A0A087WVF1;Q5BIX2;Q96B23	C18orf25	Uncharacterized protein C18orf25 (Fragment)	48
2.1658	1.72025	1.56307	3.89618	3.51307	3.85282	3.99613	+	26	26	18	25	25	21.1	152.22	0	66.814	7055200000	160	3.81301	0.0129968	-1.99817	-0.910136	O60885;M0QZD9;M0R0H4;M0QYW0	O60885;M0QZD9	BRD4	Bromodomain-containing protein 4	914
2.69933	2.50163	2.3197	4.24138	4.33332	4.86224	4.61123	+	59	59	58	52	52	51.5	203.35	0	323.31	11498000000	410	3.87838	0.0131169	-2.00515	-0.91555	Q7Z5J4;A8MXE8;J3QR08	Q7Z5J4	RAI1	Retinoic acid-induced protein 1	1829
-5.997	-6.67258	-3.83843	-3.70524	-3.31544	-3.48247	-3.47731	+	3	3	3	6.1	6.1	6.1	86.173	0.00044307	3.2063	47021000	7	1.41167	0.0277632	-2.00756	-0.737717	Q99676	Q99676	ZNF184	Zinc finger protein 184	2230
-1.06346	-1.1551	-7.7182	-1.48312	-1.57484	-0.823437	-1.3125		5	4	4	56.4	46.4	46.4	14.563	0	16.357	396250000	16	0.485532	0.0828549	-2.01378	-0.522532	Q96CP2;I3L1Y9;I3L4I0;I3L0R3;I3L231	Q96CP2;I3L1Y9	FLYWCH2	FLYWCH family member 2	2123
-8.23264	-2.69865	-2.01649	-2.75677	-2.62467	-2.25103	-1.5743		8	8	8	6.2	6.2	6.2	226.53	0	10.269	111100000	8	0.547701	0.0715249	-2.01424	-0.547892	P35579;B1AH99;Q5BKV1	P35579	MYH9	Myosin-9	1189
-5.89247	-6.89187	-6.54104	-3.6383	-3.11813	-3.43097	-7.52039		2	2	2	14	14	14	24.691	0	5.387	80487000	5	0.77434	0.0506278	-2.01484	-0.619795	O43482;H0YKL4	O43482;H0YKL4	OIP5	Protein Mis18-beta	878
-2.67206	-3.49078	-3.37857	-1.09345	-1.20759	-0.94243	-1.4164	+	6	6	6	23.9	23.9	23.9	40.842	0	75.594	242270000	29	3.36582	0.0130708	-2.0155	-0.897852	Q9Y2P8;Q5VYW8;Q5VZU3;A0A087X1L9;Q5VZU2	Q9Y2P8;Q5VYW8	RCL1	RNA 3-terminal phosphate cyclase-like protein	2638
0.769907	1.1068	0.775869	2.60878	2.62378	3.17085	3.22948	+	35	35	35	25.9	25.9	25.9	228.86	0	126.39	3252800000	179	3.58854	0.0129904	-2.02403	-0.91148	P48634	P48634	PRRC2A	Protein PRRC2A	1244
-0.0303288	-0.367531	-0.958141	1.88458	1.68515	1.54673	1.19281	+	7	7	7	20.9	20.9	20.9	31.484	0	14.033	1874700000	37	3.07227	0.0136758	-2.02932	-0.888126	Q9Y3B9	Q9Y3B9	RRP15	RRP15-like protein	2653
-6.82577	-6.49793	-6.78168	-3.61837	-3.87143	-7.4147	-3.77312	+	2	2	1	3.3	3.3	1.6	62.233	0	3.7348	42664000	4	0.918293	0.0415802	-2.03239	-0.658175	E7ENV7;Q8IYJ1;Q86YQ8;Q9HCH3;A0A087WX62	E7ENV7;Q8IYJ1;Q86YQ8;Q9HCH3;A0A087WX62	CPNE8	Copine-8	428
-7.31027	-5.67234	-7.05479	-3.04938	-5.26132	-5.08521	-5.16549	+	3	3	3	5.9	5.9	5.9	95.757	0	3.8468	27242000	5	1.36072	0.0273143	-2.03878	-0.738839	G3V3E1;G3V5H7;P84550	G3V3E1;G3V5H7;P84550	SKOR1	SKI family transcriptional corepressor 1	600
0.286005	0.678331	1.30895	2.48801	2.80665	3.04954	2.88115	+	11	11	11	33.8	33.8	33.8	44.965	0	241.26	3970600000	90	3.08717	0.0131902	-2.04857	-0.896328	Q8NC51	Q8NC51	SERBP1	Plasminogen activator inhibitor 1 RNA-binding protein	1964
0.184984	0.486858	0.520441	2.34034	2.49669	2.57402	2.37826	+	19	19	16	29.2	29.2	25.9	90.725	0	230.76	2861200000	110	5.09447	0.0106331	-2.0499	-0.971699	P11387;H0YAR3	P11387	TOP1	DNA topoisomerase 1	1066
-0.652477	0.0738201	0.184303	1.79316	2.13636	1.94617	1.82205	+	14	14	14	34.4	34.4	34.4	65.653	0	105.73	1665500000	67	3.46235	0.0133333	-2.05589	-0.918538	Q5BKZ1;A0A0A0MRN4;E2QRN4	Q5BKZ1;A0A0A0MRN4	ZNF326	DBIRD complex subunit ZNF326	1651
-1.06246	-0.982878	-2.02442	0.413532	0.711243	1.04437	0.633781	+	16	16	16	17.8	17.8	17.8	130.32	0	79.105	783100000	44	2.86935	0.0137927	-2.05731	-0.8868	O75132	O75132	ZBED4	Zinc finger BED domain-containing protein 4	918
-0.283428	-0.147711	-0.332367	1.42565	1.78544	2.08886	1.95389	+	13	13	13	26.6	26.6	26.6	75.598	0	45.167	2080400000	60	4.10678	0.0115724	-2.06796	-0.950416	Q68D10	Q68D10	SPTY2D1	Protein SPT2 homolog	1724
0.734598	1.25244	0.565142	2.7837	2.56593	3.36126	2.98758	+	7	7	1	22.8	22.8	7.3	21.865	0	18.476	5267100000	47	3.26654	0.0131596	-2.07389	-0.915837	P10412;P22492;Q02539	P10412	HIST1H1E	Histone H1.4	1060
-7.17152	-3.27615	-3.50115	-2.44063	-2.49294	-2.55011	-2.79034	+	4	4	4	41	41	41	13.334	0	12.145	98535000	9	0.970937	0.0362201	-2.0811	-0.680024	H7C2R6;H7BZW1;P57076;C9JX57;D3DSE6;C9J818;F8VZ95	H7C2R6;H7BZW1;P57076;C9JX57;D3DSE6;C9J818;F8VZ95	C21orf59	UPF0769 protein C21orf59 (Fragment)	682
-3.04538	-2.83696	-6.68469	-1.46141	-2.42902	-2.37144	-2.16359	+	13	8	8	23.6	18.2	18.2	79.541	0	11.78	178750000	16	0.953997	0.0368015	-2.08264	-0.676655	Q15059;A9J571	Q15059	BRD3	Bromodomain-containing protein 3	1564
2.1229	1.90484	1.76966	3.63586	3.89247	4.15855	4.38003	+	9	9	9	32.7	32.7	32.7	29.411	0	148.55	9658400000	82	3.75664	0.0116881	-2.08426	-0.943326	Q9BU76	Q9BU76	MMTAG2	Multiple myeloma tumor-associated protein 2	2261
-1.94455	-1.83323	-2.30212	-0.0883179	-0.493261	0.666237	0.18079	+	12	12	12	21.2	21.2	21.2	92.407	0	40.227	606000000	34	2.9581	0.012825	-2.093	-0.90559	H7BXH2;E9PKF6;Q5H9R7;H0YEN2;E9PQP7;E9PK08;E9PNN8;H0YDW1	H7BXH2;E9PKF6;Q5H9R7;H0YEN2;E9PQP7	PPP6R3	Serine/threonine-protein phosphatase 6 regulatory subunit 3	493
-6.83056	-2.79267	-1.57347	-1.59605	-1.91865	-1.35606	-1.67469	+	4	4	4	14.9	14.9	14.9	34.643	0	8.8836	196810000	13	0.750678	0.0480655	-2.09587	-0.628218	D6RAD4;P50613;D6REC6;D6R9G1;D6RFL0;D6RGG9;D6RI01;D6R9Z2;D6RF14;D6RIG9;A0A0D9SFW9;Q9C098	D6RAD4;P50613;D6REC6;D6R9G1	CDK7	Cyclin-dependent kinase 7	389
-2.09727	-3.02852	-3.0343	-0.595663	-0.377762	-1.03759	-0.473789	+	4	4	4	25.7	25.7	25.7	24.591	0	116.08	420220000	20	2.95564	0.0127925	-2.09883	-0.907621	A0A0C4DG62;F8WCT1;Q66PJ3;F5GYV5;H7BZV4;F8WEP2;A0A0C4DH18;F5H7X4	A0A0C4DG62;F8WCT1;Q66PJ3;F5GYV5;H7BZV4;F8WEP2;A0A0C4DH18;F5H7X4	ARL6IP4	ADP-ribosylation factor-like protein 6-interacting protein 4	191
-1.3682	-1.75335	-1.59582	0.260109	0.350313	0.747116	0.755894	+	14	14	14	35.9	35.9	35.9	86.636	0	100.86	782140000	65	4.08872	0.0108754	-2.10081	-0.963595	P27540;A6NGV6;D6RDB3	P27540;A6NGV6	ARNT	Aryl hydrocarbon receptor nuclear translocator	1150
-1.50968	-1.72602	-1.69299	0.270872	0.445818	0.612885	0.515154	+	14	14	13	27.2	27.2	24.8	77.422	0	74.513	574710000	46	5.30045	0.00973846	-2.10408	-1.00089	Q13586;G0XQ39;E9PNJ4;H0YDB2;E9PIQ8;E9PRE4;E9PR07;E9PJ19;E9PMB4;E9PRZ7;E9PR09;E9PN27	Q13586;G0XQ39;E9PNJ4;H0YDB2	STIM1	Stromal interaction molecule 1	1492
0.731255	0.990112	0.35148	2.77588	2.9566	2.69299	2.77648	+	18	18	18	33.8	33.8	33.8	76.644	0	172.17	3946500000	115	4.23841	0.0107101	-2.10954	-0.972793	Q9NYZ3	Q9NYZ3	GTSE1	G2 and S phase-expressed protein 1	2491
-2.37774	-1.52326	-2.26807	0.05937	-0.214727	0.230528	0.142866	+	15	15	15	17.4	17.4	17.4	154.29	0	40.425	655520000	40	3.40249	0.0122703	-2.11087	-0.937399	Q14207;H0YET3	Q14207	NPAT	Protein NPAT	1518
-1.12295	-1.37643	-0.721134	1.08135	1.09787	0.902481	1.07037	+	10	10	10	49.1	49.1	49.1	32.251	0	129.21	1294400000	57	4.24134	0.0107883	-2.11152	-0.973743	O43396;K7ER96;K7EML9;K7EPB7;K7EME7;K7EKG2	O43396;K7ER96;K7EML9	TXNL1	Thioredoxin-like protein 1	875
3.49095	2.99154	2.72156	4.97982	4.77841	5.56702	5.39751	+	38	38	38	21.3	21.3	21.3	299.61	0	323.31	17538000000	331	3.14275	0.0129435	-2.11267	-0.924007	Q9UQ35;I3L4D8;I3L182;I3L1I8;I3L1C0;A0A087X1W1;I3L0N7;I3L3Q8	Q9UQ35	SRRM2	Serine/arginine repetitive matrix protein 2	2617
0.0452461	-0.0149136	-0.247404	1.83388	1.9476	1.9572	2.42727	+	14	14	14	32.8	32.8	32.8	57.258	0	182.5	1959800000	97	4.19128	0.0107491	-2.11384	-0.972915	Q96RE7;K7ELC5;K7ENW4	Q96RE7	NACC1	Nucleus accumbens-associated protein 1	2200
-7.41405	-6.17043	-3.72828	-3.73349	-3.55528	-3.84591	-3.49259	+	4	4	4	19.5	19.5	19.5	45.78	0	12.121	56740000	7	1.16775	0.0289068	-2.1141	-0.726292	J3KMZ8;Q92785;E9PN04	J3KMZ8;Q92785	DPF2	Zinc finger protein ubi-d4	712
-0.964426	-1.65382	-1.46336	0.643494	0.871092	0.92297	0.585743	+	7	7	7	27.3	27.3	27.3	43.818	0	32.545	1001600000	22	3.9055	0.0108369	-2.11636	-0.962828	Q9BUL5;A0A087WVQ2;I3L4Q4;I3L1N0;I3L0Y2;I3L410;I3L0X3;I3L2W6	Q9BUL5;A0A087WVQ2;I3L4Q4;I3L1N0	PHF23	PHD finger protein 23	2266
-2.49679	-1.87711	-6.85719	-1.10422	-1.95727	-1.62523	-1.81921	+	8	7	7	20.7	19.5	19.5	61.963	0	13.821	203550000	13	0.764043	0.0467446	-2.11722	-0.635884	Q14195;H0YBT4	Q14195	DPYSL3	Dihydropyrimidinase-related protein 3	1516
-2.42334	-2.58458	-7.95847	-2.37843	-1.75983	-2.22659	-2.43724		3	3	3	3.7	3.7	3.7	119.66	0	4.0084	116070000	7	0.648147	0.0553674	-2.12161	-0.6006	Q9BQF6;J3QT09	Q9BQF6;J3QT09	SENP7	Sentrin-specific protease 7	2244
-1.05588	-0.300125	-0.246584	1.41247	1.23031	1.61692	2.09351	+	5	4	3	36.6	27.9	21.3	20.811	0	111.7	1856300000	46	2.99229	0.0133775	-2.1225	-0.91875	Q13185;C9JMM0;B8ZZ43;S4R2Y4	Q13185	CBX3	Chromobox protein homolog 3	1474
-2.44757	-2.43716	-2.22648	-0.61265	0.0412769	-0.20966	-0.198458	+	2	2	2	39.4	39.4	39.4	8.2033	0	95.272	518800000	20	4.21941	0.0110299	-2.12553	-0.978899	G3V279;P84090	G3V279;P84090	ERH	Enhancer of rudimentary homolog	596
0.293524	-0.362202	-0.0908413	1.63164	1.78483	2.45468	2.42378	+	10	10	8	65.2	65.2	58	28.058	0	35.511	2542100000	51	3.07333	0.0130301	-2.12691	-0.92535	P17482;A0A087X222;P28356;P28358	P17482	HOXB9	Homeobox protein Hox-B9	1102
-1.44037	-8.29674	-2.09838	-1.67278	-1.97883	-1.71378	-1.90464		9	9	9	10.3	10.3	10.3	159.43	0	15.319	135880000	11	0.526805	0.0686957	-2.12766	-0.55561	Q5SXM2	Q5SXM2	SNAPC4	snRNA-activating protein complex subunit 4	1677
-7.67722	-7.66485	-7.54747	-5.48914	-5.14179	-5.86605	-5.50659	+	2	2	2	4.7	4.7	4.7	62.506	0.0043137	1.9074	17516000	2	4.13799	0.0109481	-2.12896	-0.977314	G5E9S8;G3V2E7;F8W6L3;G3V3H3;G3V5R9;E7EVH7;Q07866;H0YJU9;H0YJL0;H0YJT3;H0YG16	G5E9S8;G3V2E7;F8W6L3;G3V3H3;G3V5R9;E7EVH7;Q07866;H0YJU9;H0YJL0;H0YJT3;H0YG16	KLC1	Kinesin light chain 1	456
-7.22631	-7.20228	-6.66783	-6.04182	-3.74792	-4.78879	-5.03357	+	2	2	2	44.4	44.4	44.4	5.9149	0	6.4887	17868000	9	1.84735	0.0178544	-2.12912	-0.825975	C9JJT5;C9JU26;G3V325;P56134	C9JJT5;C9JU26;G3V325;P56134	ATP5J2-PTCD1	Protein ATP5J2-PTCD1	346
-0.388168	-0.705837	-0.382429	1.3908	1.37017	1.6803	2.12995	+	15	15	15	39.3	39.3	39.3	43.614	0	112.83	1761700000	102	3.63181	0.0108491	-2.13495	-0.958292	Q9NX58;D6RDJ1	Q9NX58	LYAR	Cell growth-regulating nucleolar protein	2471
-0.117395	-1.39172	-0.934584	1.4345	1.10401	1.13874	1.6345	+	2	2	2	16.7	16.7	16.7	19.687	0	31.433	1520100000	23	2.79646	0.0130323	-2.1425	-0.913344	A0A0A0MRR7;P09234	A0A0A0MRR7;P09234	SNRPC	U1 small nuclear ribonucleoprotein C	138
-8.10334	-2.38603	-6.78123	-2.1182	-2.26445	-2.35434	-7.71407		3	3	3	13.5	13.5	13.5	46.126	0	3.7806	94553000	5	0.433496	0.0871647	-2.1441	-0.514135	Q7Z7E8;E9PHD0;Q8WVN8	Q7Z7E8	UBE2Q1	Ubiquitin-conjugating enzyme E2 Q1	1836
-2.03978	-2.10535	-0.412657	-0.16605	0.172831	1.52486	0.972218	+	3	3	3	15.7	15.7	15.7	28.68	0	10.647	889460000	21	1.67301	0.0198234	-2.14523	-0.810121	P62753;A2A3R7;A2A3R5	P62753;A2A3R7;A2A3R5	RPS6	40S ribosomal protein S6	1355
-0.45595	-1.61693	-2.80388	0.861795	0.242971	0.455328	0.532143	+	6	6	6	17.5	17.5	17.5	64.899	0	40.416	917350000	33	1.83572	0.0175368	-2.14864	-0.830525	Q02086;Q9BRW5	Q02086;Q9BRW5	SP2	Transcription factor Sp2	1402
1.56412	1.1843	1.09164	3.25579	3.37182	3.58544	3.50396	+	29	29	29	32.5	32.5	32.5	127.46	0	260.73	5188000000	210	4.54811	0.00990038	-2.14923	-1.00039	Q9UHB7;C9JCE0;H7C319	Q9UHB7	AFF4	AF4/FMR2 family member 4	2548
3.9991	4.43396	3.74119	6.02449	6.32877	6.17992	6.30593	+	29	29	29	44.1	44.1	44.1	89.301	0	323.31	37432000000	262	4.04671	0.0108421	-2.15169	-0.983287	P46087;A0A087WV73;F5H5X6;F5GYR3;F5GWB7;F5H709;F5H359;F5H8G6	P46087;A0A087WV73	NOP2	Probable 28S rRNA (cytosine(4447)-C(5))-methyltransferase	1231
-3.39788	-3.5571	-3.65233	-2.20921	-1.45348	-0.906712	-0.961044	+	5	5	5	17.8	17.8	17.8	57.001	0	24.227	287660000	22	2.71483	0.0129487	-2.15316	-0.91144	P41162	P41162	ETV3	ETS translocation variant 3	1213
1.12042	1.13083	1.01076	2.83767	3.14108	3.32225	3.67925	+	14	14	14	31.7	31.7	31.7	49.741	0	151.79	6009500000	139	3.81787	0.0108278	-2.15773	-0.976088	Q6IQ49	Q6IQ49	SDE2	Protein SDE2 homolog	1741
-6.26895	-7.70144	-5.48157	-7.17164	-2.873	-3.39342	-3.84425	+	3	3	3	27.3	27.3	27.3	21.09	0	7.3305	61842000	6	0.825554	0.0408271	-2.16341	-0.661416	Q9NX08	Q9NX08	COMMD8	COMM domain-containing protein 8	2470
-1.66984	-1.16878	-1.23841	0.548529	0.94949	0.97373	0.753061	+	7	7	7	55.3	55.3	55.3	20.132	0	69.891	1114900000	48	4.20328	0.0100758	-2.16521	-0.995095	Q7Z6I8;H0YAE0	Q7Z6I8;H0YAE0	C5orf24	UPF0461 protein C5orf24	1833
-2.12079	-1.80015	-6.76225	-1.24638	-0.89632	-1.76163	-1.6764	+	5	5	5	17.6	17.6	17.6	52.839	0	10.644	268480000	10	0.762626	0.0453767	-2.16588	-0.644168	P56182	P56182	RRP1	Ribosomal RNA processing protein 1 homolog A	1321
-0.466244	0.0879669	0.0111599	2.04067	1.80118	2.43474	1.90349	+	9	9	9	36.7	36.7	36.7	38.787	0	33.473	2447100000	41	3.74397	0.0108676	-2.16739	-0.97667	O15541;Q8IZP6	O15541	RNF113A	RING finger protein 113A	862
-1.31722	-0.738186	-0.766657	1.18991	1.24226	1.29028	1.18846	+	20	20	20	25.1	25.1	25.1	118.87	0	91.533	1124600000	81	4.40325	0.00955985	-2.16841	-1.00377	Q9ULJ3;Q5KS07;E7EVF9	Q9ULJ3	ZBTB21	Zinc finger and BTB domain-containing protein 21	2593
-2.06224	-0.879221	-6.51945	-1.1735	-0.911551	-0.69919	-1.14001	+	7	5	5	42.7	35.8	35.8	29.248	0	47.641	377380000	18	0.715735	0.0475842	-2.17257	-0.631075	P31274	P31274	HOXC9	Homeobox protein Hox-C9	1174
-7.20834	-3.89391	-2.78148	-3.00309	-2.40414	-1.79101	-2.52733	+	3	3	3	34.9	34.9	34.9	10.112	0	8.5431	161650000	11	0.940799	0.0324297	-2.19652	-0.697108	P49458;E9PE20	P49458;E9PE20	SRP9	Signal recognition particle 9 kDa protein	1252
-4.12415	-8.05067	-3.89023	-3.24819	-3.1507	-3.23043	-2.90227	+	4	4	4	6.7	6.7	6.7	83.586	0.0012937	2.8823	94165000	6	0.970131	0.0310507	-2.22212	-0.709256	Q8IYA6;F8WBE0	Q8IYA6;F8WBE0	CKAP2L	Cytoskeleton-associated protein 2-like	1902
-3.63148	-7.04865	-6.97507	-3.00065	-1.87995	-2.71937	-7.05002		3	3	2	7.6	7.6	5.5	64.863	0	7.707	99875000	10	0.623257	0.0535748	-2.22257	-0.607366	Q9H4W6;V9GYU8;B7Z934;E5RFQ1;A0A0A0MSW2;E9PEI2;X6R549;Q9UH73;Q9BQW3	Q9H4W6	EBF3	Transcription factor COE3	2346
-6.058	-3.38972	-3.54277	-2.17311	-2.74885	-1.53142	-1.92205	+	5	5	5	26.6	26.6	26.6	39.31	0	8.3683	103170000	16	1.44672	0.0201131	-2.2363	-0.803216	Q96DI7;Q9NSS8	Q96DI7	SNRNP40	U5 small nuclear ribonucleoprotein 40 kDa protein	2126
-2.58256	-7.69259	-7.86032	-3.86441	-3.98757	-4.62769	-2.74152	+	9	9	9	2.6	2.6	2.6	593.38	0	16.392	54516000	17	0.696871	0.0467224	-2.23986	-0.636048	O14686;F8VWW4	O14686	KMT2D	Histone-lysine N-methyltransferase 2D	835
0.979828	1.71657	1.56865	3.74261	3.81	3.54454	3.56182	+	9	9	7	16.1	16.1	16.1	53.496	0	70.859	6605600000	109	3.96756	0.00870313	-2.24306	-1.01781	H3BPE7;P35637	H3BPE7;P35637	FUS	RNA-binding protein FUS	666
-3.28522	-2.9369	-8.01931	-2.32861	-2.61654	-2.60182	-2.45186	+	3	3	3	25.5	25.5	25.5	20.702	0	5.4195	135900000	4	0.788399	0.0398054	-2.24744	-0.666145	Q8IXL7;H7C2B7;F5H7C4;F5H6G9;F5H199;H0YFW5	Q8IXL7;H7C2B7;F5H7C4;F5H6G9;F5H199;H0YFW5	MSRB3	Methionine-R-sulfoxide reductase B3	1895
-5.36383	-6.99066	-2.13129	-3.8048	-3.11682	-1.65104	-1.68006	+	3	3	3	24.2	24.2	24.2	17.818	0	17.092	139650000	13	0.809746	0.0368598	-2.26541	-0.675589	P30050	P30050	RPL12	60S ribosomal protein L12	1163
4.15047	3.78587	3.69935	5.85787	5.92921	6.38661	6.42686	+	29	29	3	28.9	28.9	3.4	106.12	0	323.31	29264000000	261	3.9219	0.0084549	-2.27157	-1.02743	Q9NYF8;E9PK09;E9PQN2;E9PKI6;H0YF14;E9PJA7;H0YF00	Q9NYF8;E9PK09;E9PQN2;E9PKI6	BCLAF1	Bcl-2-associated transcription factor 1	2484
-8.44111	-1.64882	-2.08035	-1.28168	-2.14028	-1.47486	-2.23935		6	6	6	17	17	17	54.271	0	21.334	210940000	16	0.559267	0.0581697	-2.27272	-0.589001	Q969S3	Q969S3	ZNF622	Zinc finger protein 622	2103
-7.29232	-2.18083	-6.815	-3.33727	-2.94999	-2.93464	-3.31856	+	4	4	4	8.4	8.4	8.4	91.112	0	10.244	79510000	19	0.809929	0.0360076	-2.29426	-0.680749	E9PHI4;O94901;H0Y742;H0Y6N5;C9K051;H7C3X3;H7C019;C9JK55;H7C2K3	E9PHI4;O94901;H0Y742;H0Y6N5	SUN1	SUN domain-containing protein 1	483
-8.22031	-2.48595	-2.49169	-1.88636	-2.01386	-1.81312	-2.70447	+	6	6	6	20.9	20.9	20.9	51.218	0	13.32	148220000	18	0.667637	0.0465762	-2.29487	-0.634536	Q96BH1	Q96BH1	RNF25	E3 ubiquitin-protein ligase RNF25	2112
-2.20196	-7.97629	-8.24321	-2.09249	-2.225	-8.6885	-2.30777		3	3	3	13.2	13.2	13.2	43.881	0	12.127	112720000	14	0.395196	0.0893265	-2.31205	-0.5105	A0A0A6YYH1;Q7Z6K5;H0YMP5;H0YL03;H0YMK0;H0YL85	A0A0A6YYH1;Q7Z6K5	C15orf38-AP3S2	Protein C15orf38-AP3S2	169
-7.20115	-8.13411	-7.26359	-5.10416	-5.21978	-5.32428	-5.19809	+	2	2	2	5	5	5	59.473	0.00044603	3.2821	16566000	3	3.55181	0.00852174	-2.32137	-1.02827	Q7L1T6	Q7L1T6	CYB5R4	Cytochrome b5 reductase 4	1807
-7.65435	-1.85714	-1.89288	-1.70227	-1.56687	-1.60667	-1.02564	+	6	6	6	13.4	13.4	13.4	68.259	0	82.649	256800000	18	0.675768	0.0455374	-2.32609	-0.642234	Q14677	Q14677	CLINT1	Clathrin interactor 1	1535
-1.55533	-6.95699	-7.20872	-2.02119	-6.11208	-1.68305	-1.80873		3	3	3	20.6	20.6	20.6	26.702	0	7.4936	146910000	6	0.530114	0.059875	-2.33408	-0.584047	A0A087WY19;Q96CW6;A0A087X0P9;I3L4S1	A0A087WY19;Q96CW6;A0A087X0P9	SLC7A6OS	Probable RNA polymerase II nuclear localization protein SLC7A6OS	71
-3.30383	-7.6971	-1.54025	-2.00202	-2.03692	-1.74233	-1.58595	+	4	4	4	26	26	26	24.433	0	12.489	163340000	32	0.724506	0.0407544	-2.33859	-0.661205	A8MUD9;P18124	A8MUD9;P18124	RPL7	60S ribosomal protein L7	258
-2.84279	-6.91289	-6.47699	-2.81239	-3.27236	-3.13102	-3.06531	+	2	2	2	8.3	8.3	8.3	46.532	0	7.3407	80802000	14	1.07795	0.0249209	-2.34062	-0.758601	Q86U70	Q86U70	LDB1	LIM domain-binding protein 1	1845
-7.72276	-7.15774	-7.27404	-6.72939	-4.9861	-4.72194	-3.66266	+	4	2	2	40	24.6	24.6	19.708	0	4.0074	32926000	10	1.56105	0.0163438	-2.35983	-0.853085	P56179;G3V471	P56179;G3V471	DLX6	Homeobox protein DLX-6	1320
-7.2724	-1.92189	-1.78999	-1.41562	-1.42312	-1.42467	-0.928671	+	7	7	7	24.3	24.3	24.3	42.5	0	26.825	265660000	19	0.744243	0.0378495	-2.36341	-0.671819	Q9UH62;H3BV87;H3BM63	Q9UH62	ARMCX3	Armadillo repeat-containing X-linked protein 3	2546
-1.08273	-0.892222	-0.691629	1.0165	1.14515	1.93207	1.80629	+	8	8	6	47.7	47.7	38.2	22.11	0	18.305	1583100000	37	3.3549	0.00844622	-2.36386	-1.03286	Q06830;A0A0A0MSI0;A0A0A0MRQ5	Q06830;A0A0A0MSI0;A0A0A0MRQ5	PRDX1	Peroxiredoxin-1	1428
-2.78292	-2.69537	-1.37594	-0.516914	-0.223665	0.465609	0.606878	+	4	4	4	40	40	40	14.839	0	10.965	671250000	25	2.29733	0.0115326	-2.36772	-0.948214	P62244;I3L3P7;I3L246;H3BN98;H3BV27;H3BT37;I3L303;H3BVC7	P62244;I3L3P7;I3L246;H3BN98	RPS15A	40S ribosomal protein S15a	1345
-3.74389	-3.53449	-3.93029	-1.49034	-1.46062	-1.23345	-1.2624	+	4	4	4	14.4	14.4	14.4	32.992	0	48.713	261540000	27	5.15109	0.00506787	-2.37452	-1.11813	Q9ULR0;D6RC18;A8MVI5	Q9ULR0;D6RC18;A8MVI5	ISY1	Pre-mRNA-splicing factor ISY1 homolog	2597
-6.42502	-7.27027	-7.45916	-3.47043	-3.52903	-3.51291	-8.18211	+	2	2	2	6.6	6.6	6.6	52.755	0	6.6999	42421000	4	0.817218	0.0325569	-2.37786	-0.697489	H0Y2S2;Q9NXB0;J3KSB7;J3KRR3;J3KSC6;J9PBQ5	H0Y2S2;Q9NXB0;J3KSB7;J3KRR3;J3KSC6;J9PBQ5	MKS1	Meckel syndrome type 1 protein	614
-7.60726	-5.67425	-6.73332	-2.81454	-3.12705	-2.85803	-8.37404	+	8	3	3	21.2	12.5	12.5	47.655	0	5.2878	91115000	7	0.666388	0.0443436	-2.37819	-0.646606	Q09028;H0YF10;H0YCT5;H0YDK2;H0YEU5;E9PNS2;E9PIC4;E9PNS6	Q09028;H0YF10;H0YCT5;H0YDK2;H0YEU5	RBBP4	Histone-binding protein RBBP4	1438
-6.67825	-7.08357	-7.79223	-4.96728	-5.03796	-4.37622	-4.80269	+	2	2	2	13.6	13.6	13.6	19.087	0	3.4311	22292000	8	3.14156	0.00848819	-2.38864	-1.0278	C9JMA6;P35520	C9JMA6;P35520	CBS	Cystathionine beta-synthase (Fragment)	349
-7.14938	-6.67602	-6.54582	-7.56963	-3.46689	-3.45399	-3.06083	+	3	3	3	5.5	5.5	5.5	80.076	0	4.8363	49250000	4	0.932168	0.0281223	-2.40257	-0.734918	F5H0I3;P35711;G3V0H1;I3L0A5;E9PN02;F5GWL1;E9PQL4;E9PQ78;F5H876;P35712	F5H0I3;P35711;G3V0H1;I3L0A5	SOX5	Transcription factor SOX-5	527
0.211029	0.206133	-0.378166	2.06326	2.5794	2.88685	2.19733	+	5	5	5	27.5	27.5	27.5	18.925	0	49.493	2203800000	27	3.49977	0.00685477	-2.41871	-1.06308	Q8WW12	Q8WW12	PCNP	PEST proteolytic signal-containing nuclear protein	2041
-2.45413	-2.63189	-6.65927	-1.45834	-1.6699	-1.45846	-1.3719	+	6	6	6	42.1	42.1	42.1	26.21	0	10.689	203730000	15	1.05072	0.0236667	-2.42545	-0.769685	Q9HB71;B2ZWH1	Q9HB71	CACYBP	Calcyclin-binding protein	2391
-6.33063	-4.13667	-6.79246	-3.4671	-3.21591	-3.02767	-3.57806	+	3	3	3	6.7	6.7	6.7	92.097	0	6.4233	51236000	6	1.74761	0.0129164	-2.43107	-0.900087	Q8NB78;H0Y6H0	Q8NB78;H0Y6H0	KDM1B	Lysine-specific histone demethylase 1B	1962
-2.34414	-2.36778	-1.59827	-0.0363903	0.171341	0.538918	0.639019	+	19	19	19	20.6	20.6	20.6	155.29	0	113.53	758500000	59	3.46069	0.00668333	-2.43162	-1.06557	Q9Y6Q9	Q9Y6Q9	NCOA3	Nuclear receptor coactivator 3	2692
[truncated: 303 more rows]
